# Supplementary material for: Novel genotype–phenotype correlations, differential cerebellar allele-specific methylation, and a common origin of the (ATTTC)n insertion in spinocerebellar ataxia type 37
Source: Hum Genet. 2024 Feb 23;143(3):211–32. doi: 10.1007/s00439-024-02644-7 (PMC11043136; doi:10.1007/s00439-024-02644-7)
Supplement: Supplementary file 2 — Supplementary file2 (XLSX 8559 KB) [file 439_2024_2644_MOESM2_ESM.xlsx]

## Sheet: Suppl. Table 13
Suppl. Table 13 Regression analysis models for "age of onset" as dependent variable with other independent variables such as "gender", "WT-allele-total-repeat-lenght", "SCA37_5'ATTTTn", "SCA37_ATTTCn", "SCA37_3'ATTTTn", "country", "SCA37-allele-total-repeat-lenght"
formula	nobs	rsquared	bic	pvalues	significant
Age_of_onset ~ -0.2692 + 0.7053*Gender + -0.5874*SCA37_ATTTCn	56	0.438	138.698	Intercept: 0.038281; Gender: 0.002053; SCA37_ATTTCn: 0.000001	1
Age_of_onset ~ 0.3825 + -0.7140*Country	56	0.127	159.379	Intercept: 0.045284; Country: 0.007072	1
Age_of_onset ~ 0.1259 + 0.6035*Gender + 0.0425*WT_ATTTTn + -0.2886*SCA37_5ATTTTn + -0.7120*SCA37_ATTTCn + -0.6273*Country	30	0.683	74.583	Intercept: 0.610038; Gender: 0.027241; WT_ATTTTn: 0.721702; SCA37_5ATTTTn: 0.097448; SCA37_ATTTCn: 0.000003; Country: 0.037837	0
Age_of_onset ~ 0.1157 + 0.5954*Gender + -0.2790*SCA37_5ATTTTn + -0.7076*SCA37_ATTTCn + -0.5974*Country	30	0.681	71.344	Intercept: 0.630845; Gender: 0.025785; SCA37_5ATTTTn: 0.097982; SCA37_ATTTCn: 0.000002; Country: 0.035196	0
Age_of_onset ~ 0.1502 + 0.5037*Gender + 0.1460*SCA37_5ATTTTn + 0.4416*SCA37_ATTTTn3 + -0.4714*SCA37_total_repeat_lenght + -1.0274*Country	22	0.666	56.11	Intercept: 0.579013; Gender: 0.138090; SCA37_5ATTTTn: 0.421062; SCA37_ATTTTn3: 0.051657; SCA37_total_repeat_lenght: 0.029344; Country: 0.009032	0
Age_of_onset ~ 0.1605 + 0.5147*Gender + -0.2208*SCA37_ATTTCn + 0.2532*SCA37_ATTTTn3 + -0.2603*SCA37_total_repeat_lenght + -0.9756*Country	22	0.663	56.288	Intercept: 0.559008; Gender: 0.131848; SCA37_ATTTCn: 0.469933; SCA37_ATTTTn3: 0.469600; SCA37_total_repeat_lenght: 0.482431; Country: 0.012244	0
Age_of_onset ~ 0.1774 + 0.6373*Gender + 0.1061*WT_ATTTTn + -0.3667*SCA37_ATTTCn + 0.0869*SCA37_ATTTTn3 + -1.0225*Country	22	0.662	56.343	Intercept: 0.515227; Gender: 0.077002; WT_ATTTTn: 0.500291; SCA37_ATTTCn: 0.046533; SCA37_ATTTTn3: 0.640527; Country: 0.010634	0
Age_of_onset ~ 0.1154 + 0.5902*Gender + 0.1095*WT_ATTTTn + 0.4663*SCA37_ATTTTn3 + -0.4438*SCA37_total_repeat_lenght + -1.0431*Country	22	0.662	56.338	Intercept: 0.669004; Gender: 0.106209; WT_ATTTTn: 0.485417; SCA37_ATTTTn3: 0.042488; SCA37_total_repeat_lenght: 0.046434; Country: 0.009198	0
Age_of_onset ~ 0.1791 + 0.5349*Gender + -0.1289*SCA37_5ATTTTn + -0.4721*SCA37_ATTTCn + 0.0250*SCA37_ATTTTn3 + -0.9278*Country	22	0.659	56.533	Intercept: 0.513039; Gender: 0.116839; SCA37_5ATTTTn: 0.571272; SCA37_ATTTCn: 0.034924; SCA37_ATTTTn3: 0.886066; Country: 0.019049	0
Age_of_onset ~ 0.1879 + 0.5362*Gender + -0.1389*SCA37_5ATTTTn + -0.4891*SCA37_ATTTCn + 0.0123*SCA37_total_repeat_lenght + -0.9382*Country	22	0.659	56.556	Intercept: 0.486122; Gender: 0.116049; SCA37_5ATTTTn: 0.563573; SCA37_ATTTCn: 0.062419; SCA37_total_repeat_lenght: 0.949717; Country: 0.023943	0
Age_of_onset ~ 0.2226 + 0.6270*Gender + 0.0812*WT_ATTTTn + -0.3956*SCA37_ATTTCn + 0.0096*SCA37_total_repeat_lenght + -1.0798*Country	22	0.658	56.649	Intercept: 0.398200; Gender: 0.087160; WT_ATTTTn: 0.604565; SCA37_ATTTCn: 0.048398; SCA37_total_repeat_lenght: 0.961192; Country: 0.006982	0
Age_of_onset ~ 0.6608 + 0.6687*Gender + -0.5926*WT_total_repeat_lenght + -0.5532*SCA37_ATTTTn3 + -0.3172*SCA37_total_repeat_lenght	9	0.652	24.49	Intercept: 0.335646; Gender: 0.303406; WT_total_repeat_lenght: 0.524460; SCA37_ATTTTn3: 0.538418; SCA37_total_repeat_lenght: 0.422744	0
Age_of_onset ~ 0.1914 + 0.5604*Gender + -0.4007*SCA37_ATTTCn + 0.0395*SCA37_ATTTTn3 + -0.9720*Country	22	0.652	53.896	Intercept: 0.474482; Gender: 0.091463; SCA37_ATTTCn: 0.022840; SCA37_ATTTTn3: 0.815369; Country: 0.010991	0
Age_of_onset ~ 0.2252 + 0.5611*Gender + -0.3949*SCA37_ATTTCn + -0.0272*SCA37_total_repeat_lenght + -1.0354*Country	22	0.652	53.938	Intercept: 0.381784; Gender: 0.091594; SCA37_ATTTCn: 0.043592; SCA37_total_repeat_lenght: 0.879274; Country: 0.006196	0
Age_of_onset ~ 0.1239 + 0.5067*Gender + 0.4527*SCA37_ATTTTn3 + -0.4850*SCA37_total_repeat_lenght + -0.9929*Country	22	0.652	53.937	Intercept: 0.640708; Gender: 0.131294; SCA37_ATTTTn3: 0.043571; SCA37_total_repeat_lenght: 0.023247; Country: 0.009576	0
Age_of_onset ~ 0.6875 + 0.6955*Gender + -0.5937*WT_total_repeat_lenght + -0.0372*SCA37_5ATTTTn + -0.6178*SCA37_ATTTTn3 + -0.3103*SCA37_total_repeat_lenght	9	0.652	26.676	Intercept: 0.466302; Gender: 0.444198; WT_total_repeat_lenght: 0.588128; SCA37_5ATTTTn: 0.955788; SCA37_ATTTTn3: 0.695604; SCA37_total_repeat_lenght: 0.519197	0
Age_of_onset ~ 0.6608 + 0.6687*Gender + -0.5926*WT_total_repeat_lenght + -0.5532*SCA37_ATTTTn3 + -0.3172*SCA37_total_repeat_lenght + 0*Country	9	0.652	24.49	Intercept: 0.335646; Gender: 0.303406; WT_total_repeat_lenght: 0.524460; SCA37_ATTTTn3: 0.538418; SCA37_total_repeat_lenght: 0.422744; Country: NaN	0
Age_of_onset ~ 0.7566 + 0.7778*Gender + -0.5806*WT_total_repeat_lenght + -0.2636*SCA37_5ATTTTn + -0.2936*SCA37_ATTTCn + -1.0034*SCA37_ATTTTn3	9	0.641	26.959	Intercept: 0.433617; Gender: 0.393344; WT_total_repeat_lenght: 0.619390; SCA37_5ATTTTn: 0.701925; SCA37_ATTTCn: 0.562678; SCA37_ATTTTn3: 0.522810	0
Age_of_onset ~ 0.3811 + 0.5120*Gender + -0.6172*WT_total_repeat_lenght + 0.1623*SCA37_5ATTTTn + -0.3663*SCA37_total_repeat_lenght	9	0.631	25.02	Intercept: 0.367414; Gender: 0.438257; WT_total_repeat_lenght: 0.519485; SCA37_5ATTTTn: 0.680018; SCA37_total_repeat_lenght: 0.369054	0
Age_of_onset ~ 0.3811 + 0.5120*Gender + -0.6172*WT_total_repeat_lenght + 0.1623*SCA37_5ATTTTn + -0.3663*SCA37_total_repeat_lenght + 0*Country	9	0.631	25.02	Intercept: 0.367414; Gender: 0.438257; WT_total_repeat_lenght: 0.519485; SCA37_5ATTTTn: 0.680018; SCA37_total_repeat_lenght: 0.369054; Country: NaN	0
Age_of_onset ~ 0.1999 + 0.8206*SCA37_5ATTTTn + 1.1488*SCA37_ATTTCn + 1.5071*SCA37_ATTTTn3 + -1.6619*SCA37_total_repeat_lenght + -1.2497*Country	22	0.626	58.581	Intercept: 0.503243; SCA37_5ATTTTn: 0.419061; SCA37_ATTTCn: 0.499367; SCA37_ATTTTn3: 0.307479; SCA37_total_repeat_lenght: 0.313886; Country: 0.027658	0
Age_of_onset ~ 0.5671 + 0.6237*Gender + -0.7194*WT_total_repeat_lenght + -0.2443*SCA37_ATTTCn + -0.5818*SCA37_ATTTTn3	9	0.62	25.279	Intercept: 0.419727; Gender: 0.368725; WT_total_repeat_lenght: 0.464392; SCA37_ATTTCn: 0.564622; SCA37_ATTTTn3: 0.536233	0
Age_of_onset ~ 0.5671 + 0.6237*Gender + -0.7194*WT_total_repeat_lenght + -0.2443*SCA37_ATTTCn + -0.5818*SCA37_ATTTTn3 + 0*Country	9	0.62	25.279	Intercept: 0.419727; Gender: 0.368725; WT_total_repeat_lenght: 0.464392; SCA37_ATTTCn: 0.564622; SCA37_ATTTTn3: 0.536233; Country: NaN	0
Age_of_onset ~ -0.2861 + 0.5783*Gender + -0.0329*WT_ATTTTn + -0.3385*SCA37_5ATTTTn + -0.7453*SCA37_ATTTCn	30	0.619	76.684	Intercept: 0.099479; Gender: 0.045967; WT_ATTTTn: 0.788083; SCA37_5ATTTTn: 0.068897; SCA37_ATTTCn: 0.000003	0
Age_of_onset ~ -0.2941 + 0.5841*Gender + -0.3486*SCA37_5ATTTTn + -0.7503*SCA37_ATTTCn	30	0.618	73.371	Intercept: 0.080483; Gender: 0.039600; SCA37_5ATTTTn: 0.051708; SCA37_ATTTCn: 0.000002	0
Age_of_onset ~ 0.2840 + 0.1491*SCA37_5ATTTTn + 0.5301*SCA37_ATTTTn3 + -0.5658*SCA37_total_repeat_lenght + -0.9980*Country	22	0.615	56.137	Intercept: 0.292155; SCA37_5ATTTTn: 0.429035; SCA37_ATTTTn3: 0.022155; SCA37_total_repeat_lenght: 0.010015; Country: 0.012992	0
Age_of_onset ~ 0.2845 + 0.0051*WT_ATTTTn + 0.1483*SCA37_5ATTTTn + 0.5315*SCA37_ATTTTn3 + -0.5646*SCA37_total_repeat_lenght + -0.9999*Country	22	0.615	59.227	Intercept: 0.307137; WT_ATTTTn: 0.974164; SCA37_5ATTTTn: 0.449447; SCA37_ATTTTn3: 0.028708; SCA37_total_repeat_lenght: 0.013750; Country: 0.016980	0
Age_of_onset ~ 0.3274 + 0.5878*Gender + -0.6524*WT_total_repeat_lenght + -0.3558*SCA37_total_repeat_lenght	9	0.612	23.255	Intercept: 0.360785; Gender: 0.311693; WT_total_repeat_lenght: 0.450969; SCA37_total_repeat_lenght: 0.331736	0
Age_of_onset ~ 0.3274 + 0.5878*Gender + -0.6524*WT_total_repeat_lenght + -0.3558*SCA37_total_repeat_lenght + 0*Country	9	0.612	23.255	Intercept: 0.360785; Gender: 0.311693; WT_total_repeat_lenght: 0.450969; SCA37_total_repeat_lenght: 0.331736; Country: NaN	0
Age_of_onset ~ 0.3226 + -0.2257*SCA37_5ATTTTn + -0.7037*SCA37_ATTTCn + -0.5845*Country	30	0.61	74.025	Intercept: 0.190556; SCA37_5ATTTTn: 0.207131; SCA37_ATTTCn: 0.000006; Country: 0.055120	0
Age_of_onset ~ 0.3282 + 0.0182*WT_ATTTTn + -0.2295*SCA37_5ATTTTn + -0.7056*SCA37_ATTTCn + -0.5973*Country	30	0.61	77.402	Intercept: 0.197342; WT_ATTTTn: 0.887571; SCA37_5ATTTTn: 0.213592; SCA37_ATTTCn: 0.000010; Country: 0.065361	0
Age_of_onset ~ 0.2939 + -0.2050*SCA37_ATTTCn + 0.3581*SCA37_ATTTTn3 + -0.3730*SCA37_total_repeat_lenght + -0.9461*Country	22	0.61	56.416	Intercept: 0.285550; SCA37_ATTTCn: 0.518891; SCA37_ATTTTn3: 0.320818; SCA37_total_repeat_lenght: 0.328083; Country: 0.017682	0
Age_of_onset ~ 0.2948 + 0.0097*WT_ATTTTn + -0.2028*SCA37_ATTTCn + 0.3626*SCA37_ATTTTn3 + -0.3730*SCA37_total_repeat_lenght + -0.9503*Country	22	0.61	59.502	Intercept: 0.299796; WT_ATTTTn: 0.950968; SCA37_ATTTCn: 0.538613; SCA37_ATTTTn3: 0.339189; SCA37_total_repeat_lenght: 0.343150; Country: 0.022796	0
Age_of_onset ~ 0.2606 + 0.0205*WT_ATTTTn + 0.5472*SCA37_ATTTTn3 + -0.5754*SCA37_total_repeat_lenght + -0.9710*Country	22	0.601	56.947	Intercept: 0.338864; WT_ATTTTn: 0.894350; SCA37_ATTTTn3: 0.022245; SCA37_total_repeat_lenght: 0.010842; Country: 0.017521	0
Age_of_onset ~ 0.3300 + -0.1796*SCA37_5ATTTTn + -0.5661*SCA37_ATTTCn + 0.0323*SCA37_ATTTTn3 + -0.8774*Country	22	0.601	56.929	Intercept: 0.228856; SCA37_5ATTTTn: 0.449513; SCA37_ATTTCn: 0.014007; SCA37_ATTTTn3: 0.859966; Country: 0.030694	0
Age_of_onset ~ 0.3310 + 0.0127*WT_ATTTTn + -0.1800*SCA37_5ATTTTn + -0.5634*SCA37_ATTTCn + 0.0382*SCA37_ATTTTn3 + -0.8827*Country	22	0.601	60.011	Intercept: 0.242498; WT_ATTTTn: 0.936666; SCA37_5ATTTTn: 0.462486; SCA37_ATTTCn: 0.018840; SCA37_ATTTTn3: 0.850724; Country: 0.037583	0
Age_of_onset ~ 0.2580 + 0.5419*SCA37_ATTTTn3 + -0.5802*SCA37_total_repeat_lenght + -0.9626*Country	22	0.6	53.88	Intercept: 0.328320; SCA37_ATTTTn3: 0.017925; SCA37_total_repeat_lenght: 0.007472; Country: 0.013986	0
Age_of_onset ~ 0.3447 + -0.1899*SCA37_5ATTTTn + -0.5836*SCA37_ATTTCn + 0.0095*SCA37_total_repeat_lenght + -0.8974*Country	22	0.6	56.967	Intercept: 0.199929; SCA37_5ATTTTn: 0.449439; SCA37_ATTTCn: 0.031788; SCA37_total_repeat_lenght: 0.962935; Country: 0.036073	0
Age_of_onset ~ 0.3453 + 0.0049*WT_ATTTTn + -0.1917*SCA37_5ATTTTn + -0.5852*SCA37_ATTTCn + 0.0121*SCA37_total_repeat_lenght + -0.8988*Country	22	0.6	60.057	Intercept: 0.214388; WT_ATTTTn: 0.975519; SCA37_5ATTTTn: 0.469927; SCA37_ATTTCn: 0.040448; SCA37_total_repeat_lenght: 0.957536; Country: 0.043070	0
Age_of_onset ~ 0.7246 + 0.8514*Gender + -1.0350*WT_total_repeat_lenght + -0.1586*SCA37_5ATTTTn + -0.9362*SCA37_ATTTTn3	9	0.591	25.944	Intercept: 0.402477; Gender: 0.300052; WT_total_repeat_lenght: 0.226994; SCA37_5ATTTTn: 0.790737; SCA37_ATTTTn3: 0.505943	0
Age_of_onset ~ 0.7246 + 0.8514*Gender + -1.0350*WT_total_repeat_lenght + -0.1586*SCA37_5ATTTTn + -0.9362*SCA37_ATTTTn3 + 0*Country	9	0.591	25.944	Intercept: 0.402477; Gender: 0.300052; WT_total_repeat_lenght: 0.226994; SCA37_5ATTTTn: 0.790737; SCA37_ATTTTn3: 0.505943; Country: NaN	0
Age_of_onset ~ 0.3577 + -0.4710*SCA37_ATTTCn + 0.0534*SCA37_ATTTTn3 + -0.9367*Country	22	0.587	54.6	Intercept: 0.184290; SCA37_ATTTCn: 0.010302; SCA37_ATTTTn3: 0.765516; Country: 0.018086	0
Age_of_onset ~ 0.3585 + 0.0099*WT_ATTTTn + -0.4688*SCA37_ATTTCn + 0.0580*SCA37_ATTTTn3 + -0.9410*Country	22	0.587	57.686	Intercept: 0.196795; WT_ATTTTn: 0.949959; SCA37_ATTTCn: 0.014834; SCA37_ATTTTn3: 0.770117; Country: 0.023027	0
Age_of_onset ~ 0.4021 + -0.0204*WT_ATTTTn + -0.4566*SCA37_ATTTCn + -0.0543*SCA37_total_repeat_lenght + -1.0189*Country	22	0.587	57.707	Intercept: 0.129531; WT_ATTTTn: 0.895454; SCA37_ATTTCn: 0.030946; SCA37_total_repeat_lenght: 0.791960; Country: 0.013659	0
Age_of_onset ~ 0.4067 + -0.4586*SCA37_ATTTCn + -0.0456*SCA37_total_repeat_lenght + -1.0299*Country	22	0.586	54.639	Intercept: 0.111444; SCA37_ATTTCn: 0.025366; SCA37_total_repeat_lenght: 0.809629; Country: 0.008898	0
Age_of_onset ~ 0.6059 + 0.7440*Gender + -1.0753*WT_total_repeat_lenght + -0.6716*SCA37_ATTTTn3	9	0.582	23.926	Intercept: 0.350664; Gender: 0.233240; WT_total_repeat_lenght: 0.155333; SCA37_ATTTTn3: 0.437140	0
Age_of_onset ~ 0.6059 + 0.7440*Gender + -1.0753*WT_total_repeat_lenght + -0.6716*SCA37_ATTTTn3 + 0*Country	9	0.582	23.926	Intercept: 0.350664; Gender: 0.233240; WT_total_repeat_lenght: 0.155333; SCA37_ATTTTn3: 0.437140; Country: NaN	0
Age_of_onset ~ 0.2204 + 0.5073*Gender + -0.8020*WT_total_repeat_lenght + 0.0612*SCA37_5ATTTTn + -0.2693*SCA37_ATTTCn	9	0.579	26.202	Intercept: 0.578531; Gender: 0.474935; WT_total_repeat_lenght: 0.443366; SCA37_5ATTTTn: 0.887928; SCA37_ATTTCn: 0.559270	0
Age_of_onset ~ 0.2204 + 0.5073*Gender + -0.8020*WT_total_repeat_lenght + 0.0612*SCA37_5ATTTTn + -0.2693*SCA37_ATTTCn + 0*Country	9	0.579	26.202	Intercept: 0.578531; Gender: 0.474935; WT_total_repeat_lenght: 0.443366; SCA37_5ATTTTn: 0.887928; SCA37_ATTTCn: 0.559270; Country: NaN	0
Age_of_onset ~ 0.1418 + 0.8476*Gender + 0.1832*WT_ATTTTn + 0.1466*SCA37_5ATTTTn + 0.1973*SCA37_ATTTTn3 + -1.1657*Country	22	0.578	61.236	Intercept: 0.641180; Gender: 0.031038; WT_ATTTTn: 0.287792; SCA37_5ATTTTn: 0.475129; SCA37_ATTTTn3: 0.326352; Country: 0.008954	0
Age_of_onset ~ 0.3159 + 0.7366*Gender + 0.0606*WT_ATTTTn + 0.1603*SCA37_5ATTTTn + -0.1863*SCA37_total_repeat_lenght + -1.4011*Country	22	0.577	61.309	Intercept: 0.283217; Gender: 0.068646; WT_ATTTTn: 0.729871; SCA37_5ATTTTn: 0.435416; SCA37_total_repeat_lenght: 0.339613; Country: 0.001166	0
Age_of_onset ~ 0.3193 + 0.6868*Gender + 0.1697*SCA37_5ATTTTn + -0.2131*SCA37_total_repeat_lenght + -1.3692*Country	22	0.574	58.387	Intercept: 0.264902; Gender: 0.059796; SCA37_5ATTTTn: 0.392429; SCA37_total_repeat_lenght: 0.223946; Country: 0.000761	0
Age_of_onset ~ 0.1140 + 0.8685*Gender + 0.2023*WT_ATTTTn + 0.2065*SCA37_ATTTTn3 + -1.1408*Country	22	0.564	58.869	Intercept: 0.701018; Gender: 0.024672; WT_ATTTTn: 0.229208; SCA37_ATTTTn3: 0.296554; Country: 0.008732	0
Age_of_onset ~ 0.5388 + -0.6241*WT_total_repeat_lenght + 0.2687*SCA37_5ATTTTn + 0.0601*SCA37_ATTTTn3 + -0.4116*SCA37_total_repeat_lenght	9	0.563	26.541	Intercept: 0.530261; WT_total_repeat_lenght: 0.548312; SCA37_5ATTTTn: 0.616791; SCA37_ATTTTn3: 0.961640; SCA37_total_repeat_lenght: 0.359940	0
Age_of_onset ~ 0.5388 + -0.6241*WT_total_repeat_lenght + 0.2687*SCA37_5ATTTTn + 0.0601*SCA37_ATTTTn3 + -0.4116*SCA37_total_repeat_lenght + 0*Country	9	0.563	26.541	Intercept: 0.530261; WT_total_repeat_lenght: 0.548312; SCA37_5ATTTTn: 0.616791; SCA37_ATTTTn3: 0.961640; SCA37_total_repeat_lenght: 0.359940; Country: NaN	0
Age_of_onset ~ 0.5753 + -0.6220*WT_total_repeat_lenght + 0.2524*SCA37_5ATTTTn + -0.4076*SCA37_total_repeat_lenght	9	0.562	24.349	Intercept: 0.105883; WT_total_repeat_lenght: 0.498082; SCA37_5ATTTTn: 0.492301; SCA37_total_repeat_lenght: 0.296163	0
Age_of_onset ~ 0.5753 + -0.6220*WT_total_repeat_lenght + 0.2524*SCA37_5ATTTTn + -0.4076*SCA37_total_repeat_lenght + 0*Country	9	0.562	24.349	Intercept: 0.105883; WT_total_repeat_lenght: 0.498082; SCA37_5ATTTTn: 0.492301; SCA37_total_repeat_lenght: 0.296163; Country: NaN	0
Age_of_onset ~ 0.2911 + 0.7600*Gender + 0.0791*WT_ATTTTn + -0.1859*SCA37_total_repeat_lenght + -1.3827*Country	22	0.56	59.081	Intercept: 0.312775; Gender: 0.056977; WT_ATTTTn: 0.646168; SCA37_total_repeat_lenght: 0.334804; Country: 0.001055	0
Age_of_onset ~ 0.2936 + 0.6957*Gender + -0.2214*SCA37_total_repeat_lenght + -1.3390*Country	22	0.554	56.271	Intercept: 0.297474; Gender: 0.054471; SCA37_total_repeat_lenght: 0.202771; Country: 0.000755	0
Age_of_onset ~ -0.0557 + 0.5764*Gender + -1.1188*SCA37_5ATTTTn + -2.1022*SCA37_ATTTCn + -1.2009*SCA37_ATTTTn3 + 1.5254*SCA37_total_repeat_lenght	22	0.553	62.509	Intercept: 0.862348; Gender: 0.149528; SCA37_5ATTTTn: 0.169970; SCA37_ATTTCn: 0.129495; SCA37_ATTTTn3: 0.343324; SCA37_total_repeat_lenght: 0.258071	0
Age_of_onset ~ -0.0730 + -0.0527*WT_ATTTTn + -0.2794*SCA37_5ATTTTn + -0.7376*SCA37_ATTTCn	30	0.552	78.157	Intercept: 0.610118; WT_ATTTTn: 0.684750; SCA37_5ATTTTn: 0.147158; SCA37_ATTTCn: 0.000008	0
Age_of_onset ~ -0.0823 + -0.2948*SCA37_5ATTTTn + -0.7456*SCA37_ATTTCn	30	0.549	74.95	Intercept: 0.553901; SCA37_5ATTTTn: 0.113705; SCA37_ATTTCn: 0.000004	0
Age_of_onset ~ 0.1633 + 0.7406*Gender + 0.1813*SCA37_5ATTTTn + 0.1283*SCA37_ATTTTn3 + -1.0988*Country	22	0.546	59.748	Intercept: 0.592905; Gender: 0.047753; SCA37_5ATTTTn: 0.375349; SCA37_ATTTTn3: 0.498687; Country: 0.011789	0
Age_of_onset ~ 0.2240 + 0.5918*Gender + -1.2074*WT_total_repeat_lenght + 0.1380*SCA37_5ATTTTn	9	0.536	24.872	Intercept: 0.542016; Gender: 0.362936; WT_total_repeat_lenght: 0.123906; SCA37_5ATTTTn: 0.721213	0
Age_of_onset ~ 0.2240 + 0.5918*Gender + -1.2074*WT_total_repeat_lenght + 0.1380*SCA37_5ATTTTn + 0*Country	9	0.536	24.872	Intercept: 0.542016; Gender: 0.362936; WT_total_repeat_lenght: 0.123906; SCA37_5ATTTTn: 0.721213; Country: NaN	0
Age_of_onset ~ 0.7599 + -0.6480*WT_total_repeat_lenght + -0.3470*SCA37_ATTTTn3 + -0.3797*SCA37_total_repeat_lenght	9	0.531	24.981	Intercept: 0.275984; WT_total_repeat_lenght: 0.495606; SCA37_ATTTTn3: 0.695140; SCA37_total_repeat_lenght: 0.346025	0
Age_of_onset ~ 0.7599 + -0.6480*WT_total_repeat_lenght + -0.3470*SCA37_ATTTTn3 + -0.3797*SCA37_total_repeat_lenght + 0*Country	9	0.531	24.981	Intercept: 0.275984; WT_total_repeat_lenght: 0.495606; SCA37_ATTTTn3: 0.695140; SCA37_total_repeat_lenght: 0.346025; Country: NaN	0
Age_of_onset ~ -0.3002 + 0.5159*Gender + 0.0434*WT_ATTTTn + -0.4127*SCA37_5ATTTTn + -0.8518*SCA37_ATTTCn + 0.2955*SCA37_total_repeat_lenght	22	0.528	63.705	Intercept: 0.191746; Gender: 0.217766; WT_ATTTTn: 0.814126; SCA37_5ATTTTn: 0.129722; SCA37_ATTTCn: 0.002931; SCA37_total_repeat_lenght: 0.202694	0
Age_of_onset ~ -0.2877 + 0.4837*Gender + -0.3963*SCA37_5ATTTTn + -0.8376*SCA37_ATTTCn + 0.2682*SCA37_total_repeat_lenght	22	0.527	60.692	Intercept: 0.184399; Gender: 0.206409; SCA37_5ATTTTn: 0.120014; SCA37_ATTTCn: 0.001947; SCA37_total_repeat_lenght: 0.166567	0
Age_of_onset ~ 0.1309 + 0.7530*Gender + 0.1309*SCA37_ATTTTn3 + -1.0583*Country	22	0.524	57.704	Intercept: 0.663683; Gender: 0.042682; SCA37_ATTTTn3: 0.487734; Country: 0.013247	0
Age_of_onset ~ 0.6024 + -0.6858*WT_total_repeat_lenght + 0.0275*SCA37_5ATTTTn + -0.3588*SCA37_ATTTCn + -0.3403*SCA37_ATTTTn3	9	0.523	27.326	Intercept: 0.504935; WT_total_repeat_lenght: 0.547467; SCA37_5ATTTTn: 0.962637; SCA37_ATTTCn: 0.467229; SCA37_ATTTTn3: 0.793952	0
Age_of_onset ~ 0.6024 + -0.6858*WT_total_repeat_lenght + 0.0275*SCA37_5ATTTTn + -0.3588*SCA37_ATTTCn + -0.3403*SCA37_ATTTTn3 + 0*Country	9	0.523	27.326	Intercept: 0.504935; WT_total_repeat_lenght: 0.547467; SCA37_5ATTTTn: 0.962637; SCA37_ATTTCn: 0.467229; SCA37_ATTTTn3: 0.793952; Country: NaN	0
Age_of_onset ~ 0.6236 + -0.6701*WT_total_repeat_lenght + -0.3671*SCA37_ATTTCn + -0.3791*SCA37_ATTTTn3	9	0.522	25.134	Intercept: 0.367883; WT_total_repeat_lenght: 0.485959; SCA37_ATTTCn: 0.367947; SCA37_ATTTTn3: 0.670438	0
Age_of_onset ~ 0.6236 + -0.6701*WT_total_repeat_lenght + -0.3671*SCA37_ATTTCn + -0.3791*SCA37_ATTTTn3 + 0*Country	9	0.522	25.134	Intercept: 0.367883; WT_total_repeat_lenght: 0.485959; SCA37_ATTTCn: 0.367947; SCA37_ATTTTn3: 0.670438; Country: NaN	0
Age_of_onset ~ -0.3353 + 0.4630*Gender + -0.2539*SCA37_5ATTTTn + -0.5836*SCA37_ATTTCn + 0.2264*SCA37_ATTTTn3	22	0.515	61.232	Intercept: 0.128142; Gender: 0.230492; SCA37_5ATTTTn: 0.328170; SCA37_ATTTCn: 0.022244; SCA37_ATTTTn3: 0.219467	0
Age_of_onset ~ -0.3424 + 0.4754*Gender + 0.0179*WT_ATTTTn + -0.2545*SCA37_5ATTTTn + -0.5786*SCA37_ATTTCn + 0.2364*SCA37_ATTTTn3	22	0.515	64.31	Intercept: 0.152102; Gender: 0.255960; WT_ATTTTn: 0.922211; SCA37_5ATTTTn: 0.342164; SCA37_ATTTCn: 0.030853; SCA37_ATTTTn3: 0.274131	0
Age_of_onset ~ 0.5330 + -0.6829*WT_total_repeat_lenght + -0.4001*SCA37_total_repeat_lenght	9	0.514	23.089	Intercept: 0.101051; WT_total_repeat_lenght: 0.434373; SCA37_total_repeat_lenght: 0.278701	0
Age_of_onset ~ 0.5330 + -0.6829*WT_total_repeat_lenght + -0.4001*SCA37_total_repeat_lenght + 0*Country	9	0.514	23.089	Intercept: 0.101051; WT_total_repeat_lenght: 0.434373; SCA37_total_repeat_lenght: 0.278701; Country: NaN	0
Age_of_onset ~ 0.3899 + -0.7672*WT_total_repeat_lenght + 0.1260*SCA37_5ATTTTn + -0.3381*SCA37_ATTTCn	9	0.513	25.302	Intercept: 0.227380; WT_total_repeat_lenght: 0.435906; SCA37_5ATTTTn: 0.756077; SCA37_ATTTCn: 0.434574	0
Age_of_onset ~ 0.3899 + -0.7672*WT_total_repeat_lenght + 0.1260*SCA37_5ATTTTn + -0.3381*SCA37_ATTTCn + 0*Country	9	0.513	25.302	Intercept: 0.227380; WT_total_repeat_lenght: 0.435906; SCA37_5ATTTTn: 0.756077; SCA37_ATTTCn: 0.434574; Country: NaN	0
Age_of_onset ~ -0.0698 + 0.6541*Gender + -0.0178*WT_ATTTTn + -0.5683*SCA37_ATTTCn + -0.4768*Country	47	0.5	121.973	Intercept: 0.706054; Gender: 0.006788; WT_ATTTTn: 0.877914; SCA37_ATTTCn: 0.000019; Country: 0.058909	0
Age_of_onset ~ -0.3917 + 0.4654*Gender + -0.2776*SCA37_ATTTCn + 0.4784*SCA37_ATTTTn3 + -0.2452*SCA37_total_repeat_lenght	22	0.496	62.089	Intercept: 0.091611; Gender: 0.242419; SCA37_ATTTCn: 0.442892; SCA37_ATTTTn3: 0.242102; SCA37_total_repeat_lenght: 0.575684	0
Age_of_onset ~ -0.3942 + 0.4702*Gender + 0.0065*WT_ATTTTn + -0.2765*SCA37_ATTTCn + 0.4812*SCA37_ATTTTn3 + -0.2441*SCA37_total_repeat_lenght	22	0.496	65.178	Intercept: 0.114934; Gender: 0.277673; WT_ATTTTn: 0.972151; SCA37_ATTTCn: 0.460627; SCA37_ATTTTn3: 0.262337; SCA37_total_repeat_lenght: 0.590180	0
Age_of_onset ~ 0.0311 + -0.0232*WT_ATTTTn + -0.8582*SCA37_5ATTTTn + -1.6631*SCA37_ATTTCn + -0.7175*SCA37_ATTTTn3 + 0.9912*SCA37_total_repeat_lenght	22	0.49	65.432	Intercept: 0.926771; WT_ATTTTn: 0.898582; SCA37_5ATTTTn: 0.317387; SCA37_ATTTCn: 0.250696; SCA37_ATTTTn3: 0.583163; SCA37_total_repeat_lenght: 0.479754	0
Age_of_onset ~ 0.0343 + -0.8797*SCA37_5ATTTTn + -1.6935*SCA37_ATTTCn + -0.7365*SCA37_ATTTTn3 + 1.0252*SCA37_total_repeat_lenght	22	0.489	62.364	Intercept: 0.916427; SCA37_5ATTTTn: 0.281426; SCA37_ATTTCn: 0.221760; SCA37_ATTTTn3: 0.558884; SCA37_total_repeat_lenght: 0.442945	0
Age_of_onset ~ -0.3606 + 0.5087*Gender + -0.4470*SCA37_ATTTCn + 0.2762*SCA37_ATTTTn3	22	0.486	59.415	Intercept: 0.100327; Gender: 0.185630; SCA37_ATTTCn: 0.028924; SCA37_ATTTTn3: 0.122952	0
Age_of_onset ~ -0.3662 + 0.5184*Gender + 0.0139*WT_ATTTTn + -0.4428*SCA37_ATTTCn + 0.2840*SCA37_ATTTTn3	22	0.486	62.499	Intercept: 0.123706; Gender: 0.212939; WT_ATTTTn: 0.939276; SCA37_ATTTCn: 0.041665; SCA37_ATTTTn3: 0.179238	0
Age_of_onset ~ -0.4466 + 0.4515*Gender + 0.0827*SCA37_5ATTTTn + 0.7347*SCA37_ATTTTn3 + -0.5219*SCA37_total_repeat_lenght	22	0.482	62.678	Intercept: 0.047424; Gender: 0.262171; SCA37_5ATTTTn: 0.701484; SCA37_ATTTTn3: 0.004415; SCA37_total_repeat_lenght: 0.041868	0
Age_of_onset ~ -0.4494 + 0.4573*Gender + 0.0079*WT_ATTTTn + 0.0812*SCA37_5ATTTTn + 0.7367*SCA37_ATTTTn3 + -0.5192*SCA37_total_repeat_lenght	22	0.482	65.766	Intercept: 0.063475; Gender: 0.297928; WT_ATTTTn: 0.967194; SCA37_5ATTTTn: 0.718692; SCA37_ATTTTn3: 0.006550; SCA37_total_repeat_lenght: 0.056646	0
Age_of_onset ~ -0.1256 + -0.0347*WT_ATTTTn + -0.4174*SCA37_5ATTTTn + -0.8942*SCA37_ATTTCn + 0.2345*SCA37_total_repeat_lenght	22	0.48	62.768	Intercept: 0.486215; WT_ATTTTn: 0.844698; SCA37_5ATTTTn: 0.131115; SCA37_ATTTCn: 0.002001; SCA37_total_repeat_lenght: 0.304345	0
Age_of_onset ~ -0.1269 + -0.4324*SCA37_5ATTTTn + -0.9094*SCA37_ATTTCn + 0.2556*SCA37_total_repeat_lenght	22	0.479	59.728	Intercept: 0.468711; SCA37_5ATTTTn: 0.094975; SCA37_ATTTCn: 0.000821; SCA37_total_repeat_lenght: 0.193068	0
Age_of_onset ~ -0.4567 + 0.4682*Gender + 0.0190*WT_ATTTTn + 0.7402*SCA37_ATTTTn3 + -0.5220*SCA37_total_repeat_lenght	22	0.478	62.859	Intercept: 0.052110; Gender: 0.272755; WT_ATTTTn: 0.917918; SCA37_ATTTTn3: 0.004982; SCA37_total_repeat_lenght: 0.048929	0
Age_of_onset ~ -0.4502 + 0.4542*Gender + 0.7354*SCA37_ATTTTn3 + -0.5287*SCA37_total_repeat_lenght	22	0.477	59.782	Intercept: 0.040381; Gender: 0.247384; SCA37_ATTTTn3: 0.003459; SCA37_total_repeat_lenght: 0.034301	0
Age_of_onset ~ 0.5501 + -0.0660*WT_ATTTTn + 0.1906*SCA37_5ATTTTn + -0.2999*SCA37_total_repeat_lenght + -1.3875*Country	22	0.476	62.919	Intercept: 0.064696; WT_ATTTTn: 0.707015; SCA37_5ATTTTn: 0.388999; SCA37_total_repeat_lenght: 0.141403; Country: 0.002129	0
Age_of_onset ~ -0.1714 + -0.0480*WT_ATTTTn + -0.2879*SCA37_5ATTTTn + -0.6682*SCA37_ATTTCn + 0.1967*SCA37_ATTTTn3	22	0.473	63.049	Intercept: 0.347586; WT_ATTTTn: 0.785155; SCA37_5ATTTTn: 0.286048; SCA37_ATTTCn: 0.011193; SCA37_ATTTTn3: 0.358264	0
Age_of_onset ~ 0.5660 + 0.1813*SCA37_5ATTTTn + -0.2758*SCA37_total_repeat_lenght + -1.4267*Country	22	0.472	60.016	Intercept: 0.049532; SCA37_5ATTTTn: 0.397302; SCA37_total_repeat_lenght: 0.141846; Country: 0.000929	0
Age_of_onset ~ -0.1793 + -0.2922*SCA37_5ATTTTn + -0.6603*SCA37_ATTTCn + 0.2233*SCA37_ATTTTn3	22	0.471	60.057	Intercept: 0.306885; SCA37_5ATTTTn: 0.265268; SCA37_ATTTCn: 0.009384; SCA37_ATTTTn3: 0.231436	0
Age_of_onset ~ -0.0599 + 0.6739*Gender + -0.5337*SCA37_ATTTCn + -0.3657*Country	56	0.469	139.611	Intercept: 0.731723; Gender: 0.002754; SCA37_ATTTCn: 0.000012; Country: 0.090705	0
Age_of_onset ~ -0.2455 + -0.0602*WT_ATTTTn + -0.2739*SCA37_ATTTCn + 0.5337*SCA37_ATTTTn3 + -0.3488*SCA37_total_repeat_lenght	22	0.456	63.759	Intercept: 0.230675; WT_ATTTTn: 0.736366; SCA37_ATTTCn: 0.467482; SCA37_ATTTTn3: 0.215298; SCA37_total_repeat_lenght: 0.436440	0
Age_of_onset ~ -0.2938 + 0.6686*Gender + -0.0952*WT_ATTTTn + -0.6173*SCA37_ATTTCn	47	0.455	122.163	Intercept: 0.052738; Gender: 0.007180; WT_ATTTTn: 0.397421; SCA37_ATTTCn: 0.000005	0
Age_of_onset ~ -0.3189 + 0.5251*Gender + -0.0334*WT_ATTTTn + -0.6281*SCA37_ATTTCn + 0.2028*SCA37_total_repeat_lenght	22	0.453	63.869	Intercept: 0.182979; Gender: 0.228132; WT_ATTTTn: 0.857466; SCA37_ATTTCn: 0.007596; SCA37_total_repeat_lenght: 0.378614	0
Age_of_onset ~ -0.3298 + 0.5520*Gender + -0.6325*SCA37_ATTTCn + 0.2223*SCA37_total_repeat_lenght	22	0.452	60.821	Intercept: 0.143808; Gender: 0.166128; SCA37_ATTTCn: 0.005462; SCA37_total_repeat_lenght: 0.261630	0
Age_of_onset ~ 0.5293 + -0.0487*WT_ATTTTn + -0.3037*SCA37_total_repeat_lenght + -1.3650*Country	22	0.452	60.816	Intercept: 0.070979; WT_ATTTTn: 0.778215; SCA37_total_repeat_lenght: 0.133388; Country: 0.002102	0
Age_of_onset ~ -0.2555 + -0.2617*SCA37_ATTTCn + 0.5673*SCA37_ATTTTn3 + -0.3479*SCA37_total_repeat_lenght	22	0.452	60.819	Intercept: 0.196376; SCA37_ATTTCn: 0.473728; SCA37_ATTTTn3: 0.165913; SCA37_total_repeat_lenght: 0.425561	0
Age_of_onset ~ 0.5419 + -0.2855*SCA37_total_repeat_lenght + -1.3952*Country	22	0.45	57.825	Intercept: 0.055458; SCA37_total_repeat_lenght: 0.125140; Country: 0.000935	0
Age_of_onset ~ 0.5442 + -1.2655*WT_total_repeat_lenght + 0.1930*SCA37_5ATTTTn + -0.1781*SCA37_ATTTTn3	9	0.446	26.472	Intercept: 0.521733; WT_total_repeat_lenght: 0.142614; SCA37_5ATTTTn: 0.711990; SCA37_ATTTTn3: 0.883816	0
Age_of_onset ~ 0.5442 + -1.2655*WT_total_repeat_lenght + 0.1930*SCA37_5ATTTTn + -0.1781*SCA37_ATTTTn3 + 0*Country	9	0.446	26.472	Intercept: 0.521733; WT_total_repeat_lenght: 0.142614; SCA37_5ATTTTn: 0.711990; SCA37_ATTTTn3: 0.883816; Country: NaN	0
Age_of_onset ~ -0.3034 + -0.0591*WT_ATTTTn + 0.0978*SCA37_5ATTTTn + 0.7845*SCA37_ATTTTn3 + -0.6174*SCA37_total_repeat_lenght	22	0.444	64.212	Intercept: 0.111549; WT_ATTTTn: 0.745024; SCA37_5ATTTTn: 0.664861; SCA37_ATTTTn3: 0.003627; SCA37_total_repeat_lenght: 0.018374	0
Age_of_onset ~ 0.4317 + -1.2913*WT_total_repeat_lenght + 0.2409*SCA37_5ATTTTn	9	0.443	24.317	Intercept: 0.164347; WT_total_repeat_lenght: 0.093411; SCA37_5ATTTTn: 0.517959	0
Age_of_onset ~ 0.4317 + -1.2913*WT_total_repeat_lenght + 0.2409*SCA37_5ATTTTn + 0*Country	9	0.443	24.317	Intercept: 0.164347; WT_total_repeat_lenght: 0.093411; SCA37_5ATTTTn: 0.517959; Country: NaN	0
Age_of_onset ~ -0.3109 + 0.0871*SCA37_5ATTTTn + 0.8067*SCA37_ATTTTn3 + -0.6055*SCA37_total_repeat_lenght	22	0.441	61.262	Intercept: 0.092212; SCA37_5ATTTTn: 0.688726; SCA37_ATTTTn3: 0.001592; SCA37_total_repeat_lenght: 0.016138	0
Age_of_onset ~ -0.3080 + -0.0476*WT_ATTTTn + 0.7902*SCA37_ATTTTn3 + -0.6236*SCA37_total_repeat_lenght	22	0.438	61.371	Intercept: 0.097734; WT_ATTTTn: 0.786171; SCA37_ATTTTn3: 0.002677; SCA37_total_repeat_lenght: 0.014658	0
Age_of_onset ~ -0.3138 + 0.8079*SCA37_ATTTTn3 + -0.6132*SCA37_total_repeat_lenght	22	0.436	58.373	Intercept: 0.081833; SCA37_ATTTTn3: 0.001201; SCA37_total_repeat_lenght: 0.012489	0
Age_of_onset ~ -0.1809 + -0.0594*WT_ATTTTn + -0.5221*SCA37_ATTTCn + 0.2472*SCA37_ATTTTn3	22	0.435	61.475	Intercept: 0.323584; WT_ATTTTn: 0.736952; SCA37_ATTTCn: 0.015360; SCA37_ATTTTn3: 0.242381	0
Age_of_onset ~ -0.1909 + -0.5095*SCA37_ATTTCn + 0.2810*SCA37_ATTTTn3	22	0.432	58.525	Intercept: 0.279851; SCA37_ATTTCn: 0.013432; SCA37_ATTTTn3: 0.123984	0
Age_of_onset ~ 0.3893 + 0.0763*WT_ATTTTn + 0.1844*SCA37_5ATTTTn + 0.2013*SCA37_ATTTTn3 + -1.1007*Country	22	0.431	64.738	Intercept: 0.233372; WT_ATTTTn: 0.678170; SCA37_5ATTTTn: 0.424009; SCA37_ATTTTn3: 0.372041; Country: 0.023048	0
Age_of_onset ~ 0.7063 + -1.2465*WT_total_repeat_lenght + -0.4635*SCA37_ATTTTn3	9	0.429	24.546	Intercept: 0.300609; WT_total_repeat_lenght: 0.113462; SCA37_ATTTTn3: 0.598241	0
Age_of_onset ~ 0.7063 + -1.2465*WT_total_repeat_lenght + -0.4635*SCA37_ATTTTn3 + 0*Country	9	0.429	24.546	Intercept: 0.300609; WT_total_repeat_lenght: 0.113462; SCA37_ATTTTn3: 0.598241; Country: NaN	0
Age_of_onset ~ 0.3849 + 0.1979*SCA37_5ATTTTn + 0.1701*SCA37_ATTTTn3 + -1.0743*Country	22	0.425	61.876	Intercept: 0.226819; SCA37_5ATTTTn: 0.375417; SCA37_ATTTTn3: 0.410752; Country: 0.021349	0
Age_of_onset ~ 0.3618 + 0.0972*WT_ATTTTn + 0.2131*SCA37_ATTTTn3 + -1.0671*Country	22	0.409	62.499	Intercept: 0.258877; WT_ATTTTn: 0.589973; SCA37_ATTTTn3: 0.339238; Country: 0.024505	0
Age_of_onset ~ -0.1414 + -0.1138*WT_ATTTTn + -0.6686*SCA37_ATTTCn + 0.1396*SCA37_total_repeat_lenght	22	0.403	62.713	Intercept: 0.450742; WT_ATTTTn: 0.521365; SCA37_ATTTCn: 0.004823; SCA37_total_repeat_lenght: 0.537247	0
Age_of_onset ~ 0.1917 + 0.0042*WT_ATTTTn + -0.5595*SCA37_ATTTCn + -0.4996*Country	47	0.403	126.42	Intercept: 0.270501; WT_ATTTTn: 0.973305; SCA37_ATTTCn: 0.000070; Country: 0.066133	0
Age_of_onset ~ 0.3535 + 0.1736*SCA37_ATTTTn3 + -1.0296*Country	22	0.399	59.772	Intercept: 0.259590; SCA37_ATTTTn3: 0.398484; Country: 0.024473	0
Age_of_onset ~ -0.1483 + -0.6940*SCA37_ATTTCn + 0.2029*SCA37_total_repeat_lenght	22	0.389	60.139	Intercept: 0.420910; SCA37_ATTTCn: 0.002700; SCA37_total_repeat_lenght: 0.315326	0
Age_of_onset ~ 0.1990 + -0.5344*SCA37_ATTTCn + -0.4223*Country	56	0.368	145.331	Intercept: 0.234279; SCA37_ATTTCn: 0.000038; Country: 0.070062	0
Age_of_onset ~ -0.0372 + -0.0765*WT_ATTTTn + -0.6107*SCA37_ATTTCn	47	0.354	126.303	Intercept: 0.767645; WT_ATTTTn: 0.525874; SCA37_ATTTCn: 0.000020	0
Age_of_onset ~ -0.5134 + 0.7728*Gender + 0.1063*WT_ATTTTn + 0.0947*SCA37_5ATTTTn + 0.4579*SCA37_ATTTTn3	22	0.345	67.826	Intercept: 0.050055; Gender: 0.091655; WT_ATTTTn: 0.599981; SCA37_5ATTTTn: 0.699595; SCA37_ATTTTn3: 0.043916	0
Age_of_onset ~ -0.5224 + 0.7875*Gender + 0.1199*WT_ATTTTn + 0.4602*SCA37_ATTTTn3	22	0.339	64.933	Intercept: 0.040454; Gender: 0.077385; WT_ATTTTn: 0.538659; SCA37_ATTTTn3: 0.037806	0
Age_of_onset ~ -0.4783 + 0.7118*Gender + 0.1171*SCA37_5ATTTTn + 0.4080*SCA37_ATTTTn3	22	0.334	65.101	Intercept: 0.051834; Gender: 0.098545; SCA37_5ATTTTn: 0.621147; SCA37_ATTTTn3: 0.040432	0
Age_of_onset ~ -0.0304 + -0.5969*SCA37_ATTTCn	56	0.327	144.806	Intercept: 0.786649; SCA37_ATTTCn: 0.000004	0
Age_of_onset ~ -0.4840 + 0.7205*Gender + 0.4029*SCA37_ATTTTn3	22	0.325	62.317	Intercept: 0.044408; Gender: 0.087595; SCA37_ATTTTn3: 0.038136	0
Age_of_onset ~ -0.0288 + 0.7744*Gender + -0.0923*WT_total_repeat_lenght + -0.3337*SCA37_ATTTCn	26	0.264	71.813	Intercept: 0.895684; Gender: 0.033593; WT_total_repeat_lenght: 0.570675; SCA37_ATTTCn: 0.126443	0
Age_of_onset ~ -0.0288 + 0.7744*Gender + -0.0923*WT_total_repeat_lenght + -0.3337*SCA37_ATTTCn + 0*Country	26	0.264	71.813	Intercept: 0.895684; Gender: 0.033593; WT_total_repeat_lenght: 0.570675; SCA37_ATTTCn: 0.126443; Country: NaN	0
Age_of_onset ~ 0.1225 + 0.6761*Gender + -0.6568*Country	56	0.228	156.474	Intercept: 0.548100; Gender: 0.010797; Country: 0.009191	0
Age_of_onset ~ 0.1340 + 0.6252*Gender + -0.0255*WT_ATTTTn + -0.7304*Country	47	0.223	138.825	Intercept: 0.545965; Gender: 0.032445; WT_ATTTTn: 0.858388; Country: 0.017466	0
Age_of_onset ~ -0.2514 + 0.1345*SCA37_5ATTTTn + 0.4421*SCA37_ATTTTn3	22	0.222	65.438	Intercept: 0.221880; SCA37_5ATTTTn: 0.589253; SCA37_ATTTTn3: 0.033804	0
Age_of_onset ~ -0.2532 + 0.0123*WT_ATTTTn + 0.1321*SCA37_5ATTTTn + 0.4483*SCA37_ATTTTn3	22	0.222	68.525	Intercept: 0.236290; WT_ATTTTn: 0.952391; SCA37_5ATTTTn: 0.610434; SCA37_ATTTTn3: 0.059417	0
Age_of_onset ~ -0.2588 + 0.0288*WT_ATTTTn + 0.4513*SCA37_ATTTTn3	22	0.211	65.76	Intercept: 0.216276; WT_ATTTTn: 0.885005; SCA37_ATTTTn3: 0.052651	0
Age_of_onset ~ -0.2547 + 0.4368*SCA37_ATTTTn3	22	0.21	62.694	Intercept: 0.207278; SCA37_ATTTTn3: 0.032132	0
Age_of_onset ~ 0.2727 + 0.5678*Gender + -0.0303*WT_ATTTTn + 0.0275*SCA37_5ATTTTn + -0.8485*Country	30	0.201	98.896	Intercept: 0.476263; Gender: 0.167096; WT_ATTTTn: 0.869184; SCA37_5ATTTTn: 0.912274; Country: 0.065304	0
Age_of_onset ~ 0.2808 + 0.5735*Gender + 0.0220*SCA37_5ATTTTn + -0.8711*Country	30	0.2	95.528	Intercept: 0.451039; Gender: 0.153481; SCA37_5ATTTTn: 0.927896; Country: 0.043663	0
Age_of_onset ~ 0.0790 + 0.7921*Gender + -0.0994*WT_total_repeat_lenght	26	0.18	71.378	Intercept: 0.714382; Gender: 0.034571; WT_total_repeat_lenght: 0.554025	0
Age_of_onset ~ 0.0790 + 0.7921*Gender + -0.0994*WT_total_repeat_lenght + 0*Country	26	0.18	71.378	Intercept: 0.714382; Gender: 0.034571; WT_total_repeat_lenght: 0.554025; Country: NaN	0
Age_of_onset ~ -0.4675 + 0.7075*Gender + -0.1128*WT_ATTTTn + 0.1093*SCA37_5ATTTTn + -0.0650*SCA37_total_repeat_lenght	22	0.166	73.149	Intercept: 0.110090; Gender: 0.186443; WT_ATTTTn: 0.625766; SCA37_5ATTTTn: 0.693129; SCA37_total_repeat_lenght: 0.801498	0
Age_of_onset ~ -0.4775 + 0.7238*Gender + -0.0987*WT_ATTTTn + -0.0658*SCA37_total_repeat_lenght	22	0.158	70.265	Intercept: 0.093553; Gender: 0.165077; WT_ATTTTn: 0.657908; SCA37_total_repeat_lenght: 0.794201	0
Age_of_onset ~ -0.5096 + 0.8054*Gender + 0.0883*SCA37_5ATTTTn + -0.0062*SCA37_total_repeat_lenght	22	0.154	70.375	Intercept: 0.064197; Gender: 0.100034; SCA37_5ATTTTn: 0.741312; SCA37_total_repeat_lenght: 0.977711	0
Age_of_onset ~ -0.5135 + 0.8087*Gender + -0.0130*SCA37_total_repeat_lenght	22	0.149	67.421	Intercept: 0.055819; Gender: 0.090480; SCA37_total_repeat_lenght: 0.952230	0
Age_of_onset ~ 0.4619 + -0.0525*WT_ATTTTn + 0.0805*SCA37_5ATTTTn + -0.8184*Country	30	0.137	97.831	Intercept: 0.210539; WT_ATTTTn: 0.778852; SCA37_5ATTTTn: 0.749208; Country: 0.079377	0
Age_of_onset ~ 0.3811 + -0.0043*WT_ATTTTn + -0.7485*Country	47	0.134	140.033	Intercept: 0.060633; WT_ATTTTn: 0.976732; Country: 0.019289	0
Age_of_onset ~ 0.4792 + 0.0717*SCA37_5ATTTTn + -0.8573*Country	30	0.134	94.523	Intercept: 0.180342; SCA37_5ATTTTn: 0.770077; Country: 0.050841	0
Age_of_onset ~ -0.2503 + 0.7377*Gender	56	0.122	159.685	Intercept: 0.116413; Gender: 0.008325	0
Age_of_onset ~ -0.1974 + 0.6445*Gender + -0.1509*WT_ATTTTn	47	0.112	141.22	Intercept: 0.290516; Gender: 0.036454; WT_ATTTTn: 0.286738	0
Age_of_onset ~ 0.2625 + 0.0075*WT_total_repeat_lenght + -0.3493*SCA37_ATTTCn	26	0.093	74.012	Intercept: 0.181299; WT_total_repeat_lenght: 0.964596; SCA37_ATTTCn: 0.139323	0
Age_of_onset ~ 0.2625 + 0.0075*WT_total_repeat_lenght + -0.3493*SCA37_ATTTCn + 0*Country	26	0.093	74.012	Intercept: 0.181299; WT_total_repeat_lenght: 0.964596; SCA37_ATTTCn: 0.139323; Country: NaN	0
Age_of_onset ~ -0.2846 + 0.5307*Gender + -0.1386*WT_ATTTTn + -0.0207*SCA37_5ATTTTn	30	0.083	99.653	Intercept: 0.273719; Gender: 0.216333; WT_ATTTTn: 0.453584; SCA37_5ATTTTn: 0.936641	0
Age_of_onset ~ -0.2352 + -0.2328*WT_ATTTTn + 0.1389*SCA37_5ATTTTn + -0.1752*SCA37_total_repeat_lenght	22	0.073	72.383	Intercept: 0.310713; WT_ATTTTn: 0.293018; SCA37_5ATTTTn: 0.623462; SCA37_total_repeat_lenght: 0.487834	0
Age_of_onset ~ -0.3188 + 0.5545*Gender + -0.0553*SCA37_5ATTTTn	30	0.062	96.912	Intercept: 0.210468; Gender: 0.192063; SCA37_5ATTTTn: 0.828314	0
Age_of_onset ~ -0.2411 + -0.2183*WT_ATTTTn + -0.1795*SCA37_total_repeat_lenght	22	0.06	69.595	Intercept: 0.288169; WT_ATTTTn: 0.308840; SCA37_total_repeat_lenght: 0.467893	0
Age_of_onset ~ -0.0888 + -0.1558*WT_ATTTTn + 0.0305*SCA37_5ATTTTn	30	0.026	98.049	Intercept: 0.667607; WT_ATTTTn: 0.403805; SCA37_5ATTTTn: 0.906791	0
Age_of_onset ~ 0.0490 + -0.1323*WT_ATTTTn	47	0.018	142.097	Intercept: 0.746407; WT_ATTTTn: 0.367173	0
Age_of_onset ~ -0.2593 + 0.0980*SCA37_5ATTTTn + -0.0701*SCA37_total_repeat_lenght	22	0.013	70.682	Intercept: 0.264271; SCA37_5ATTTTn: 0.727282; SCA37_total_repeat_lenght: 0.762508	0
Age_of_onset ~ -0.2625 + -0.0779*SCA37_total_repeat_lenght	22	0.006	67.735	Intercept: 0.247303; SCA37_total_repeat_lenght: 0.729965	0
Age_of_onset ~ 0.3825 + 0.0025*WT_total_repeat_lenght	26	0	73.278	Intercept: 0.042331; WT_total_repeat_lenght: 0.988591	0
Age_of_onset ~ -0.1176 + -0.0059*SCA37_5ATTTTn	30	0	95.437	Intercept: 0.562522; SCA37_5ATTTTn: 0.981461	0
Age_of_onset ~ 0.3825 + 0.0025*WT_total_repeat_lenght + 0*Country	26	0	73.278	Intercept: 0.042331; WT_total_repeat_lenght: 0.988591; Country: NaN	0

## Sheet: Suppl. Table 14
Suppl. Table 14 Regression analysis models for "disease evolution" as dependent variable with other independent variables such as "gender", "WT-allele-total-repeat-lenght", "SCA37_5'ATTTTn", "SCA37_ATTTCn", "SCA37_3'ATTTTn", "country", "SCA37-allele-total-repeat-lenght"
formula	nobs	rsquared	bic	pvalues	significant
Disease_evolution ~ 1.1447 + -1.0454*Gender + -0.4121*WT_total_repeat_lenght + -0.8170*SCA37_5ATTTTn + -0.3452*SCA37_ATTTCn + -1.9416*SCA37_ATTTTn3, "SCA37_ATTTTn3",	8	0.928	11.041	Intercept: 0.270827; Gender: 0.152185; WT_total_repeat_lenght: 0.526307; SCA37_5ATTTTn: 0.122669; SCA37_ATTTCn: 0.262245; SCA37_ATTTTn3: 0.260341	0
Disease_evolution ~ 1.0067 + -1.0887*Gender + -0.5204*WT_total_repeat_lenght + -0.5662*SCA37_5ATTTTn + -1.4420*SCA37_ATTTTn3 + -0.3086*SCA37_total_repeat_lenght	8	0.918	12.107	Intercept: 0.338230; Gender: 0.162471; WT_total_repeat_lenght: 0.440114; SCA37_5ATTTTn: 0.234060; SCA37_ATTTTn3: 0.393885; SCA37_total_repeat_lenght: 0.307685	0
Disease_evolution ~ 0.1758 + -0.9876*Gender + -0.6706*WT_total_repeat_lenght + -0.3558*SCA37_5ATTTTn + -0.3432*SCA37_total_repeat_lenght	8	0.87	13.691	Intercept: 0.521294; Gender: 0.146284; WT_total_repeat_lenght: 0.302813; SCA37_5ATTTTn: 0.294535; SCA37_total_repeat_lenght: 0.234218	0
Disease_evolution ~ 0.1758 + -0.9876*Gender + -0.6706*WT_total_repeat_lenght + -0.3558*SCA37_5ATTTTn + -0.3432*SCA37_total_repeat_lenght + 0*Country	8	0.87	13.691	Intercept: 0.521294; Gender: 0.146284; WT_total_repeat_lenght: 0.302813; SCA37_5ATTTTn: 0.294535; SCA37_total_repeat_lenght: 0.234218; Country: NaN	0
Disease_evolution ~ 1.0069 + -0.9192*Gender + -0.9666*WT_total_repeat_lenght + -0.6832*SCA37_5ATTTTn + -1.6985*SCA37_ATTTTn3	8	0.842	15.248	Intercept: 0.350375; Gender: 0.193502; WT_total_repeat_lenght: 0.143662; SCA37_5ATTTTn: 0.160045; SCA37_ATTTTn3: 0.339480	0
Disease_evolution ~ 1.0069 + -0.9192*Gender + -0.9666*WT_total_repeat_lenght + -0.6832*SCA37_5ATTTTn + -1.6985*SCA37_ATTTTn3 + 0*Country	8	0.842	15.248	Intercept: 0.350375; Gender: 0.193502; WT_total_repeat_lenght: 0.143662; SCA37_5ATTTTn: 0.160045; SCA37_ATTTTn3: 0.339480; Country: NaN	0
Disease_evolution ~ 0.0039 + -0.8670*Gender + -0.7532*WT_total_repeat_lenght + -0.5333*SCA37_5ATTTTn + -0.3015*SCA37_ATTTCn	8	0.841	15.298	Intercept: 0.987930; Gender: 0.208861; WT_total_repeat_lenght: 0.298946; SCA37_5ATTTTn: 0.186919; SCA37_ATTTCn: 0.343736	0
Disease_evolution ~ 0.0039 + -0.8670*Gender + -0.7532*WT_total_repeat_lenght + -0.5333*SCA37_5ATTTTn + -0.3015*SCA37_ATTTCn + 0*Country	8	0.841	15.298	Intercept: 0.987930; Gender: 0.208861; WT_total_repeat_lenght: 0.298946; SCA37_5ATTTTn: 0.186919; SCA37_ATTTCn: 0.343736; Country: NaN	0
Disease_evolution ~ 0.3096 + -1.3615*Gender + -0.5731*WT_total_repeat_lenght + -0.4066*SCA37_total_repeat_lenght	8	0.801	15.041	Intercept: 0.257396; Gender: 0.036862; WT_total_repeat_lenght: 0.374522; SCA37_total_repeat_lenght: 0.168419	0
Disease_evolution ~ 0.3931 + -1.3911*Gender + -0.5540*WT_total_repeat_lenght + -0.1324*SCA37_ATTTTn3 + -0.4068*SCA37_total_repeat_lenght	8	0.801	17.096	Intercept: 0.696075; Gender: 0.101677; WT_total_repeat_lenght: 0.481375; SCA37_ATTTTn3: 0.929775; SCA37_total_repeat_lenght: 0.241091	0
Disease_evolution ~ 0.3096 + -1.3615*Gender + -0.5731*WT_total_repeat_lenght + -0.4066*SCA37_total_repeat_lenght + 0*Country	8	0.801	15.041	Intercept: 0.257396; Gender: 0.036862; WT_total_repeat_lenght: 0.374522; SCA37_total_repeat_lenght: 0.168419; Country: NaN	0
Disease_evolution ~ 0.3931 + -1.3911*Gender + -0.5540*WT_total_repeat_lenght + -0.1324*SCA37_ATTTTn3 + -0.4068*SCA37_total_repeat_lenght + 0*Country	8	0.801	17.096	Intercept: 0.696075; Gender: 0.101677; WT_total_repeat_lenght: 0.481375; SCA37_ATTTTn3: 0.929775; SCA37_total_repeat_lenght: 0.241091; Country: NaN	0
Disease_evolution ~ 0.0083 + -0.7749*Gender + -1.2074*WT_total_repeat_lenght + -0.4461*SCA37_5ATTTTn	8	0.775	16.02	Intercept: 0.974554; Gender: 0.234589; WT_total_repeat_lenght: 0.057876; SCA37_5ATTTTn: 0.226958	0
Disease_evolution ~ 0.0083 + -0.7749*Gender + -1.2074*WT_total_repeat_lenght + -0.4461*SCA37_5ATTTTn + 0*Country	8	0.775	16.02	Intercept: 0.974554; Gender: 0.234589; WT_total_repeat_lenght: 0.057876; SCA37_5ATTTTn: 0.226958; Country: NaN	0
Disease_evolution ~ 0.4846 + -0.5205*WT_total_repeat_lenght + -0.9945*SCA37_5ATTTTn + -0.2561*SCA37_ATTTCn + -1.2406*SCA37_ATTTTn3	8	0.744	19.111	Intercept: 0.684047; WT_total_repeat_lenght: 0.575498; SCA37_5ATTTTn: 0.125344; SCA37_ATTTCn: 0.504344; SCA37_ATTTTn3: 0.553119	0
Disease_evolution ~ 0.4846 + -0.5205*WT_total_repeat_lenght + -0.9945*SCA37_5ATTTTn + -0.2561*SCA37_ATTTCn + -1.2406*SCA37_ATTTTn3 + 0*Country	8	0.744	19.111	Intercept: 0.684047; WT_total_repeat_lenght: 0.575498; SCA37_5ATTTTn: 0.125344; SCA37_ATTTCn: 0.504344; SCA37_ATTTTn3: 0.553119; Country: NaN	0
Disease_evolution ~ 0.3769 + -0.6626*WT_total_repeat_lenght + -0.8266*SCA37_5ATTTTn + -0.9003*SCA37_ATTTTn3 + -0.1860*SCA37_total_repeat_lenght	8	0.725	19.698	Intercept: 0.759493; WT_total_repeat_lenght: 0.472193; SCA37_5ATTTTn: 0.176257; SCA37_ATTTTn3: 0.677876; SCA37_total_repeat_lenght: 0.611592	0
Disease_evolution ~ 0.3769 + -0.6626*WT_total_repeat_lenght + -0.8266*SCA37_5ATTTTn + -0.9003*SCA37_ATTTTn3 + -0.1860*SCA37_total_repeat_lenght + 0*Country	8	0.725	19.698	Intercept: 0.759493; WT_total_repeat_lenght: 0.472193; SCA37_5ATTTTn: 0.176257; SCA37_ATTTTn3: 0.677876; SCA37_total_repeat_lenght: 0.611592; Country: NaN	0
Disease_evolution ~ -0.2155 + -0.7401*WT_total_repeat_lenght + -0.7807*SCA37_5ATTTTn + -0.2367*SCA37_ATTTCn	8	0.707	18.134	Intercept: 0.398547; WT_total_repeat_lenght: 0.354653; SCA37_5ATTTTn: 0.071287; SCA37_ATTTCn: 0.491530	0
Disease_evolution ~ -0.2155 + -0.7401*WT_total_repeat_lenght + -0.7807*SCA37_5ATTTTn + -0.2367*SCA37_ATTTCn + 0*Country	8	0.707	18.134	Intercept: 0.398547; WT_total_repeat_lenght: 0.354653; SCA37_5ATTTTn: 0.071287; SCA37_ATTTCn: 0.491530; Country: NaN	0
Disease_evolution ~ -0.1228 + -0.7512*WT_total_repeat_lenght + -0.6748*SCA37_5ATTTTn + -0.2157*SCA37_total_repeat_lenght	8	0.706	18.16	Intercept: 0.643464; WT_total_repeat_lenght: 0.345223; SCA37_5ATTTTn: 0.086010; SCA37_total_repeat_lenght: 0.496970	0
Disease_evolution ~ -0.1228 + -0.7512*WT_total_repeat_lenght + -0.6748*SCA37_5ATTTTn + -0.2157*SCA37_total_repeat_lenght + 0*Country	8	0.706	18.16	Intercept: 0.643464; WT_total_repeat_lenght: 0.345223; SCA37_5ATTTTn: 0.086010; SCA37_total_repeat_lenght: 0.496970; Country: NaN	0
Disease_evolution ~ 0.4400 + -0.9350*WT_total_repeat_lenght + -0.8757*SCA37_5ATTTTn + -1.1193*SCA37_ATTTTn3	8	0.696	18.428	Intercept: 0.688108; WT_total_repeat_lenght: 0.188380; SCA37_5ATTTTn: 0.105378; SCA37_ATTTTn3: 0.558125	0
Disease_evolution ~ 0.4400 + -0.9350*WT_total_repeat_lenght + -0.8757*SCA37_5ATTTTn + -1.1193*SCA37_ATTTTn3 + 0*Country	8	0.696	18.428	Intercept: 0.688108; WT_total_repeat_lenght: 0.188380; SCA37_5ATTTTn: 0.105378; SCA37_ATTTTn3: 0.558125; Country: NaN	0
Disease_evolution ~ 0.2052 + -1.3424*Gender + -0.9173*WT_total_repeat_lenght + -0.1870*SCA37_ATTTCn + -0.0762*SCA37_ATTTTn3	8	0.688	20.709	Intercept: 0.868033; Gender: 0.176343; WT_total_repeat_lenght: 0.364253; SCA37_ATTTCn: 0.644226; SCA37_ATTTTn3: 0.967726	0
Disease_evolution ~ 0.2052 + -1.3424*Gender + -0.9173*WT_total_repeat_lenght + -0.1870*SCA37_ATTTCn + -0.0762*SCA37_ATTTTn3 + 0*Country	8	0.688	20.709	Intercept: 0.868033; Gender: 0.176343; WT_total_repeat_lenght: 0.364253; SCA37_ATTTCn: 0.644226; SCA37_ATTTTn3: 0.967726; Country: NaN	0
Disease_evolution ~ -0.1933 + -1.1061*WT_total_repeat_lenght + -0.6895*SCA37_5ATTTTn	8	0.665	17.124	Intercept: 0.412884; WT_total_repeat_lenght: 0.075195; SCA37_5ATTTTn: 0.059254	0
Disease_evolution ~ -0.1933 + -1.1061*WT_total_repeat_lenght + -0.6895*SCA37_5ATTTTn + 0*Country	8	0.665	17.124	Intercept: 0.412884; WT_total_repeat_lenght: 0.075195; SCA37_5ATTTTn: 0.059254; Country: NaN	0
Disease_evolution ~ 0.2147 + -1.2400*Gender + -1.1936*WT_total_repeat_lenght + -0.1128*SCA37_ATTTTn3	8	0.661	19.298	Intercept: 0.844330; Gender: 0.135200; WT_total_repeat_lenght: 0.119414; SCA37_ATTTTn3: 0.946006	0
Disease_evolution ~ 0.2147 + -1.2400*Gender + -1.1936*WT_total_repeat_lenght + -0.1128*SCA37_ATTTTn3 + 0*Country	8	0.661	19.298	Intercept: 0.844330; Gender: 0.135200; WT_total_repeat_lenght: 0.119414; SCA37_ATTTTn3: 0.946006; Country: NaN	0
Disease_evolution ~ -0.9425 + -0.7849*WT_total_repeat_lenght + 1.5428*SCA37_ATTTTn3 + -0.2934*SCA37_total_repeat_lenght	8	0.44	23.303	Intercept: 0.414389; WT_total_repeat_lenght: 0.474000; SCA37_ATTTTn3: 0.420190; SCA37_total_repeat_lenght: 0.503543	0
Disease_evolution ~ -0.9425 + -0.7849*WT_total_repeat_lenght + 1.5428*SCA37_ATTTTn3 + -0.2934*SCA37_total_repeat_lenght + 0*Country	8	0.44	23.303	Intercept: 0.414389; WT_total_repeat_lenght: 0.474000; SCA37_ATTTTn3: 0.420190; SCA37_total_repeat_lenght: 0.503543; Country: NaN	0
Disease_evolution ~ -0.9673 + -1.2420*WT_total_repeat_lenght + 1.4221*SCA37_ATTTTn3	8	0.365	22.235	Intercept: 0.371825; WT_total_repeat_lenght: 0.153543; SCA37_ATTTTn3: 0.422967	0
Disease_evolution ~ -0.9776 + -1.2158*WT_total_repeat_lenght + -0.0179*SCA37_ATTTCn + 1.4378*SCA37_ATTTTn3	8	0.365	24.311	Intercept: 0.435952; WT_total_repeat_lenght: 0.307795; SCA37_ATTTCn: 0.969131; SCA37_ATTTTn3: 0.483040	0
Disease_evolution ~ -0.9673 + -1.2420*WT_total_repeat_lenght + 1.4221*SCA37_ATTTTn3 + 0*Country	8	0.365	22.235	Intercept: 0.371825; WT_total_repeat_lenght: 0.153543; SCA37_ATTTTn3: 0.422967; Country: NaN	0
Disease_evolution ~ -0.9776 + -1.2158*WT_total_repeat_lenght + -0.0179*SCA37_ATTTCn + 1.4378*SCA37_ATTTTn3 + 0*Country	8	0.365	24.311	Intercept: 0.435952; WT_total_repeat_lenght: 0.307795; SCA37_ATTTCn: 0.969131; SCA37_ATTTTn3: 0.483040; Country: NaN	0
Disease_evolution ~ -0.0633 + -0.5590*WT_total_repeat_lenght + -0.2591*SCA37_total_repeat_lenght	8	0.328	22.691	Intercept: 0.855596; WT_total_repeat_lenght: 0.579115; SCA37_total_repeat_lenght: 0.535848	0
Disease_evolution ~ -0.0633 + -0.5590*WT_total_repeat_lenght + -0.2591*SCA37_total_repeat_lenght + 0*Country	8	0.328	22.691	Intercept: 0.855596; WT_total_repeat_lenght: 0.579115; SCA37_total_repeat_lenght: 0.535848; Country: NaN	0
Disease_evolution ~ 0.0011 + -0.6630*Gender + -0.1664*WT_ATTTTn + -0.6749*SCA37_ATTTCn + -0.1658*SCA37_ATTTTn3 + 0.9540*Country	21	0.3	77.547	Intercept: 0.998175; Gender: 0.317772; WT_ATTTTn: 0.556758; SCA37_ATTTCn: 0.042529; SCA37_ATTTTn3: 0.625844; Country: 0.152585	0
Disease_evolution ~ -0.0018 + -0.4969*Gender + 0.1701*SCA37_5ATTTTn + -0.5249*SCA37_ATTTCn + -0.0686*SCA37_ATTTTn3 + 0.8108*Country	21	0.292	77.794	Intercept: 0.996999; Gender: 0.418275; SCA37_5ATTTTn: 0.675587; SCA37_ATTTCn: 0.165171; SCA37_ATTTTn3: 0.825870; Country: 0.216870	0
Disease_evolution ~ -0.0060 + -0.5015*Gender + 0.2168*SCA37_5ATTTTn + -0.4449*SCA37_ATTTCn + -0.0787*SCA37_total_repeat_lenght + 0.7925*Country	21	0.292	77.79	Intercept: 0.989817; Gender: 0.414796; SCA37_5ATTTTn: 0.619717; SCA37_ATTTCn: 0.320368; SCA37_total_repeat_lenght: 0.821442; Country: 0.250317	0
Disease_evolution ~ -0.0562 + -0.6367*Gender + -0.1318*WT_ATTTTn + -0.5901*SCA37_ATTTCn + -0.0752*SCA37_total_repeat_lenght + 1.0095*Country	21	0.291	77.824	Intercept: 0.903517; Gender: 0.343736; WT_ATTTTn: 0.636981; SCA37_ATTTCn: 0.089145; SCA37_total_repeat_lenght: 0.829238; Country: 0.131318	0
Disease_evolution ~ -0.0335 + -0.5235*Gender + 0.4768*SCA37_5ATTTTn + 0.3841*SCA37_ATTTTn3 + -0.5082*SCA37_total_repeat_lenght + 0.6976*Country	21	0.291	77.809	Intercept: 0.944383; Gender: 0.398568; SCA37_5ATTTTn: 0.159724; SCA37_ATTTTn3: 0.323710; SCA37_total_repeat_lenght: 0.166384; Country: 0.276517	0
Disease_evolution ~ 0.0133 + -0.4836*Gender + -0.7989*SCA37_ATTTCn + -0.3012*SCA37_ATTTTn3 + 0.2605*SCA37_total_repeat_lenght + 0.8721*Country	21	0.291	77.824	Intercept: 0.978116; Gender: 0.433605; SCA37_ATTTCn: 0.160762; SCA37_ATTTTn3: 0.636811; SCA37_total_repeat_lenght: 0.694418; Country: 0.179011	0
Disease_evolution ~ -0.0140 + -0.5146*Gender + -0.6158*SCA37_ATTTCn + -0.0827*SCA37_ATTTTn3 + 0.8614*Country	21	0.283	75.003	Intercept: 0.976126; Gender: 0.388239; SCA37_ATTTCn: 0.044457; SCA37_ATTTTn3: 0.784125; Country: 0.171459	0
Disease_evolution ~ -0.0542 + -0.5125*Gender + -0.5901*SCA37_ATTTCn + -0.0131*SCA37_total_repeat_lenght + 0.9262*Country	21	0.28	75.102	Intercept: 0.904533; Gender: 0.392758; SCA37_ATTTCn: 0.080963; SCA37_total_repeat_lenght: 0.966791; Country: 0.138247	0
Disease_evolution ~ 0.1053 + -0.6077*Gender + -0.2160*WT_ATTTTn + 0.5533*SCA37_5ATTTTn + -0.3892*SCA37_total_repeat_lenght + 0.5493*Country	21	0.271	78.413	Intercept: 0.821645; Gender: 0.370981; WT_ATTTTn: 0.455548; SCA37_5ATTTTn: 0.115129; SCA37_total_repeat_lenght: 0.226420; Country: 0.364306	0
Disease_evolution ~ -0.0983 + -0.0590*WT_ATTTTn + -0.7982*SCA37_ATTTCn + -0.3828*SCA37_ATTTTn3 + 0.3309*SCA37_total_repeat_lenght + 0.8500*Country	21	0.263	78.64	Intercept: 0.836537; WT_ATTTTn: 0.824965; SCA37_ATTTCn: 0.171852; SCA37_ATTTTn3: 0.564263; SCA37_total_repeat_lenght: 0.622218; Country: 0.203505	0
Disease_evolution ~ -0.1236 + -0.0620*WT_ATTTTn + 0.1974*SCA37_5ATTTTn + -0.4582*SCA37_ATTTCn + -0.0901*SCA37_ATTTTn3 + 0.7769*Country	21	0.262	78.664	Intercept: 0.792651; WT_ATTTTn: 0.816491; SCA37_5ATTTTn: 0.634137; SCA37_ATTTCn: 0.220125; SCA37_ATTTTn3: 0.793207; Country: 0.249191	0
Disease_evolution ~ -0.1338 + -0.0607*WT_ATTTTn + 0.2539*SCA37_5ATTTTn + -0.3600*SCA37_ATTTCn + -0.0931*SCA37_total_repeat_lenght + 0.7609*Country	21	0.261	78.678	Intercept: 0.772267; WT_ATTTTn: 0.821194; SCA37_5ATTTTn: 0.580136; SCA37_ATTTCn: 0.432172; SCA37_total_repeat_lenght: 0.808672; Country: 0.280057	0
Disease_evolution ~ -0.0916 + -0.7821*SCA37_ATTTCn + -0.3514*SCA37_ATTTTn3 + 0.3278*SCA37_total_repeat_lenght + 0.8227*Country	21	0.26	75.666	Intercept: 0.842296; SCA37_ATTTCn: 0.163182; SCA37_ATTTTn3: 0.575669; SCA37_total_repeat_lenght: 0.614252; Country: 0.195355	0
Disease_evolution ~ -0.0852 + -0.0570*SCA37_5ATTTTn + -0.8763*SCA37_ATTTCn + -0.4315*SCA37_ATTTTn3 + 0.4176*SCA37_total_repeat_lenght + 0.8439*Country	21	0.26	78.709	Intercept: 0.868425; SCA37_5ATTTTn: 0.973621; SCA37_ATTTCn: 0.763191; SCA37_ATTTTn3: 0.863358; SCA37_total_repeat_lenght: 0.881290; Country: 0.358222	0
Disease_evolution ~ -0.1166 + 0.1931*SCA37_5ATTTTn + -0.4458*SCA37_ATTTCn + -0.0602*SCA37_ATTTTn3 + 0.7497*Country	21	0.259	75.697	Intercept: 0.797593; SCA37_5ATTTTn: 0.630517; SCA37_ATTTCn: 0.212867; SCA37_ATTTTn3: 0.845329; Country: 0.243156	0
Disease_evolution ~ -0.1247 + 0.2299*SCA37_5ATTTTn + -0.3821*SCA37_ATTTCn + -0.0598*SCA37_total_repeat_lenght + 0.7422*Country	21	0.259	75.708	Intercept: 0.779943; SCA37_5ATTTTn: 0.594874; SCA37_ATTTCn: 0.379039; SCA37_total_repeat_lenght: 0.861959; Country: 0.273046	0
Disease_evolution ~ -0.1555 + -0.0646*WT_ATTTTn + 0.4653*SCA37_5ATTTTn + 0.2964*SCA37_ATTTTn3 + -0.4327*SCA37_total_repeat_lenght + 0.6761*Country	21	0.259	78.757	Intercept: 0.742899; WT_ATTTTn: 0.809768; SCA37_5ATTTTn: 0.181413; SCA37_ATTTTn3: 0.453183; SCA37_total_repeat_lenght: 0.230279; Country: 0.306049	0
Disease_evolution ~ -0.1472 + 0.4535*SCA37_5ATTTTn + 0.3159*SCA37_ATTTTn3 + -0.4194*SCA37_total_repeat_lenght + 0.6505*Country	21	0.256	75.796	Intercept: 0.748062; SCA37_5ATTTTn: 0.173951; SCA37_ATTTTn3: 0.399966; SCA37_total_repeat_lenght: 0.223996; Country: 0.302562	0
Disease_evolution ~ 0.1033 + -0.5600*Gender + 1.3391*SCA37_5ATTTTn + 1.4441*SCA37_ATTTCn + 1.5203*SCA37_ATTTTn3 + -1.8804*SCA37_total_repeat_lenght	21	0.255	78.855	Intercept: 0.838367; Gender: 0.388546; SCA37_5ATTTTn: 0.295846; SCA37_ATTTCn: 0.496911; SCA37_ATTTTn3: 0.444223; SCA37_total_repeat_lenght: 0.373719	0
Disease_evolution ~ -0.1419 + -0.0563*WT_ATTTTn + -0.5596*SCA37_ATTTCn + -0.1033*SCA37_ATTTTn3 + 0.8307*Country	21	0.25	75.947	Intercept: 0.756281; WT_ATTTTn: 0.828678; SCA37_ATTTCn: 0.066269; SCA37_ATTTTn3: 0.756948; Country: 0.201076	0
Disease_evolution ~ -0.1351 + -0.5464*SCA37_ATTTCn + -0.0759*SCA37_ATTTTn3 + 0.8049*Country	21	0.248	72.966	Intercept: 0.760131; SCA37_ATTTCn: 0.058671; SCA37_ATTTTn3: 0.800049; Country: 0.193478	0
Disease_evolution ~ -0.1848 + -0.0259*WT_ATTTTn + -0.5322*SCA37_ATTTCn + -0.0009*SCA37_total_repeat_lenght + 0.8973*Country	21	0.246	76.077	Intercept: 0.676904; WT_ATTTTn: 0.919143; SCA37_ATTTCn: 0.114455; SCA37_total_repeat_lenght: 0.997969; Country: 0.167876	0
Disease_evolution ~ -0.1785 + -0.5348*SCA37_ATTTCn + 0.0102*SCA37_total_repeat_lenght + 0.8830*Country	21	0.245	73.046	Intercept: 0.674989; SCA37_ATTTCn: 0.100954; SCA37_total_repeat_lenght: 0.973790; Country: 0.151261	0
Disease_evolution ~ 0.1041 + -0.3953*Gender + 0.5079*SCA37_5ATTTTn + -0.2884*SCA37_total_repeat_lenght + 0.4170*Country	21	0.242	76.174	Intercept: 0.821276; Gender: 0.512374; SCA37_5ATTTTn: 0.133382; SCA37_total_repeat_lenght: 0.310599; Country: 0.462436	0
Disease_evolution ~ 0.4095 + -0.5582*Gender + -0.1071*WT_ATTTTn + 0.5358*SCA37_5ATTTTn + 0.1615*SCA37_ATTTTn3 + -0.5105*SCA37_total_repeat_lenght	21	0.238	79.325	Intercept: 0.238070; Gender: 0.418307; WT_ATTTTn: 0.711475; SCA37_5ATTTTn: 0.135992; SCA37_ATTTTn3: 0.660609; SCA37_total_repeat_lenght: 0.191820	0
Disease_evolution ~ 0.4287 + -0.5383*Gender + -0.1140*WT_ATTTTn + 0.4749*SCA37_5ATTTTn + -0.1145*SCA37_ATTTCn + -0.3650*SCA37_total_repeat_lenght	21	0.233	79.485	Intercept: 0.229258; Gender: 0.435136; WT_ATTTTn: 0.698723; SCA37_5ATTTTn: 0.288150; SCA37_ATTTCn: 0.774636; SCA37_total_repeat_lenght: 0.334599	0
Disease_evolution ~ 0.3720 + -0.4638*Gender + 0.5094*SCA37_5ATTTTn + 0.1949*SCA37_ATTTTn3 + -0.4742*SCA37_total_repeat_lenght	21	0.231	76.478	Intercept: 0.246742; Gender: 0.454682; SCA37_5ATTTTn: 0.135186; SCA37_ATTTTn3: 0.574420; SCA37_total_repeat_lenght: 0.195566	0
Disease_evolution ~ -0.0332 + -0.1066*WT_ATTTTn + 0.5015*SCA37_5ATTTTn + -0.2884*SCA37_total_repeat_lenght + 0.4850*Country	21	0.229	76.527	Intercept: 0.939660; WT_ATTTTn: 0.681078; SCA37_5ATTTTn: 0.141736; SCA37_total_repeat_lenght: 0.330211; Country: 0.415554	0
Disease_evolution ~ 0.4078 + -0.5345*Gender + -0.1384*WT_ATTTTn + 0.5525*SCA37_5ATTTTn + -0.4196*SCA37_total_repeat_lenght	21	0.228	76.559	Intercept: 0.227219; Gender: 0.424190; WT_ATTTTn: 0.613223; SCA37_5ATTTTn: 0.113045; SCA37_total_repeat_lenght: 0.188681	0
Disease_evolution ~ 0.3976 + -0.4368*Gender + 0.4206*SCA37_5ATTTTn + -0.1595*SCA37_ATTTCn + -0.2865*SCA37_total_repeat_lenght	21	0.225	76.658	Intercept: 0.237401; Gender: 0.479631; SCA37_5ATTTTn: 0.306030; SCA37_ATTTCn: 0.668802; SCA37_total_repeat_lenght: 0.352351	0
Disease_evolution ~ -0.0049 + 0.4852*SCA37_5ATTTTn + -0.2491*SCA37_total_repeat_lenght + 0.4192*Country	21	0.221	73.711	Intercept: 0.990672; SCA37_5ATTTTn: 0.140960; SCA37_total_repeat_lenght: 0.359904; Country: 0.452238	0
Disease_evolution ~ 0.4788 + -0.4709*Gender + -0.0771*WT_ATTTTn + 0.2742*SCA37_5ATTTTn + -0.4498*SCA37_ATTTCn + -0.2811*SCA37_ATTTTn3	21	0.217	79.898	Intercept: 0.194690; Gender: 0.490650; WT_ATTTTn: 0.790088; SCA37_5ATTTTn: 0.516146; SCA37_ATTTCn: 0.252802; SCA37_ATTTTn3: 0.421499	0
Disease_evolution ~ 0.0269 + -0.0428*WT_ATTTTn + 1.1220*SCA37_5ATTTTn + 1.0969*SCA37_ATTTCn + 1.1270*SCA37_ATTTTn3 + -1.4611*SCA37_total_repeat_lenght	21	0.217	79.896	Intercept: 0.958309; WT_ATTTTn: 0.876822; SCA37_5ATTTTn: 0.386836; SCA37_ATTTCn: 0.609898; SCA37_ATTTTn3: 0.568527; SCA37_total_repeat_lenght: 0.490228	0
Disease_evolution ~ 0.0336 + 1.0811*SCA37_5ATTTTn + 1.0406*SCA37_ATTTCn + 1.0931*SCA37_ATTTTn3 + -1.3987*SCA37_total_repeat_lenght	21	0.216	76.886	Intercept: 0.945928; SCA37_5ATTTTn: 0.378540; SCA37_ATTTCn: 0.611774; SCA37_ATTTTn3: 0.565251; SCA37_total_repeat_lenght: 0.486775	0
Disease_evolution ~ 0.3558 + -0.3979*Gender + 0.5208*SCA37_5ATTTTn + -0.3438*SCA37_total_repeat_lenght	21	0.215	73.861	Intercept: 0.254862; Gender: 0.503705; SCA37_5ATTTTn: 0.118413; SCA37_total_repeat_lenght: 0.206995	0
Disease_evolution ~ 0.0214 + -0.5558*Gender + -0.1399*WT_ATTTTn + 0.5929*SCA37_5ATTTTn + -0.0768*SCA37_ATTTCn + 0.4566*Country	29	0.215	104.414	Intercept: 0.961073; Gender: 0.247936; WT_ATTTTn: 0.502241; SCA37_5ATTTTn: 0.060061; SCA37_ATTTCn: 0.711981; Country: 0.385095	0
Disease_evolution ~ 0.4482 + -0.4071*Gender + 0.2670*SCA37_5ATTTTn + -0.4285*SCA37_ATTTCn + -0.2342*SCA37_ATTTTn3	21	0.213	76.956	Intercept: 0.185981; Gender: 0.510722; SCA37_5ATTTTn: 0.513348; SCA37_ATTTCn: 0.250119; SCA37_ATTTTn3: 0.421950	0
Disease_evolution ~ 0.0349 + -0.5632*Gender + -0.1480*WT_ATTTTn + 0.6286*SCA37_5ATTTTn + 0.4363*Country	29	0.21	101.222	Intercept: 0.935043; Gender: 0.232666; WT_ATTTTn: 0.467230; SCA37_5ATTTTn: 0.033653; Country: 0.394829	0
Disease_evolution ~ 0.0928 + -0.5257*Gender + 0.0372*WT_total_repeat_lenght + -0.2528*SCA37_ATTTCn	24	0.207	56.804	Intercept: 0.607900; Gender: 0.099528; WT_total_repeat_lenght: 0.783578; SCA37_ATTTCn: 0.163406	0
Disease_evolution ~ 0.0928 + -0.5257*Gender + 0.0372*WT_total_repeat_lenght + -0.2528*SCA37_ATTTCn + 0*Country	24	0.207	56.804	Intercept: 0.607900; Gender: 0.099528; WT_total_repeat_lenght: 0.783578; SCA37_ATTTCn: 0.163406; Country: NaN	0
Disease_evolution ~ 0.2461 + 0.4866*SCA37_5ATTTTn + 0.1454*SCA37_ATTTTn3 + -0.3969*SCA37_total_repeat_lenght	21	0.203	74.191	Intercept: 0.355294; SCA37_5ATTTTn: 0.144867; SCA37_ATTTTn3: 0.664733; SCA37_total_repeat_lenght: 0.248496	0
Disease_evolution ~ 0.2481 + -0.0188*WT_ATTTTn + 0.4904*SCA37_5ATTTTn + 0.1378*SCA37_ATTTTn3 + -0.4005*SCA37_total_repeat_lenght	21	0.203	77.228	Intercept: 0.368990; WT_ATTTTn: 0.943477; SCA37_5ATTTTn: 0.159571; SCA37_ATTTTn3: 0.703781; SCA37_total_repeat_lenght: 0.263975	0
Disease_evolution ~ 0.2713 + -0.0252*WT_ATTTTn + 0.4327*SCA37_5ATTTTn + -0.1084*SCA37_ATTTCn + -0.2742*SCA37_total_repeat_lenght	21	0.2	77.322	Intercept: 0.341893; WT_ATTTTn: 0.925160; SCA37_5ATTTTn: 0.321822; SCA37_ATTTCn: 0.783804; SCA37_total_repeat_lenght: 0.437381	0
Disease_evolution ~ 0.2710 + 0.4207*SCA37_5ATTTTn + -0.1203*SCA37_ATTTCn + -0.2583*SCA37_total_repeat_lenght	21	0.199	74.29	Intercept: 0.327502; SCA37_5ATTTTn: 0.298365; SCA37_ATTTCn: 0.740116; SCA37_total_repeat_lenght: 0.389171	0
Disease_evolution ~ 0.0588 + -0.5233*Gender + 0.5583*SCA37_5ATTTTn + -0.0917*SCA37_ATTTCn + 0.3525*Country	29	0.199	101.627	Intercept: 0.891097; Gender: 0.267748; SCA37_5ATTTTn: 0.068012; SCA37_ATTTCn: 0.654170; Country: 0.476200	0
Disease_evolution ~ 0.5265 + -0.4513*Gender + -0.0612*WT_ATTTTn + -0.7369*SCA37_ATTTCn + -0.4940*SCA37_ATTTTn3 + 0.2146*SCA37_total_repeat_lenght	21	0.199	80.373	Intercept: 0.169630; Gender: 0.517265; WT_ATTTTn: 0.834239; SCA37_ATTTCn: 0.220966; SCA37_ATTTTn3: 0.473098; SCA37_total_repeat_lenght: 0.760354	0
Disease_evolution ~ 0.5025 + -0.3995*Gender + -0.7214*SCA37_ATTTCn + -0.4611*SCA37_ATTTTn3 + 0.2207*SCA37_total_repeat_lenght	21	0.197	77.392	Intercept: 0.154824; Gender: 0.526011; SCA37_ATTTCn: 0.212120; SCA37_ATTTTn3: 0.477166; SCA37_total_repeat_lenght: 0.745924	0
Disease_evolution ~ 0.2526 + -0.0489*WT_ATTTTn + 0.5064*SCA37_5ATTTTn + -0.3265*SCA37_total_repeat_lenght	21	0.196	74.38	Intercept: 0.347316; WT_ATTTTn: 0.842878; SCA37_5ATTTTn: 0.133723; SCA37_total_repeat_lenght: 0.261303	0
Disease_evolution ~ 0.2474 + 0.4979*SCA37_5ATTTTn + -0.3045*SCA37_total_repeat_lenght	21	0.194	71.385	Intercept: 0.341180; SCA37_5ATTTTn: 0.125832; SCA37_total_repeat_lenght: 0.242304	0
Disease_evolution ~ 0.5005 + -0.4809*Gender + -0.0649*WT_ATTTTn + -0.5877*SCA37_ATTTCn + -0.3143*SCA37_ATTTTn3	21	0.194	77.463	Intercept: 0.166191; Gender: 0.473210; WT_ATTTTn: 0.819016; SCA37_ATTTCn: 0.076694; SCA37_ATTTTn3: 0.355801	0
Disease_evolution ~ -0.0144 + -0.3097*Gender + -0.0577*WT_ATTTTn + 0.5289*SCA37_5ATTTTn + 0.0222*SCA37_ATTTTn3 + 0.6446*Country	21	0.194	80.524	Intercept: 0.977535; Gender: 0.640767; WT_ATTTTn: 0.843636; SCA37_5ATTTTn: 0.151732; SCA37_ATTTTn3: 0.948581; Country: 0.349680	0
Disease_evolution ~ -0.0958 + -0.5349*Gender + -0.0964*WT_ATTTTn + 0.4217*SCA37_ATTTTn3 + -0.5866*SCA37_total_repeat_lenght + 0.8294*Country	21	0.194	80.519	Intercept: 0.851061; Gender: 0.451151; WT_ATTTTn: 0.747326; SCA37_ATTTTn3: 0.311091; SCA37_total_repeat_lenght: 0.151402; Country: 0.237241	0
Disease_evolution ~ 0.0778 + -0.5299*Gender + 0.5990*SCA37_5ATTTTn + 0.3207*Country	29	0.192	98.507	Intercept: 0.853264; Gender: 0.253715; SCA37_5ATTTTn: 0.038101; Country: 0.505104	0
Disease_evolution ~ 0.4742 + -0.4267*Gender + -0.5667*SCA37_ATTTCn + -0.2739*SCA37_ATTTTn3	21	0.192	74.49	Intercept: 0.152694; Gender: 0.482666; SCA37_ATTTCn: 0.066296; SCA37_ATTTTn3: 0.330247	0
Disease_evolution ~ 0.3247 + 0.2800*SCA37_5ATTTTn + -0.3689*SCA37_ATTTCn + -0.2168*SCA37_ATTTTn3	21	0.191	74.497	Intercept: 0.233818; SCA37_5ATTTTn: 0.485207; SCA37_ATTTCn: 0.296235; SCA37_ATTTTn3: 0.446818	0
Disease_evolution ~ -0.0191 + -0.2670*Gender + 0.5144*SCA37_5ATTTTn + 0.0466*SCA37_ATTTTn3 + 0.6201*Country	21	0.191	77.536	Intercept: 0.969252; Gender: 0.660051; SCA37_5ATTTTn: 0.141077; SCA37_ATTTTn3: 0.881166; Country: 0.344434	0
Disease_evolution ~ 0.3256 + -0.0060*WT_ATTTTn + 0.2807*SCA37_5ATTTTn + -0.3699*SCA37_ATTTCn + -0.2202*SCA37_ATTTTn3	21	0.191	77.541	Intercept: 0.251713; WT_ATTTTn: 0.981905; SCA37_5ATTTTn: 0.498902; SCA37_ATTTCn: 0.313191; SCA37_ATTTTn3: 0.506220	0
Disease_evolution ~ 0.3209 + -0.5043*Gender + -0.0861*WT_ATTTTn + 0.6092*SCA37_5ATTTTn + -0.0576*SCA37_ATTTCn	29	0.188	102.018	Intercept: 0.245600; Gender: 0.287016; WT_ATTTTn: 0.663017; SCA37_5ATTTTn: 0.051925; SCA37_ATTTCn: 0.779336	0
Disease_evolution ~ -0.0997 + -0.4494*Gender + 0.4369*SCA37_ATTTTn3 + -0.5498*SCA37_total_repeat_lenght + 0.7794*Country	21	0.188	77.625	Intercept: 0.840529; Gender: 0.480623; SCA37_ATTTTn3: 0.277223; SCA37_total_repeat_lenght: 0.147269; Country: 0.239319	0
Disease_evolution ~ 0.3210 + -0.5116*Gender + -0.0941*WT_ATTTTn + 0.6358*SCA37_5ATTTTn	29	0.185	98.748	Intercept: 0.236331; Gender: 0.270268; WT_ATTTTn: 0.623924; SCA37_5ATTTTn: 0.030632	0
Disease_evolution ~ 0.3000 + -0.4903*Gender + 0.5834*SCA37_5ATTTTn + -0.0706*SCA37_ATTTCn	29	0.181	98.885	Intercept: 0.261378; Gender: 0.291061; SCA37_5ATTTTn: 0.053056; SCA37_ATTTCn: 0.724441	0
Disease_evolution ~ -0.0839 + 0.4978*SCA37_5ATTTTn + 0.0414*SCA37_ATTTTn3 + 0.6014*Country	21	0.181	74.753	Intercept: 0.855952; SCA37_5ATTTTn: 0.140890; SCA37_ATTTTn3: 0.891420; Country: 0.345674	0
Disease_evolution ~ -0.0852 + -0.0129*WT_ATTTTn + 0.5004*SCA37_5ATTTTn + 0.0358*SCA37_ATTTTn3 + 0.6062*Country	21	0.181	77.795	Intercept: 0.858448; WT_ATTTTn: 0.961653; SCA37_5ATTTTn: 0.156548; SCA37_ATTTTn3: 0.914779; Country: 0.362449	0
Disease_evolution ~ 0.2978 + -0.4978*Gender + 0.6136*SCA37_5ATTTTn	29	0.177	95.665	Intercept: 0.256332; Gender: 0.274916; SCA37_5ATTTTn: 0.031458	0
Disease_evolution ~ 0.3918 + -0.7110*SCA37_ATTTCn + -0.4954*SCA37_ATTTTn3 + 0.2788*SCA37_total_repeat_lenght	21	0.176	74.892	Intercept: 0.187033; SCA37_ATTTCn: 0.209618; SCA37_ATTTTn3: 0.435524; SCA37_total_repeat_lenght: 0.674332	0
Disease_evolution ~ 0.3907 + 0.0070*WT_ATTTTn + -0.7094*SCA37_ATTTCn + -0.4911*SCA37_ATTTTn3 + 0.2786*SCA37_total_repeat_lenght	21	0.176	77.935	Intercept: 0.206455; WT_ATTTTn: 0.979173; SCA37_ATTTCn: 0.227585; SCA37_ATTTTn3: 0.467193; SCA37_total_repeat_lenght: 0.683981	0
Disease_evolution ~ 0.4437 + -0.4370*Gender + -0.3833*SCA37_ATTTCn + -0.2161*SCA37_total_repeat_lenght	21	0.17	75.032	Intercept: 0.186217; Gender: 0.480313; SCA37_ATTTCn: 0.218018; SCA37_total_repeat_lenght: 0.470105	0
Disease_evolution ~ 0.4478 + -0.4481*Gender + -0.0124*WT_ATTTTn + -0.3815*SCA37_ATTTCn + -0.2237*SCA37_total_repeat_lenght	21	0.17	78.074	Intercept: 0.211286; Gender: 0.513638; WT_ATTTTn: 0.964640; SCA37_ATTTCn: 0.238017; SCA37_total_repeat_lenght: 0.526126	0
Disease_evolution ~ 0.3458 + -0.5112*SCA37_ATTTCn + -0.2577*SCA37_ATTTTn3	21	0.167	72.072	Intercept: 0.196532; SCA37_ATTTCn: 0.078931; SCA37_ATTTTn3: 0.350200	0
Disease_evolution ~ 0.3445 + 0.0080*WT_ATTTTn + -0.5095*SCA37_ATTTCn + -0.2529*SCA37_ATTTTn3	21	0.167	75.115	Intercept: 0.216206; WT_ATTTTn: 0.975478; SCA37_ATTTCn: 0.094596; SCA37_ATTTTn3: 0.433743	0
Disease_evolution ~ -0.1147 + -0.1151*WT_ATTTTn + 0.5174*SCA37_5ATTTTn + -0.0871*SCA37_ATTTCn + 0.3807*Country	29	0.167	102.766	Intercept: 0.787768; WT_ATTTTn: 0.581216; SCA37_5ATTTTn: 0.092613; SCA37_ATTTCn: 0.677766; Country: 0.467752	0
Disease_evolution ~ -0.1951 + 0.3757*SCA37_ATTTTn3 + -0.4712*SCA37_total_repeat_lenght + 0.7352*Country	21	0.162	75.254	Intercept: 0.678342; SCA37_ATTTTn3: 0.328755; SCA37_total_repeat_lenght: 0.182841; Country: 0.256207	0
Disease_evolution ~ -0.1967 + -0.0107*WT_ATTTTn + 0.3727*SCA37_ATTTTn3 + -0.4736*SCA37_total_repeat_lenght + 0.7399*Country	21	0.162	78.297	Intercept: 0.686319; WT_ATTTTn: 0.968645; SCA37_ATTTTn3: 0.356173; SCA37_total_repeat_lenght: 0.200808; Country: 0.275516	0
Disease_evolution ~ -0.1014 + -0.1240*WT_ATTTTn + 0.5569*SCA37_5ATTTTn + 0.3565*Country	29	0.161	99.612	Intercept: 0.808169; WT_ATTTTn: 0.543724; SCA37_5ATTTTn: 0.054048; Country: 0.486097	0
Disease_evolution ~ -0.0769 + 0.4923*SCA37_5ATTTTn + -0.0989*SCA37_ATTTCn + 0.2979*Country	29	0.156	99.774	Intercept: 0.852682; SCA37_5ATTTTn: 0.099667; SCA37_ATTTCn: 0.630442; Country: 0.546635	0
Disease_evolution ~ -0.0583 + 0.5354*SCA37_5ATTTTn + 0.2627*Country	29	0.148	96.681	Intercept: 0.885846; SCA37_5ATTTTn: 0.057995; Country: 0.584815	0
Disease_evolution ~ 0.1496 + -0.0715*WT_ATTTTn + 0.5372*SCA37_5ATTTTn + -0.0701*SCA37_ATTTCn	29	0.148	100.05	Intercept: 0.502263; WT_ATTTTn: 0.717507; SCA37_5ATTTTn: 0.077224; SCA37_ATTTCn: 0.734028	0
Disease_evolution ~ 0.3134 + 0.0550*WT_ATTTTn + -0.3562*SCA37_ATTTCn + -0.1576*SCA37_total_repeat_lenght	21	0.147	75.607	Intercept: 0.269073; WT_ATTTTn: 0.830007; SCA37_ATTTCn: 0.257204; SCA37_total_repeat_lenght: 0.634162	0
Disease_evolution ~ 0.3170 + -0.3441*SCA37_ATTTCn + -0.1880*SCA37_total_repeat_lenght	21	0.145	72.621	Intercept: 0.249571; SCA37_ATTTCn: 0.251929; SCA37_total_repeat_lenght: 0.519388	0
Disease_evolution ~ 0.1468 + -0.0810*WT_ATTTTn + 0.5683*SCA37_5ATTTTn	29	0.144	96.819	Intercept: 0.502535; WT_ATTTTn: 0.673710; SCA37_5ATTTTn: 0.046854	0
Disease_evolution ~ 0.1362 + 0.5173*SCA37_5ATTTTn + -0.0806*SCA37_ATTTCn	29	0.143	96.837	Intercept: 0.528162; SCA37_5ATTTTn: 0.077627; SCA37_ATTTCn: 0.688041	0
Disease_evolution ~ 0.3432 + -0.2289*Gender + 0.5414*SCA37_5ATTTTn + -0.1027*SCA37_ATTTTn3	21	0.143	75.702	Intercept: 0.292715; Gender: 0.704570; SCA37_5ATTTTn: 0.119889; SCA37_ATTTTn3: 0.703405	0
Disease_evolution ~ 0.3455 + -0.2339*Gender + -0.0070*WT_ATTTTn + 0.5433*SCA37_5ATTTTn + -0.1063*SCA37_ATTTTn3	21	0.143	78.745	Intercept: 0.322943; Gender: 0.721251; WT_ATTTTn: 0.980498; SCA37_5ATTTTn: 0.139285; SCA37_ATTTTn3: 0.736643	0
Disease_evolution ~ 0.1308 + 0.5507*SCA37_5ATTTTn	29	0.138	93.653	Intercept: 0.537268; SCA37_5ATTTTn: 0.047380	0
Disease_evolution ~ 0.2780 + 0.5263*SCA37_5ATTTTn + -0.1032*SCA37_ATTTTn3	21	0.136	72.84	Intercept: 0.300248; SCA37_5ATTTTn: 0.117828; SCA37_ATTTTn3: 0.694753	0
Disease_evolution ~ 0.2748 + 0.0250*WT_ATTTTn + 0.5207*SCA37_5ATTTTn + -0.0900*SCA37_ATTTTn3	21	0.136	75.873	Intercept: 0.323181; WT_ATTTTn: 0.924857; SCA37_5ATTTTn: 0.138183; SCA37_ATTTTn3: 0.767311	0
Disease_evolution ~ 0.0513 + -0.4207*Gender + -0.1316*WT_ATTTTn + -0.3626*SCA37_total_repeat_lenght + 0.5467*Country	21	0.135	78.96	Intercept: 0.916762; Gender: 0.547650; WT_ATTTTn: 0.658901; SCA37_total_repeat_lenght: 0.280897; Country: 0.390426	0
Disease_evolution ~ 0.1757 + -0.5312*Gender + 0.0379*WT_total_repeat_lenght	24	0.124	56.015	Intercept: 0.320721; Gender: 0.103560; WT_total_repeat_lenght: 0.784838	0
Disease_evolution ~ 0.1757 + -0.5312*Gender + 0.0379*WT_total_repeat_lenght + 0*Country	24	0.124	56.015	Intercept: 0.320721; Gender: 0.103560; WT_total_repeat_lenght: 0.784838; Country: NaN	0
Disease_evolution ~ 0.0533 + -0.2967*Gender + -0.3006*SCA37_total_repeat_lenght + 0.4635*Country	21	0.124	76.179	Intercept: 0.911364; Gender: 0.634027; SCA37_total_repeat_lenght: 0.309960; Country: 0.432862	0
Disease_evolution ~ -0.0439 + -0.0592*WT_ATTTTn + -0.2926*SCA37_total_repeat_lenght + 0.5010*Country	21	0.114	76.405	Intercept: 0.923334; WT_ATTTTn: 0.824420; SCA37_total_repeat_lenght: 0.340989; Country: 0.417895	0
Disease_evolution ~ -0.0277 + -0.2703*SCA37_total_repeat_lenght + 0.4636*Country	21	0.112	73.423	Intercept: 0.949475; SCA37_total_repeat_lenght: 0.337493; Country: 0.422354	0
Disease_evolution ~ 0.3520 + -0.3764*Gender + 0.2278*SCA37_ATTTTn3 + -0.5147*SCA37_total_repeat_lenght	21	0.112	76.455	Intercept: 0.290020; Gender: 0.557026; SCA37_ATTTTn3: 0.528071; SCA37_total_repeat_lenght: 0.176581	0
Disease_evolution ~ 0.3570 + -0.3888*Gender + -0.0147*WT_ATTTTn + 0.2235*SCA37_ATTTTn3 + -0.5199*SCA37_total_repeat_lenght	21	0.112	79.496	Intercept: 0.318327; Gender: 0.582059; WT_ATTTTn: 0.960292; SCA37_ATTTTn3: 0.559076; SCA37_total_repeat_lenght: 0.201565	0
Disease_evolution ~ 0.2448 + 0.0428*WT_ATTTTn + 0.2028*SCA37_ATTTTn3 + -0.4408*SCA37_total_repeat_lenght	21	0.095	76.862	Intercept: 0.390014; WT_ATTTTn: 0.874179; SCA37_ATTTTn3: 0.585897; SCA37_total_repeat_lenght: 0.233321	0
Disease_evolution ~ 0.2496 + 0.1861*SCA37_ATTTTn3 + -0.4499*SCA37_total_repeat_lenght	21	0.093	73.849	Intercept: 0.364593; SCA37_ATTTTn3: 0.591386; SCA37_total_repeat_lenght: 0.205319	0
Disease_evolution ~ 0.3524 + -0.3481*Gender + -0.0545*WT_ATTTTn + -0.3930*SCA37_total_repeat_lenght	21	0.093	76.914	Intercept: 0.314288; Gender: 0.612926; WT_ATTTTn: 0.846585; SCA37_total_repeat_lenght: 0.237609	0
Disease_evolution ~ 0.3325 + -0.2968*Gender + -0.3627*SCA37_total_repeat_lenght	21	0.091	73.917	Intercept: 0.306037; Gender: 0.630235; SCA37_total_repeat_lenght: 0.202093	0
Disease_evolution ~ -0.0810 + -0.0383*WT_total_repeat_lenght + -0.2566*SCA37_ATTTCn	24	0.089	56.963	Intercept: 0.603341; WT_total_repeat_lenght: 0.774614; SCA37_ATTTCn: 0.174984	0
Disease_evolution ~ -0.0810 + -0.0383*WT_total_repeat_lenght + -0.2566*SCA37_ATTTCn + 0*Country	24	0.089	56.963	Intercept: 0.603341; WT_total_repeat_lenght: 0.774614; SCA37_ATTTCn: 0.174984; Country: NaN	0
Disease_evolution ~ 0.0231 + -0.3006*Gender + -0.0352*WT_ATTTTn + -0.2073*SCA37_ATTTCn + 0.4004*Country	45	0.083	143.051	Intercept: 0.925550; Gender: 0.351488; WT_ATTTTn: 0.820417; SCA37_ATTTCn: 0.198200; Country: 0.233646	0
Disease_evolution ~ 0.2515 + -0.3324*SCA37_total_repeat_lenght	21	0.078	71.15	Intercept: 0.351595; SCA37_total_repeat_lenght: 0.218988	0
Disease_evolution ~ 0.2514 + 0.0009*WT_ATTTTn + -0.3320*SCA37_total_repeat_lenght	21	0.078	74.195	Intercept: 0.367443; WT_ATTTTn: 0.997326; SCA37_total_repeat_lenght: 0.270903	0
Disease_evolution ~ -0.0912 + -0.1418*Gender + 0.0319*WT_ATTTTn + 0.0870*SCA37_ATTTTn3 + 0.6873*Country	21	0.071	80.453	Intercept: 0.863357; Gender: 0.834078; WT_ATTTTn: 0.914444; SCA37_ATTTTn3: 0.806406; Country: 0.336306	0
Disease_evolution ~ -0.0897 + -0.1638*Gender + 0.0739*SCA37_ATTTTn3 + 0.7021*Country	21	0.07	77.424	Intercept: 0.861348; Gender: 0.793546; SCA37_ATTTTn3: 0.819101; Country: 0.302203	0
Disease_evolution ~ -0.1226 + 0.0507*WT_ATTTTn + 0.0917*SCA37_ATTTTn3 + 0.6681*Country	21	0.068	77.467	Intercept: 0.803781; WT_ATTTTn: 0.853559; SCA37_ATTTTn3: 0.789616; Country: 0.331173	0
Disease_evolution ~ -0.1285 + 0.0702*SCA37_ATTTTn3 + 0.6888*Country	21	0.066	74.466	Intercept: 0.788326; SCA37_ATTTTn3: 0.823223; Country: 0.296568	0
Disease_evolution ~ -0.0828 + -0.0470*WT_ATTTTn + -0.2140*SCA37_ATTTCn + 0.3976*Country	45	0.062	140.234	Intercept: 0.706702; WT_ATTTTn: 0.760640; SCA37_ATTTCn: 0.183155; Country: 0.236040	0
Disease_evolution ~ 0.2108 + -0.2971*Gender + 0.0270*WT_ATTTTn + -0.1683*SCA37_ATTTCn	45	0.049	140.861	Intercept: 0.277947; Gender: 0.359480; WT_ATTTTn: 0.853995; SCA37_ATTTCn: 0.286931	0
Disease_evolution ~ -0.0268 + -0.1365*Gender + -0.2253*SCA37_ATTTCn + 0.1134*Country	54	0.048	166.534	Intercept: 0.909413; Gender: 0.648039; SCA37_ATTTCn: 0.135487; Country: 0.695995	0
Disease_evolution ~ 0.0380 + -0.1410*Gender + -0.2096*SCA37_ATTTCn	54	0.045	162.711	Intercept: 0.818993; Gender: 0.634365; SCA37_ATTTCn: 0.145575	0
Disease_evolution ~ -0.0726 + -0.2262*SCA37_ATTTCn + 0.1184*Country	54	0.044	162.772	Intercept: 0.731775; SCA37_ATTTCn: 0.130874; Country: 0.680688	0
Disease_evolution ~ 0.0956 + -0.3193*Gender + -0.0364*WT_ATTTTn + 0.3122*Country	45	0.044	141.131	Intercept: 0.694507; Gender: 0.326083; WT_ATTTTn: 0.815998; Country: 0.345229	0
Disease_evolution ~ -0.0063 + -0.2098*SCA37_ATTTCn	54	0.041	158.964	Intercept: 0.962934; SCA37_ATTTCn: 0.142146	0
Disease_evolution ~ 0.1049 + 0.0149*WT_ATTTTn + -0.1752*SCA37_ATTTCn	45	0.029	137.987	Intercept: 0.498718; WT_ATTTTn: 0.918611; SCA37_ATTTCn: 0.266408	0
Disease_evolution ~ 0.2372 + -0.3137*Gender + 0.0144*WT_ATTTTn	45	0.022	138.314	Intercept: 0.220152; Gender: 0.333922; WT_ATTTTn: 0.921678	0
Disease_evolution ~ -0.0147 + -0.0490*WT_ATTTTn + 0.3062*Country	45	0.02	138.395	Intercept: 0.945905; WT_ATTTTn: 0.753147; Country: 0.354205	0
Disease_evolution ~ 0.2910 + -0.0560*Gender + 0.0886*WT_ATTTTn + -0.0484*SCA37_ATTTTn3	21	0.014	78.66	Intercept: 0.418126; Gender: 0.933371; WT_ATTTTn: 0.760804; SCA37_ATTTTn3: 0.881870	0
Disease_evolution ~ 0.2741 + 0.0955*WT_ATTTTn + -0.0450*SCA37_ATTTTn3	21	0.013	75.624	Intercept: 0.341441; WT_ATTTTn: 0.724531; SCA37_ATTTTn3: 0.886044	0
Disease_evolution ~ 0.3192 + -0.1142*Gender + -0.0945*SCA37_ATTTTn3	21	0.008	75.733	Intercept: 0.346482; Gender: 0.855163; SCA37_ATTTTn3: 0.736975	0
Disease_evolution ~ 0.2865 + -0.0949*SCA37_ATTTTn3	21	0.006	72.729	Intercept: 0.305298; SCA37_ATTTTn3: 0.729046	0
Disease_evolution ~ 0.0448 + -0.1422*Gender	54	0.004	160.987	Intercept: 0.789842; Gender: 0.635039	0
Disease_evolution ~ 0.0014 + -0.0384*WT_total_repeat_lenght	24	0.004	55.938	Intercept: 0.992587; WT_total_repeat_lenght: 0.778673	0
Disease_evolution ~ 0.0475 + -0.1424*Gender + -0.0047*Country	54	0.004	164.976	Intercept: 0.838917; Gender: 0.638129; Country: 0.986603	0
Disease_evolution ~ 0.0014 + -0.0384*WT_total_repeat_lenght + 0*Country	24	0.004	55.938	Intercept: 0.992587; WT_total_repeat_lenght: 0.778673; Country: NaN	0
Disease_evolution ~ 0.1262 + 0.0011*WT_ATTTTn	45	0	135.519	Intercept: 0.413891; WT_ATTTTn: 0.994213	0
Disease_evolution ~ 1.102e-17 + 3.469e-17*Country	54	0	161.223	Intercept: 1.0; Country: 1.0	0

## Sheet: Suppl. Table 15
Suppl. Table 15 Regression analysis models for "age of onset" as dependent variable with other independent variables including methylation frequencies.
model ID	formula	nobs	rsquared	bic	pvalues	significant	CpG location in DMR
sig model 1	Age_of_onset ~ 0.2226 + -0.5043*SCA37_ATTTTn3 + 0.9296*GpG_1:57361330 + -0.1643*GpG_1:57360976	8	0.998	-23.388	Intercept: 0.000698; SCA37_ATTTTn3: 0.000029; GpG_1:57361330: 0.000003; GpG_1:57360976: 0.004888	1	-	DMR3_1:_57361330	DMR3_1:_57360976
sig model 2	Age_of_onset ~ -0.1848 + -0.4515*GpG_1:57368380 + -0.3732*GpG_1:57364473 + 0.8851*GpG_1:57361330	8	0.997	-22.854	Intercept: 0.000760; GpG_1:57368380: 0.000016; GpG_1:57364473: 0.000263; GpG_1:57361330: 0.000004	1	DMR1_1:_57368380	DMR2_1:_57364473	DMR3_1:_57361330
sig model 3	Age_of_onset ~ 0.2968 + -0.6355*SCA37_ATTTTn3 + -0.1463*GpG_1:57365870 + 0.7860*GpG_1:57361330	8	0.996	-19.412	Intercept: 0.000463; SCA37_ATTTTn3: 0.000053; GpG_1:57365870: 0.013573; GpG_1:57361330: 0.000052	1	-	DMR2_1:_57365870	DMR3_1:_57361330
sig model 4	Age_of_onset ~ 0.2431 + -0.5495*SCA37_ATTTTn3 + 0.1507*GpG_1:57370049 + 0.9129*GpG_1:57361330	8	0.994	-15.929	Intercept: 0.002487; SCA37_ATTTTn3: 0.000101; GpG_1:57370049: 0.033789; GpG_1:57361330: 0.000020	1	-	DMR1_1:_57370049	DMR3_1:_57361330
sig model 5	Age_of_onset ~ -0.5747 + -0.6205*WT_ATTTTn + -1.4823*GpG_1:57366956 + -0.5134*GpG_1:57359038	8	0.989	-11.578	Intercept: 0.000820; WT_ATTTTn: 0.000085; GpG_1:57366956: 0.000541; GpG_1:57359038: 0.000106	1	-	DMR2_1:_57366956	R4_1:_57359038
sig model 6	Age_of_onset ~ -0.5708 + -0.6234*WT_total_repeat_lenght + -1.4798*GpG_1:57366956 + -0.5188*GpG_1:57359038	8	0.989	-11.313	Intercept: 0.000898; WT_total_repeat_lenght: 0.000091; GpG_1:57366956: 0.000581; GpG_1:57359038: 0.000111	1	-	DMR2_1:_57366956	R4_1:_57359038
sig model 7	Age_of_onset ~ 0.2179 + -0.3101*GpG_1:57368819 + 1.1615*GpG_1:57368580 + 1.1933*GpG_1:57367607	8	0.988	-10.531	Intercept: 0.008016; GpG_1:57368819: 0.001132; GpG_1:57368580: 0.000076; GpG_1:57367607: 0.000067	1	DMR1_1:_57368819	DMR1_1:_57368580	DMR1_1:_57367607
sig model 8	Age_of_onset ~ 0.1452 + -1.1498*WT_total_repeat_lenght + -0.8783*GpG_1:57357746 + -0.6058*GpG_1:57356831	8	0.985	-8.658	Intercept: 0.037740; WT_total_repeat_lenght: 0.000091; GpG_1:57357746: 0.000196; GpG_1:57356831: 0.000356	1	-	R4_1:_57357746	R4_1:_57356831
sig model 9	Age_of_onset ~ -0.7706 + -1.2068*GpG_1:57366956 + 0.7248*GpG_1:57361330 + -0.6645*GpG_1:57360506	8	0.981	-6.985	Intercept: 0.001941; GpG_1:57366956: 0.003937; GpG_1:57361330: 0.000393; GpG_1:57360506: 0.001015	1	DMR2_1:_57366956	DMR3_1:_57361330	R4_1:_57360506
sig model 10	Age_of_onset ~ -0.3358 + 0.7966*GpG_1:57363265 + -0.6400*GpG_1:57359079 + 0.4998*GpG_1:57357954	8	0.981	-6.958	Intercept: 0.002166; GpG_1:57363265: 0.000494; GpG_1:57359079: 0.000315; GpG_1:57357954: 0.000751	1	DMR3_1:_57363265	R4_1:_57359079	R4_1:_57357954
sig model 11	Age_of_onset ~ 0.2749 + -0.5518*SCA37_ATTTTn3 + 0.9096*GpG_1:57361330	8	0.978	-7.951	Intercept: 0.005094; SCA37_ATTTTn3: 0.000244; GpG_1:57361330: 0.000034	1	-	DMR3_1:_57361330
sig model 12	Age_of_onset ~ -0.2034 + 0.6716*GpG_1:57367607 + -0.7278*GpG_1:57366050 + -0.2118*GpG_1:57360197	8	0.976	-4.932	Intercept: 0.020995; GpG_1:57367607: 0.000553; GpG_1:57366050: 0.000309; GpG_1:57360197: 0.038224	1	DMR1_1:_57367607	DMR2_1:_57366050	R4_1:_57360197
sig model 13	Age_of_onset ~ -0.1622 + -2.1326*GpG_1:57367328 + 0.7582*GpG_1:57363389 + -0.8867*GpG_1:57359038	8	0.975	-4.63	Intercept: 0.040223; GpG_1:57367328: 0.000303; GpG_1:57363389: 0.001029; GpG_1:57359038: 0.000452	1	DMR1_1:_57367328	DMR3_1:_57363389	R4_1:_57359038
sig model 14	Age_of_onset ~ 0.4506 + 1.1936*GpG_1:57368270 + 0.1602*GpG_1:57366020 + 1.0432*GpG_1:57361330	8	0.974	-4.45	Intercept: 0.006650; GpG_1:57368270: 0.001913; GpG_1:57366020: 0.031680; GpG_1:57361330: 0.000335	1	DMR1_1:_57368270	DMR2_1:_57366020	DMR3_1:_57361330
sig model 15	Age_of_onset ~ 0.3908 + -0.1865*WT_total_repeat_lenght + 1.0851*GpG_1:57368270 + 0.7958*GpG_1:57361330	8	0.974	-4.295	Intercept: 0.010322; WT_total_repeat_lenght: 0.033008; GpG_1:57368270: 0.002701; GpG_1:57361330: 0.000797	1	-	DMR1_1:_57368270	DMR3_1:_57361330
sig model 16	Age_of_onset ~ 0.3868 + -0.1857*WT_ATTTTn + 1.0760*GpG_1:57368270 + 0.7955*GpG_1:57361330	8	0.973	-4.126	Intercept: 0.011083; WT_ATTTTn: 0.034519; GpG_1:57368270: 0.002908; GpG_1:57361330: 0.000834	1	-	DMR1_1:_57368270	DMR3_1:_57361330
sig model 17	Age_of_onset ~ 0.7731 + 0.9668*GpG_1:57367692 + 1.0478*GpG_1:57367607 + -1.4814*GpG_1:57360934	8	0.971	-3.468	Intercept: 0.001921; GpG_1:57367692: 0.000754; GpG_1:57367607: 0.000395; GpG_1:57360934: 0.001313	1	DMR1_1:_57367692	DMR1_1:_57367607	R4_1:_57360934
sig model 18	Age_of_onset ~ 0.3546 + 1.0545*GpG_1:57368270 + -0.3689*GpG_1:57367328 + 0.8204*GpG_1:57361330	8	0.971	-3.412	Intercept: 0.017662; GpG_1:57368270: 0.003741; GpG_1:57367328: 0.041759; GpG_1:57361330: 0.000787	1	DMR1_1:_57368270	DMR1_1:_57367328	DMR3_1:_57361330
sig model 19	Age_of_onset ~ -0.2733 + 0.5244*GpG_1:57367636 + -0.3769*GpG_1:57365807 + -0.3104*GpG_1:57359079	8	0.966	-2.308	Intercept: 0.012328; GpG_1:57367636: 0.001295; GpG_1:57365807: 0.007075; GpG_1:57359079: 0.008611	1	DMR1_1:_57367636	DMR2_1:_57365807	R4_1:_57359079
sig model 20	Age_of_onset ~ -0.2812 + 0.2462*GpG_1:57362321 + 1.0110*GpG_1:57361330 + -0.9547*GpG_1:57360276	8	0.962	-1.424	Intercept: 0.041571; GpG_1:57362321: 0.010693; GpG_1:57361330: 0.000618; GpG_1:57360276: 0.015525	1	DMR3_1:_57362321	DMR3_1:_57361330	R4_1:_57360276
sig model 21	Age_of_onset ~ 0.3004 + 0.3978*GpG_1:57371220 + 0.9491*GpG_1:57367692 + 0.7754*GpG_1:57367607	8	0.959	-0.693	Intercept: 0.027944; GpG_1:57371220: 0.002650; GpG_1:57367692: 0.001536; GpG_1:57367607: 0.001251	1	DMR1_1:_57371220	DMR1_1:_57367692	DMR1_1:_57367607
sig model 22	Age_of_onset ~ -0.4950 + -0.5258*SCA37_ATTTTn3 + -0.8632*SCA37_total_repeat_lenght + -1.5185*GpG_1:57363421	8	0.952	0.498	Intercept: 0.012353; SCA37_ATTTTn3: 0.009010; SCA37_total_repeat_lenght: 0.001202; GpG_1:57363421: 0.003218	1	-	-	DMR3_1:_57363421
sig model 23	Age_of_onset ~ -0.6508 + 0.9748*GpG_1:57367004 + -1.5319*GpG_1:57365681 + 0.2706*GpG_1:57362321	8	0.951	0.645	Intercept: 0.003053; GpG_1:57367004: 0.001277; GpG_1:57365681: 0.001419; GpG_1:57362321: 0.018292	1	DMR2_1:_57367004	DMR2_1:_57365681	DMR3_1:_57362321
sig model 24	Age_of_onset ~ -0.7403 + 0.3368*GpG_1:57361565 + -0.8593*GpG_1:57360506 + -0.6369*GpG_1:57359079	8	0.946	1.478	Intercept: 0.002498; GpG_1:57361565: 0.012330; GpG_1:57360506: 0.003653; GpG_1:57359079: 0.001721	1	DMR3_1:_57361565	R4_1:_57360506	R4_1:_57359079
sig model 25	Age_of_onset ~ -0.3209 + 0.6414*GpG_1:57366344 + -0.8002*GpG_1:57365870 + -0.3048*GpG_1:57363408	8	0.945	1.611	Intercept: 0.017092; GpG_1:57366344: 0.002524; GpG_1:57365870: 0.001750; GpG_1:57363408: 0.020490	1	DMR2_1:_57366344	DMR2_1:_57365870	DMR3_1:_57363408
sig model 26	Age_of_onset ~ -0.2841 + -0.3925*WT_ATTTTn + -0.2757*GpG_1:57371178 + -0.5032*GpG_1:57359079	8	0.944	1.778	Intercept: 0.029168; WT_ATTTTn: 0.007641; GpG_1:57371178: 0.018769; GpG_1:57359079: 0.003412	1	-	DMR1_1:_57371178	R4_1:_57359079
sig model 27	Age_of_onset ~ -0.2847 + -0.3923*WT_total_repeat_lenght + -0.2819*GpG_1:57371178 + -0.5030*GpG_1:57359079	8	0.943	1.942	Intercept: 0.029922; WT_total_repeat_lenght: 0.007970; GpG_1:57371178: 0.018107; GpG_1:57359079: 0.003547	1	-	DMR1_1:_57371178	R4_1:_57359079
sig model 28	Age_of_onset ~ -0.6489 + -0.2835*GpG_1:57362080 + -0.7466*GpG_1:57360506 + -0.5374*GpG_1:57359079	8	0.939	2.483	Intercept: 0.003799; GpG_1:57362080: 0.016000; GpG_1:57360506: 0.005622; GpG_1:57359079: 0.003129	1	DMR3_1:_57362080	R4_1:_57360506	R4_1:_57359079
sig model 29	Age_of_onset ~ 0.6255 + -1.2621*SCA37_ATTTTn3 + -0.8875*GpG_1:57365870 + 0.7581*GpG_1:57360976	8	0.935	2.997	Intercept: 0.014350; SCA37_ATTTTn3: 0.002228; GpG_1:57365870: 0.002217; GpG_1:57360976: 0.015103	1	-	DMR2_1:_57365870	DMR3_1:_57360976
sig model 30	Age_of_onset ~ -0.6847 + 1.0952*GpG_1:57361330 + -2.2610*GpG_1:57360276 + 0.3614*GpG_1:57357619	8	0.933	3.181	Intercept: 0.016821; GpG_1:57361330: 0.001726; GpG_1:57360276: 0.011893; GpG_1:57357619: 0.035619	1	DMR3_1:_57361330	R4_1:_57360276	R4_1:_57357619
sig model 31	Age_of_onset ~ -0.5216 + -0.3283*SCA37_ATTTCn + 0.7681*GpG_1:57367004 + -1.0126*GpG_1:57365681	8	0.932	3.29	Intercept: 0.010291; SCA37_ATTTCn: 0.036689; GpG_1:57367004: 0.007523; GpG_1:57365681: 0.011030	1	-	DMR2_1:_57367004	DMR2_1:_57365681
sig model 32	Age_of_onset ~ -0.2920 + 0.3495*GpG_1:57364720 + -0.5839*GpG_1:57359079 + 0.2641*GpG_1:57357746	8	0.932	3.326	Intercept: 0.032173; GpG_1:57364720: 0.012040; GpG_1:57359079: 0.004135; GpG_1:57357746: 0.028709	1	DMR2_1:_57364720	R4_1:_57359079	R4_1:_57357746
sig model 33	Age_of_onset ~ -0.8571 + -0.8399*SCA37_total_repeat_lenght + -1.2378*GpG_1:57363421 + -0.5240*GpG_1:57360506	8	0.932	3.363	Intercept: 0.005922; SCA37_total_repeat_lenght: 0.002558; GpG_1:57363421: 0.009258; GpG_1:57360506: 0.018919	1	-	DMR3_1:_57363421	R4_1:_57360506
sig model 34	Age_of_onset ~ -0.7592 + -0.9599*GpG_1:57366050 + 1.2340*GpG_1:57363591 + -0.5511*GpG_1:57360506	8	0.93	3.512	Intercept: 0.003574; GpG_1:57366050: 0.002656; GpG_1:57363591: 0.007073; GpG_1:57360506: 0.017096	1	DMR2_1:_57366050	DMR3_1:_57363591	R4_1:_57360506
sig model 35	Age_of_onset ~ -0.4675 + -0.5721*GpG_1:57367328 + 0.8957*GpG_1:57367004 + -1.0942*GpG_1:57365681	8	0.93	3.582	Intercept: 0.016767; GpG_1:57367328: 0.039661; GpG_1:57367004: 0.003568; GpG_1:57365681: 0.007990	1	DMR1_1:_57367328	DMR2_1:_57367004	DMR2_1:_57365681
sig model 36	Age_of_onset ~ 0.5479 + 0.5047*GpG_1:57368580 + 1.7358*GpG_1:57364762 + -0.6588*GpG_1:57359079	8	0.928	3.742	Intercept: 0.039515; GpG_1:57368580: 0.015693; GpG_1:57364762: 0.006872; GpG_1:57359079: 0.002998	1	DMR1_1:_57368580	DMR2_1:_57364762	R4_1:_57359079
sig model 37	Age_of_onset ~ -0.3863 + -0.5866*GpG_1:57367328 + 0.8378*GpG_1:57361330 + -1.1814*GpG_1:57360276	8	0.928	3.809	Intercept: 0.044495; GpG_1:57367328: 0.042123; GpG_1:57361330: 0.004285; GpG_1:57360276: 0.024058	1	DMR1_1:_57367328	DMR3_1:_57361330	R4_1:_57360276
sig model 38	Age_of_onset ~ -0.3010 + -0.3998*WT_ATTTTn + 0.2921*GpG_1:57367557 + -0.5750*GpG_1:57359079	8	0.927	3.852	Intercept: 0.038340; WT_ATTTTn: 0.011327; GpG_1:57367557: 0.032369; GpG_1:57359079: 0.004531	1	-	DMR1_1:_57367557	R4_1:_57359079
sig model 39	Age_of_onset ~ -0.4417 + -0.2684*WT_ATTTTn + 0.8654*GpG_1:57367004 + -1.1142*GpG_1:57365681	8	0.926	3.965	Intercept: 0.022983; WT_ATTTTn: 0.043945; GpG_1:57367004: 0.004600; GpG_1:57365681: 0.007985	1	-	DMR2_1:_57367004	DMR2_1:_57365681
sig model 40	Age_of_onset ~ -0.4380 + -0.3553*GpG_1:57371178 + -0.7367*GpG_1:57359079 + 0.3595*GpG_1:57357746	8	0.924	4.235	Intercept: 0.012078; GpG_1:57371178: 0.015235; GpG_1:57359079: 0.002662; GpG_1:57357746: 0.014396	1	DMR1_1:_57371178	R4_1:_57359079	R4_1:_57357746
sig model 41	Age_of_onset ~ -0.6289 + -0.8760*SCA37_total_repeat_lenght + 0.2922*GpG_1:57366344 + -1.1358*GpG_1:57363421	8	0.923	4.293	Intercept: 0.012862; SCA37_total_repeat_lenght: 0.002853; GpG_1:57366344: 0.024133; GpG_1:57363421: 0.014160	1	-	DMR2_1:_57366344	DMR3_1:_57363421
sig model 42	Age_of_onset ~ -0.3016 + -0.3979*WT_total_repeat_lenght + 0.2968*GpG_1:57367557 + -0.5756*GpG_1:57359079	8	0.923	4.31	Intercept: 0.041472; WT_total_repeat_lenght: 0.012749; GpG_1:57367557: 0.033733; GpG_1:57359079: 0.005011	1	-	DMR1_1:_57367557	R4_1:_57359079
sig model 43	Age_of_onset ~ -0.4416 + -0.2653*WT_total_repeat_lenght + 0.8676*GpG_1:57367004 + -1.1155*GpG_1:57365681	8	0.923	4.33	Intercept: 0.024809; WT_total_repeat_lenght: 0.048463; GpG_1:57367004: 0.004941; GpG_1:57365681: 0.008617	1	-	DMR2_1:_57367004	DMR2_1:_57365681
sig model 44	Age_of_onset ~ -0.3331 + 0.9211*GpG_1:57366344 + -1.0129*GpG_1:57365870 + 0.2996*GpG_1:57363389	8	0.922	4.382	Intercept: 0.027452; GpG_1:57366344: 0.003429; GpG_1:57365870: 0.003018; GpG_1:57363389: 0.042621	1	DMR2_1:_57366344	DMR2_1:_57365870	DMR3_1:_57363389
sig model 45	Age_of_onset ~ -0.3784 + 1.0355*GpG_1:57367004 + -1.6163*GpG_1:57365681 + 0.6566*GpG_1:57363421	8	0.922	4.413	Intercept: 0.047947; GpG_1:57367004: 0.002650; GpG_1:57365681: 0.003604; GpG_1:57363421: 0.049559	1	DMR2_1:_57367004	DMR2_1:_57365681	DMR3_1:_57363421
sig model 46	Age_of_onset ~ -0.3453 + -0.8134*SCA37_ATTTCn + 0.6901*GpG_1:57363591 + -0.3704*GpG_1:57359038	8	0.918	4.825	Intercept: 0.027393; SCA37_ATTTCn: 0.003260; GpG_1:57363591: 0.027892; GpG_1:57359038: 0.013671	1	-	DMR3_1:_57363591	R4_1:_57359038
sig model 47	Age_of_onset ~ -0.9532 + -1.4990*GpG_1:57367692 + -1.7183*GpG_1:57364473 + 1.2833*GpG_1:57357954	8	0.917	4.879	Intercept: 0.004885; GpG_1:57367692: 0.008098; GpG_1:57364473: 0.004184; GpG_1:57357954: 0.003169	1	DMR1_1:_57367692	DMR2_1:_57364473	R4_1:_57357954
sig model 48	Age_of_onset ~ -0.4560 + -1.0774*GpG_1:57364473 + 0.8721*GpG_1:57363211 + 0.5868*GpG_1:57357954	8	0.913	5.249	Intercept: 0.014151; GpG_1:57364473: 0.006000; GpG_1:57363211: 0.008906; GpG_1:57357954: 0.004743	1	DMR2_1:_57364473	DMR3_1:_57363211	R4_1:_57357954
sig model 49	Age_of_onset ~ -0.4555 + -0.7026*GpG_1:57366050 + 0.4648*GpG_1:57364720 + 1.3734*GpG_1:57363591	8	0.913	5.274	Intercept: 0.016530; GpG_1:57366050: 0.013503; GpG_1:57364720: 0.027114; GpG_1:57363591: 0.008663	1	DMR2_1:_57366050	DMR2_1:_57364720	DMR3_1:_57363591
sig model 50	Age_of_onset ~ -1.8157 + 1.3821*SCA37_5ATTTTn + -4.2866*GpG_1:57368270 + 1.1284*GpG_1:57367004	8	0.911	5.475	Intercept: 0.005908; SCA37_5ATTTTn: 0.004742; GpG_1:57368270: 0.007479; GpG_1:57367004: 0.004510	1	-	DMR1_1:_57368270	DMR2_1:_57367004
sig model 51	Age_of_onset ~ -0.4908 + -0.7858*SCA37_ATTTCn + 0.7334*GpG_1:57363211 + -0.3840*GpG_1:57360184	8	0.908	5.767	Intercept: 0.014159; SCA37_ATTTCn: 0.003945; GpG_1:57363211: 0.015724; GpG_1:57360184: 0.041947	1	-	DMR3_1:_57363211	R4_1:_57360184
sig model 52	Age_of_onset ~ 0.3856 + 1.1064*GpG_1:57368270 + 0.9003*GpG_1:57361330	8	0.907	3.771	Intercept: 0.044346; GpG_1:57368270: 0.010265; GpG_1:57361330: 0.001191	1	DMR1_1:_57368270	DMR3_1:_57361330	-
sig model 53	Age_of_onset ~ -0.5229 + 0.7156*GpG_1:57363211 + -0.8427*GpG_1:57360976 + -0.6056*GpG_1:57359079	8	0.907	5.825	Intercept: 0.011669; GpG_1:57363211: 0.017896; GpG_1:57360976: 0.014562; GpG_1:57359079: 0.005231	1	DMR3_1:_57363211	DMR3_1:_57360976	R4_1:_57359079
sig model 54	Age_of_onset ~ -0.7041 + -1.0758*SCA37_ATTTCn + 1.0805*GpG_1:57360976 + -1.7332*GpG_1:57360276	8	0.895	6.769	Intercept: 0.017097; SCA37_ATTTCn: 0.004472; GpG_1:57360976: 0.020966; GpG_1:57360276: 0.026884	1	-	DMR3_1:_57360976	R4_1:_57360276
sig model 55	Age_of_onset ~ -0.7888 + 0.4910*GpG_1:57367636 + 0.3692*GpG_1:57367607 + -1.7446*GpG_1:57366956	8	0.888	7.279	Intercept: 0.019766; GpG_1:57367636: 0.009182; GpG_1:57367607: 0.042583; GpG_1:57366956: 0.021766	1	DMR1_1:_57367636	DMR1_1:_57367607	DMR2_1:_57366956
sig model 56	Age_of_onset ~ -0.9869 + 0.7280*GpG_1:57367636 + -1.8518*GpG_1:57366956 + 0.7223*GpG_1:57363591	8	0.882	7.749	Intercept: 0.012254; GpG_1:57367636: 0.006692; GpG_1:57366956: 0.020794; GpG_1:57363591: 0.048305	1	DMR1_1:_57367636	DMR2_1:_57366956	DMR3_1:_57363591
sig model 57	Age_of_onset ~ -0.6411 + -1.8224*GpG_1:57367940 + 1.1526*GpG_1:57363211 + -0.3787*GpG_1:57361565	8	0.879	7.927	Intercept: 0.011817; GpG_1:57367940: 0.006928; GpG_1:57363211: 0.009393; GpG_1:57361565: 0.032232	1	DMR1_1:_57367940	DMR3_1:_57363211	DMR3_1:_57361565
sig model 58	Age_of_onset ~ -1.0698 + 0.8103*SCA37_5ATTTTn + -0.7518*GpG_1:57368556 + -2.0157*GpG_1:57366956	8	0.875	8.187	Intercept: 0.011254; SCA37_5ATTTTn: 0.008240; GpG_1:57368556: 0.012323; GpG_1:57366956: 0.019592	1	-	DMR1_1:_57368556	DMR2_1:_57366956
sig model 59	Age_of_onset ~ -0.7517 + -2.1934*GpG_1:57368270 + 0.7309*GpG_1:57367004 + 0.7863*GpG_1:57364720	8	0.871	8.424	Intercept: 0.031643; GpG_1:57368270: 0.029899; GpG_1:57367004: 0.015312; GpG_1:57364720: 0.010096	1	DMR1_1:_57368270	DMR2_1:_57367004	DMR2_1:_57364720
sig model 60	Age_of_onset ~ -0.6594 + -2.4404*GpG_1:57369911 + 2.1081*GpG_1:57363591 + -1.9402*GpG_1:57363389	8	0.867	8.67	Intercept: 0.013813; GpG_1:57369911: 0.007963; GpG_1:57363591: 0.012311; GpG_1:57363389: 0.007151	1	DMR1_1:_57369911	DMR3_1:_57363591	DMR3_1:_57363389
sig model 61	Age_of_onset ~ -0.5612 + -1.0238*GpG_1:57367940 + 0.7016*GpG_1:57363211 + -0.3662*GpG_1:57359079	8	0.858	9.236	Intercept: 0.022582; GpG_1:57367940: 0.035627; GpG_1:57363211: 0.038287; GpG_1:57359079: 0.045694	1	DMR1_1:_57367940	DMR3_1:_57363211	R4_1:_57359079
sig model 62	Age_of_onset ~ -0.9756 + 2.1845*Gender + -1.0054*GpG_1:57368819 + -1.7393*GpG_1:57363408	8	0.783	12.607	Intercept: 0.021434; Gender: 0.028206; GpG_1:57368819: 0.034452; GpG_1:57363408: 0.020532	1	-	DMR1_1:_57368819	DMR3_1:_57363408
sig model 63	Age_of_onset ~ -0.6977 + -2.7689*GpG_1:57367940 + -2.3499*GpG_1:57360197 + -1.3521*GpG_1:57357619	8	0.772	13.013	Intercept: 0.029887; GpG_1:57367940: 0.021355; GpG_1:57360197: 0.033354; GpG_1:57357619: 0.034982	1	DMR1_1:_57367940	R4_1:_57360197	R4_1:_57357619
sig model 64	Age_of_onset ~ -0.5317 + 0.9492*GpG_1:57367004 + -1.2481*GpG_1:57365681	8	0.771	10.958	Intercept: 0.036642; GpG_1:57367004: 0.009743; GpG_1:57365681: 0.016177	1	DMR2_1:_57367004	DMR2_1:_57365681	-
sig model 65	Age_of_onset ~ 2.4227 + -0.8220*GpG_1:57368556 + 4.2406*GpG_1:57368270 + 3.1969*GpG_1:57360276	8	0.768	13.121	Intercept: 0.036373; GpG_1:57368556: 0.033998; GpG_1:57368270: 0.023255; GpG_1:57360276: 0.042824	1	DMR1_1:_57368556	DMR1_1:_57368270	R4_1:_57360276
sig model 66	Age_of_onset ~ -1.9509 + 1.6818*Gender + -3.3577*GpG_1:57366956 + 1.0258*GpG_1:57363211	8	0.764	13.261	Intercept: 0.021532; Gender: 0.042478; GpG_1:57366956: 0.029306; GpG_1:57363211: 0.035642	1	-	DMR2_1:_57366956	DMR3_1:_57363211
sig model 67	Age_of_onset ~ -0.8567 + -1.1641*GpG_1:57369911 + -1.7139*GpG_1:57364473 + 1.2065*GpG_1:57363211	8	0.75	13.747	Intercept: 0.029705; GpG_1:57369911: 0.043180; GpG_1:57364473: 0.031332; GpG_1:57363211: 0.033596	1	DMR1_1:_57369911	DMR2_1:_57364473	DMR3_1:_57363211
sig model 68	Age_of_onset ~ -0.9922 + -1.2109*GpG_1:57365681 + -0.6322*GpG_1:57363408 + 0.6270*GpG_1:57362650	8	0.75	13.749	Intercept: 0.028808; GpG_1:57365681: 0.041348; GpG_1:57363408: 0.042020; GpG_1:57362650: 0.041555	1	DMR2_1:_57365681	DMR3_1:_57363408	DMR3_1:_57362650
	Age_of_onset ~ 0.2734 + -0.5562*SCA37_ATTTTn3 + 0.9187*GpG_1:57361330 + 0.0994*GpG_1:57360197	8	0.992	-13.534	Intercept: 0.002414; SCA37_ATTTTn3: 0.000175; GpG_1:57361330: 0.000035; GpG_1:57360197: 0.064346	0
	Age_of_onset ~ 0.2285 + -0.4862*SCA37_ATTTTn3 + 0.0790*GpG_1:57362650 + 0.9169*GpG_1:57361330	8	0.992	-13.464	Intercept: 0.006697; SCA37_ATTTTn3: 0.000575; GpG_1:57362650: 0.065588; GpG_1:57361330: 0.000036	0
	Age_of_onset ~ 0.2192 + -0.5433*SCA37_ATTTTn3 + -0.1761*GpG_1:57367940 + 0.8654*GpG_1:57361330	8	0.991	-13.215	Intercept: 0.009405; SCA37_ATTTTn3: 0.000209; GpG_1:57367940: 0.070225; GpG_1:57361330: 0.000063	0
	Age_of_onset ~ 0.3333 + -0.5050*SCA37_ATTTTn3 + 0.1695*GpG_1:57363421 + 0.9322*GpG_1:57361330	8	0.989	-11.592	Intercept: 0.003380; SCA37_ATTTTn3: 0.000622; GpG_1:57363421: 0.110451; GpG_1:57361330: 0.000058	0
	Age_of_onset ~ 0.2186 + -0.1016*SCA37_ATTTCn + -0.5065*SCA37_ATTTTn3 + 0.8298*GpG_1:57361330	8	0.989	-11.435	Intercept: 0.015137; SCA37_ATTTCn: 0.115509; SCA37_ATTTTn3: 0.000628; GpG_1:57361330: 0.000218	0
	Age_of_onset ~ 0.2466 + -0.5339*SCA37_ATTTTn3 + -0.0620*GpG_1:57371178 + 0.8978*GpG_1:57361330	8	0.989	-11.208	Intercept: 0.007096; SCA37_ATTTTn3: 0.000388; GpG_1:57371178: 0.123242; GpG_1:57361330: 0.000069	0
	Age_of_onset ~ 0.2531 + -0.5113*SCA37_ATTTTn3 + -0.0799*SCA37_total_repeat_lenght + 0.8470*GpG_1:57361330	8	0.988	-10.465	Intercept: 0.007225; SCA37_ATTTTn3: 0.000742; SCA37_total_repeat_lenght: 0.152961; GpG_1:57361330: 0.000203	0
	Age_of_onset ~ 0.3320 + -0.5898*SCA37_ATTTTn3 + 1.0142*GpG_1:57361330 + 0.0952*GpG_1:57359079	8	0.988	-10.266	Intercept: 0.005026; SCA37_ATTTTn3: 0.000434; GpG_1:57361330: 0.000251; GpG_1:57359079: 0.162211	0
	Age_of_onset ~ 0.2426 + 0.1541*Gender + -0.5688*SCA37_ATTTTn3 + 0.8980*GpG_1:57361330	8	0.987	-10.2	Intercept: 0.010152; Gender: 0.165418; SCA37_ATTTTn3: 0.000388; GpG_1:57361330: 0.000089	0
	Age_of_onset ~ 0.2697 + -0.5553*SCA37_ATTTTn3 + -0.0582*GpG_1:57364442 + 0.8851*GpG_1:57361330	8	0.987	-9.977	Intercept: 0.005779; SCA37_ATTTTn3: 0.000419; GpG_1:57364442: 0.176781; GpG_1:57361330: 0.000110	0
	Age_of_onset ~ 0.2566 + -0.5430*SCA37_ATTTTn3 + 0.0559*GpG_1:57367557 + 0.9172*GpG_1:57361330	8	0.987	-9.799	Intercept: 0.007792; SCA37_ATTTTn3: 0.000487; GpG_1:57367557: 0.186528; GpG_1:57361330: 0.000089	0
	Age_of_onset ~ 0.2787 + -0.5413*SCA37_ATTTTn3 + 0.0505*GpG_1:57366020 + 0.9476*GpG_1:57361330	8	0.985	-8.879	Intercept: 0.006547; SCA37_ATTTTn3: 0.000626; GpG_1:57366020: 0.248030; GpG_1:57361330: 0.000142	0
	Age_of_onset ~ 0.3089 + -0.5694*SCA37_ATTTTn3 + -0.0637*GpG_1:57370373 + 0.8886*GpG_1:57361330	8	0.985	-8.667	Intercept: 0.006883; SCA37_ATTTTn3: 0.000582; GpG_1:57370373: 0.265496; GpG_1:57361330: 0.000150	0
	Age_of_onset ~ 0.2569 + -0.5123*SCA37_ATTTTn3 + 0.0469*GpG_1:57369553 + 0.8897*GpG_1:57361330	8	0.985	-8.525	Intercept: 0.010547; SCA37_ATTTTn3: 0.001365; GpG_1:57369553: 0.278041; GpG_1:57361330: 0.000153	0
	Age_of_onset ~ 0.2716 + -0.5565*SCA37_ATTTTn3 + 0.0425*GpG_1:57363376 + 0.8804*GpG_1:57361330	8	0.984	-8.25	Intercept: 0.008249; SCA37_ATTTTn3: 0.000636; GpG_1:57363376: 0.304522; GpG_1:57361330: 0.000200	0
	Age_of_onset ~ 0.2661 + -0.5549*SCA37_ATTTTn3 + -0.0399*GpG_1:57362080 + 0.8934*GpG_1:57361330	8	0.984	-8.164	Intercept: 0.009287; SCA37_ATTTTn3: 0.000652; GpG_1:57362080: 0.313391; GpG_1:57361330: 0.000159	0
	Age_of_onset ~ 0.2472 + -0.5051*SCA37_ATTTTn3 + 0.0551*GpG_1:57364720 + 0.8767*GpG_1:57361330	8	0.983	-7.977	Intercept: 0.016377; SCA37_ATTTTn3: 0.002195; GpG_1:57364720: 0.334015; GpG_1:57361330: 0.000242	0
	Age_of_onset ~ -0.0377 + -0.5526*GpG_1:57368380 + 0.3129*GpG_1:57363408 + 1.0919*GpG_1:57361330	8	0.983	-7.923	Intercept: 0.468624; GpG_1:57368380: 0.000957; GpG_1:57363408: 0.011581; GpG_1:57361330: 0.000135	0
	Age_of_onset ~ 0.2419 + -0.5314*SCA37_ATTTTn3 + -0.0570*GpG_1:57366050 + 0.8653*GpG_1:57361330	8	0.983	-7.836	Intercept: 0.020680; SCA37_ATTTTn3: 0.001011; GpG_1:57366050: 0.350796; GpG_1:57361330: 0.000356	0
	Age_of_onset ~ 0.2526 + -0.5302*SCA37_ATTTTn3 + 0.0461*GpG_1:57367636 + 0.8676*GpG_1:57361330	8	0.983	-7.702	Intercept: 0.014955; SCA37_ATTTTn3: 0.001091; GpG_1:57367636: 0.367797; GpG_1:57361330: 0.000355	0
	Age_of_onset ~ 0.2647 + -0.0502*WT_ATTTTn + -0.5280*SCA37_ATTTTn3 + 0.8753*GpG_1:57361330	8	0.983	-7.595	Intercept: 0.010932; WT_ATTTTn: 0.382270; SCA37_ATTTTn3: 0.001208; GpG_1:57361330: 0.000295	0
	Age_of_onset ~ 0.3263 + -0.5419*SCA37_ATTTTn3 + 0.1208*GpG_1:57364762 + 0.9115*GpG_1:57361330	8	0.982	-7.535	Intercept: 0.014531; SCA37_ATTTTn3: 0.000877; GpG_1:57364762: 0.390709; GpG_1:57361330: 0.000157	0
	Age_of_onset ~ 0.2759 + -0.5561*SCA37_ATTTTn3 + 0.0455*GpG_1:57363265 + 0.9147*GpG_1:57361330	8	0.982	-7.483	Intercept: 0.009198; SCA37_ATTTTn3: 0.000768; GpG_1:57363265: 0.398208; GpG_1:57361330: 0.000158	0
	Age_of_onset ~ 0.2656 + -0.0484*WT_total_repeat_lenght + -0.5296*SCA37_ATTTTn3 + 0.8766*GpG_1:57361330	8	0.982	-7.48	Intercept: 0.011017; WT_total_repeat_lenght: 0.398577; SCA37_ATTTTn3: 0.001206; GpG_1:57361330: 0.000301	0
	Age_of_onset ~ 0.2513 + -0.5026*SCA37_ATTTTn3 + 0.0463*GpG_1:57362321 + 0.9132*GpG_1:57361330	8	0.982	-7.432	Intercept: 0.017097; SCA37_ATTTTn3: 0.003324; GpG_1:57362321: 0.405748; GpG_1:57361330: 0.000160	0
	Age_of_onset ~ 0.2683 + -0.5457*SCA37_ATTTTn3 + 0.0310*GpG_1:57368819 + 0.9073*GpG_1:57361330	8	0.982	-7.112	Intercept: 0.011326; SCA37_ATTTTn3: 0.000919; GpG_1:57368819: 0.458639; GpG_1:57361330: 0.000177	0
	Age_of_onset ~ -0.0589 + -0.4326*GpG_1:57368380 + 0.2231*GpG_1:57363726 + 0.9623*GpG_1:57361330	8	0.982	-7.101	Intercept: 0.294071; GpG_1:57368380: 0.000846; GpG_1:57363726: 0.014328; GpG_1:57361330: 0.000156	0
	Age_of_onset ~ 0.2755 + -0.5502*SCA37_ATTTTn3 + 0.9131*GpG_1:57361330 + -0.0301*GpG_1:57357619	8	0.981	-7.08	Intercept: 0.010086; SCA37_ATTTTn3: 0.000874; GpG_1:57361330: 0.000175; GpG_1:57357619: 0.464510	0
	Age_of_onset ~ 0.2083 + -0.5154*SCA37_ATTTTn3 + 0.9279*GpG_1:57361330 + -0.1654*GpG_1:57360276	8	0.981	-7.072	Intercept: 0.111178; SCA37_ATTTTn3: 0.002526; GpG_1:57361330: 0.000202; GpG_1:57360276: 0.465962	0
	Age_of_onset ~ 0.2182 + -0.5061*SCA37_ATTTTn3 + 0.9007*GpG_1:57361330 + -0.0756*GpG_1:57360506	8	0.981	-7.053	Intercept: 0.079021; SCA37_ATTTTn3: 0.003869; GpG_1:57361330: 0.000194; GpG_1:57360506: 0.469527	0
	Age_of_onset ~ 0.2892 + -0.5638*SCA37_ATTTTn3 + -0.0571*GpG_1:57363211 + 0.9262*GpG_1:57361330	8	0.981	-6.958	Intercept: 0.010248; SCA37_ATTTTn3: 0.000920; GpG_1:57363211: 0.488062; GpG_1:57361330: 0.000205	0
	Age_of_onset ~ 0.2645 + -0.5494*SCA37_ATTTTn3 + -0.0443*GpG_1:57369911 + 0.9103*GpG_1:57361330	8	0.981	-6.954	Intercept: 0.012971; SCA37_ATTTTn3: 0.000908; GpG_1:57369911: 0.488780; GpG_1:57361330: 0.000181	0
	Age_of_onset ~ 0.2994 + -0.5265*SCA37_ATTTTn3 + 0.0688*GpG_1:57365681 + 0.9367*GpG_1:57361330	8	0.981	-6.884	Intercept: 0.012409; SCA37_ATTTTn3: 0.001798; GpG_1:57365681: 0.503334; GpG_1:57361330: 0.000272	0
	Age_of_onset ~ 0.2710 + -0.5404*SCA37_ATTTTn3 + 0.0391*GpG_1:57368580 + 0.9004*GpG_1:57361330	8	0.981	-6.798	Intercept: 0.011499; SCA37_ATTTTn3: 0.001133; GpG_1:57368580: 0.521848; GpG_1:57361330: 0.000211	0
	Age_of_onset ~ 0.2765 + -0.5459*SCA37_ATTTTn3 + -0.0546*GpG_1:57363591 + 0.9089*GpG_1:57361330	8	0.981	-6.768	Intercept: 0.010679; SCA37_ATTTTn3: 0.001004; GpG_1:57363591: 0.528803; GpG_1:57361330: 0.000191	0
	Age_of_onset ~ 0.2716 + -0.5503*SCA37_ATTTTn3 + 0.9138*GpG_1:57361330 + -0.0261*GpG_1:57360907	8	0.981	-6.694	Intercept: 0.011637; SCA37_ATTTTn3: 0.000959; GpG_1:57361330: 0.000194; GpG_1:57360907: 0.546356	0
	Age_of_onset ~ 0.2740 + -0.5626*SCA37_ATTTTn3 + 0.0259*GpG_1:57361565 + 0.9075*GpG_1:57361330	8	0.98	-6.666	Intercept: 0.011240; SCA37_ATTTTn3: 0.001005; GpG_1:57361565: 0.553113; GpG_1:57361330: 0.000198	0
	Age_of_onset ~ 0.2860 + -0.5596*SCA37_ATTTTn3 + 0.9145*GpG_1:57361330 + -0.0340*GpG_1:57360845	8	0.98	-6.66	Intercept: 0.011041; SCA37_ATTTTn3: 0.000967; GpG_1:57361330: 0.000196; GpG_1:57360845: 0.554634	0
	Age_of_onset ~ 0.2745 + -0.5552*SCA37_ATTTTn3 + 0.9063*GpG_1:57361330 + 0.0228*GpG_1:57357746	8	0.98	-6.57	Intercept: 0.011389; SCA37_ATTTTn3: 0.000966; GpG_1:57361330: 0.000205; GpG_1:57357746: 0.578217	0
	Age_of_onset ~ 0.2774 + -0.5554*SCA37_ATTTTn3 + 0.9238*GpG_1:57361330 + 0.0199*GpG_1:57359038	8	0.98	-6.308	Intercept: 0.011762; SCA37_ATTTTn3: 0.001038; GpG_1:57361330: 0.000277; GpG_1:57359038: 0.660506	0
	Age_of_onset ~ 0.2666 + -0.5294*SCA37_ATTTTn3 + 0.9027*GpG_1:57361330 + 0.0276*GpG_1:57359676	8	0.98	-6.298	Intercept: 0.015200; SCA37_ATTTTn3: 0.002774; GpG_1:57361330: 0.000239; GpG_1:57359676: 0.664107	0
	Age_of_onset ~ 0.2817 + -0.5496*SCA37_ATTTTn3 + 0.0313*GpG_1:57367692 + 0.9011*GpG_1:57361330	8	0.979	-6.257	Intercept: 0.012274; SCA37_ATTTTn3: 0.001079; GpG_1:57367692: 0.679796; GpG_1:57361330: 0.000256	0
	Age_of_onset ~ 0.2704 + -0.5306*SCA37_ATTTTn3 + 0.0219*GpG_1:57362873 + 0.9078*GpG_1:57361330	8	0.979	-6.257	Intercept: 0.013390; SCA37_ATTTTn3: 0.002763; GpG_1:57362873: 0.679781; GpG_1:57361330: 0.000219	0
	Age_of_onset ~ 0.2649 + -0.5370*SCA37_ATTTTn3 + -0.0519*GpG_1:57367328 + 0.8949*GpG_1:57361330	8	0.979	-6.256	Intercept: 0.016854; SCA37_ATTTTn3: 0.001818; GpG_1:57367328: 0.680004; GpG_1:57361330: 0.000337	0
	Age_of_onset ~ -0.0105 + -0.4541*GpG_1:57368380 + -0.2011*GpG_1:57365055 + 1.0226*GpG_1:57361330	8	0.979	-6.237	Intercept: 0.856327; GpG_1:57368380: 0.001087; GpG_1:57365055: 0.017931; GpG_1:57361330: 0.000186	0
	Age_of_onset ~ 0.2807 + -0.5612*SCA37_ATTTTn3 + -0.0234*GpG_1:57368556 + 0.8995*GpG_1:57361330	8	0.979	-6.208	Intercept: 0.012349; SCA37_ATTTTn3: 0.001236; GpG_1:57368556: 0.699618; GpG_1:57361330: 0.000282	0
	Age_of_onset ~ 0.2729 + -0.5548*SCA37_ATTTTn3 + 0.0164*GpG_1:57371070 + 0.9097*GpG_1:57361330	8	0.979	-6.195	Intercept: 0.012740; SCA37_ATTTTn3: 0.001068; GpG_1:57371070: 0.704989; GpG_1:57361330: 0.000219	0
	Age_of_onset ~ 0.2697 + -0.5335*SCA37_ATTTTn3 + 0.0221*GpG_1:57367004 + 0.9025*GpG_1:57361330	8	0.979	-6.122	Intercept: 0.014502; SCA37_ATTTTn3: 0.003036; GpG_1:57367004: 0.739226; GpG_1:57361330: 0.000266	0
	Age_of_onset ~ 0.2703 + -0.5533*SCA37_ATTTTn3 + -0.0228*GpG_1:57364473 + 0.9041*GpG_1:57361330	8	0.979	-6.055	Intercept: 0.014679; SCA37_ATTTTn3: 0.001101; GpG_1:57364473: 0.775676; GpG_1:57361330: 0.000262	0
	Age_of_onset ~ 0.2687 + -0.5424*SCA37_ATTTTn3 + 0.9016*GpG_1:57361330 + 0.0139*GpG_1:57357954	8	0.979	-6.042	Intercept: 0.016324; SCA37_ATTTTn3: 0.001770; GpG_1:57361330: 0.000305; GpG_1:57357954: 0.783175	0
	Age_of_onset ~ 0.2760 + -0.5542*SCA37_ATTTTn3 + 0.0108*GpG_1:57363389 + 0.9149*GpG_1:57361330	8	0.979	-6.004	Intercept: 0.012707; SCA37_ATTTTn3: 0.001137; GpG_1:57363389: 0.808621; GpG_1:57361330: 0.000262	0
	Age_of_onset ~ -0.0616 + -0.4956*GpG_1:57368380 + 1.0013*GpG_1:57361330 + 0.2315*GpG_1:57357189	8	0.979	-5.993	Intercept: 0.303810; GpG_1:57368380: 0.001306; GpG_1:57361330: 0.000197; GpG_1:57357189: 0.019109	0
	Age_of_onset ~ 0.2809 + -0.5545*SCA37_ATTTTn3 + -0.0105*GpG_1:57365055 + 0.9124*GpG_1:57361330	8	0.979	-5.985	Intercept: 0.015162; SCA37_ATTTTn3: 0.001159; GpG_1:57365055: 0.822873; GpG_1:57361330: 0.000240	0
	Age_of_onset ~ 0.2712 + -0.5393*SCA37_ATTTTn3 + -0.0126*GpG_1:57362885 + 0.9132*GpG_1:57361330	8	0.979	-5.984	Intercept: 0.014834; SCA37_ATTTTn3: 0.003084; GpG_1:57362885: 0.823172; GpG_1:57361330: 0.000247	0
	Age_of_onset ~ 0.2773 + -0.5552*SCA37_ATTTTn3 + -0.0088*GpG_1:57371220 + 0.9158*GpG_1:57361330	8	0.979	-5.95	Intercept: 0.013296; SCA37_ATTTTn3: 0.001242; GpG_1:57371220: 0.851717; GpG_1:57361330: 0.000316	0
	Age_of_onset ~ 0.2693 + -0.5546*SCA37_ATTTTn3 + 0.9115*GpG_1:57361330 + 0.0253*GpG_1:57360934	8	0.979	-5.947	Intercept: 0.018846; SCA37_ATTTTn3: 0.001205; GpG_1:57361330: 0.000239; GpG_1:57360934: 0.855065	0
	Age_of_onset ~ 0.2664 + 0.0109*SCA37_5ATTTTn + -0.5421*SCA37_ATTTTn3 + 0.9066*GpG_1:57361330	8	0.979	-5.926	Intercept: 0.032129; SCA37_5ATTTTn: 0.876423; SCA37_ATTTTn3: 0.003591; GpG_1:57361330: 0.000266	0
	Age_of_onset ~ 0.2765 + -0.5524*SCA37_ATTTTn3 + 0.0076*GpG_1:57363726 + 0.9094*GpG_1:57361330	8	0.979	-5.917	Intercept: 0.013309; SCA37_ATTTTn3: 0.001141; GpG_1:57363726: 0.887397; GpG_1:57361330: 0.000235	0
	Age_of_onset ~ 0.2757 + -0.5527*SCA37_ATTTTn3 + 0.9073*GpG_1:57361330 + -0.0068*GpG_1:57356831	8	0.979	-5.916	Intercept: 0.013044; SCA37_ATTTTn3: 0.001147; GpG_1:57361330: 0.000257; GpG_1:57356831: 0.887417	0
	Age_of_onset ~ -0.0525 + -0.1675*GpG_1:57371070 + -0.4085*GpG_1:57368380 + 0.9677*GpG_1:57361330	8	0.979	-5.916	Intercept: 0.376554; GpG_1:57371070: 0.019497; GpG_1:57368380: 0.001146; GpG_1:57361330: 0.000207	0
	Age_of_onset ~ 0.2769 + -0.5555*SCA37_ATTTTn3 + 0.0066*GpG_1:57365807 + 0.9104*GpG_1:57361330	8	0.979	-5.904	Intercept: 0.013941; SCA37_ATTTTn3: 0.001523; GpG_1:57365807: 0.903717; GpG_1:57361330: 0.000238	0
	Age_of_onset ~ 0.2751 + -0.5539*SCA37_ATTTTn3 + -0.0075*GpG_1:57367607 + 0.9134*GpG_1:57361330	8	0.979	-5.903	Intercept: 0.013045; SCA37_ATTTTn3: 0.001262; GpG_1:57367607: 0.905678; GpG_1:57361330: 0.000317	0
	Age_of_onset ~ 0.2740 + -0.5501*SCA37_ATTTTn3 + -0.0064*GpG_1:57364203 + 0.9115*GpG_1:57361330	8	0.978	-5.89	Intercept: 0.013752; SCA37_ATTTTn3: 0.001329; GpG_1:57364203: 0.927570; GpG_1:57361330: 0.000267	0
	Age_of_onset ~ 0.2770 + -0.5539*SCA37_ATTTTn3 + 0.0038*GpG_1:57363408 + 0.9109*GpG_1:57361330	8	0.978	-5.881	Intercept: 0.017597; SCA37_ATTTTn3: 0.001602; GpG_1:57363408: 0.948477; GpG_1:57361330: 0.000267	0
	Age_of_onset ~ 0.2808 + -0.5532*SCA37_ATTTTn3 + 0.0135*GpG_1:57366956 + 0.9107*GpG_1:57361330	8	0.978	-5.88	Intercept: 0.063196; SCA37_ATTTTn3: 0.001341; GpG_1:57366956: 0.950359; GpG_1:57361330: 0.000260	0
	Age_of_onset ~ 0.2737 + -0.5506*SCA37_ATTTTn3 + 0.9093*GpG_1:57361330 + -0.0029*GpG_1:57357189	8	0.978	-5.879	Intercept: 0.015291; SCA37_ATTTTn3: 0.001344; GpG_1:57361330: 0.000239; GpG_1:57357189: 0.952444	0
	Age_of_onset ~ 0.2749 + -0.5518*SCA37_ATTTTn3 + 0.9097*GpG_1:57361330 + -0.0003*GpG_1:57360184	8	0.978	-5.871	Intercept: 0.015145; SCA37_ATTTTn3: 0.001242; GpG_1:57361330: 0.000252; GpG_1:57360184: 0.996154	0
	Age_of_onset ~ 0.1348 + -1.1301*WT_ATTTTn + -0.8577*GpG_1:57357746 + -0.5896*GpG_1:57356831	8	0.978	-5.625	Intercept: 0.077509; WT_ATTTTn: 0.000194; GpG_1:57357746: 0.000427; GpG_1:57356831: 0.000791	0
	Age_of_onset ~ -0.0577 + 0.5298*GpG_1:57365870 + 1.4343*GpG_1:57361330 + -0.7270*GpG_1:57360976	8	0.974	-4.252	Intercept: 0.388734; GpG_1:57365870: 0.003613; GpG_1:57361330: 0.000358; GpG_1:57360976: 0.002385	0
	Age_of_onset ~ -0.0047 + 0.4351*GpG_1:57362321 + 0.7169*GpG_1:57361330 + -0.3033*GpG_1:57359038	8	0.973	-4.132	Intercept: 0.939592; GpG_1:57362321: 0.001798; GpG_1:57361330: 0.001050; GpG_1:57359038: 0.007719	0
	Age_of_onset ~ -0.1489 + 0.4171*SCA37_5ATTTTn + -0.3113*GpG_1:57365807 + 0.7573*GpG_1:57361330	8	0.973	-4.081	Intercept: 0.069526; SCA37_5ATTTTn: 0.002417; GpG_1:57365807: 0.005748; GpG_1:57361330: 0.000645	0
	Age_of_onset ~ -0.1550 + 0.2206*GpG_1:57362873 + 0.8204*GpG_1:57361330 + -0.4725*GpG_1:57360506	8	0.972	-3.871	Intercept: 0.090813; GpG_1:57362873: 0.008728; GpG_1:57361330: 0.000516; GpG_1:57360506: 0.005070	0
	Age_of_onset ~ 0.0584 + 0.3293*GpG_1:57371220 + 0.4879*GpG_1:57367004 + 0.5144*GpG_1:57361330	8	0.97	-3.148	Intercept: 0.411899; GpG_1:57371220: 0.006479; GpG_1:57367004: 0.002523; GpG_1:57361330: 0.005133	0
	Age_of_onset ~ -0.1873 + 0.7729*GpG_1:57361330 + -0.4662*GpG_1:57360506 + 0.2607*GpG_1:57359676	8	0.968	-2.812	Intercept: 0.063300; GpG_1:57361330: 0.000815; GpG_1:57360506: 0.006743; GpG_1:57359676: 0.011466	0
	Age_of_onset ~ 0.3149 + 0.8836*GpG_1:57368270 + 0.1523*GpG_1:57362321 + 0.9294*GpG_1:57361330	8	0.968	-2.701	Intercept: 0.032488; GpG_1:57368270: 0.011155; GpG_1:57362321: 0.050551; GpG_1:57361330: 0.000493	0
	Age_of_onset ~ -0.2413 + 0.5897*GpG_1:57367607 + 0.1267*GpG_1:57366344 + -0.6773*GpG_1:57366050	8	0.965	-1.943	Intercept: 0.022900; GpG_1:57367607: 0.001796; GpG_1:57366344: 0.086143; GpG_1:57366050: 0.000751	0
	Age_of_onset ~ -0.0418 + -0.2984*GpG_1:57365807 + 0.3785*GpG_1:57364720 + 0.6288*GpG_1:57361330	8	0.964	-1.831	Intercept: 0.566706; GpG_1:57365807: 0.010537; GpG_1:57364720: 0.004281; GpG_1:57361330: 0.002468	0
	Age_of_onset ~ -0.1081 + -0.6424*SCA37_total_repeat_lenght + 0.5301*GpG_1:57363211 + -0.3179*GpG_1:57359038	8	0.964	-1.804	Intercept: 0.176370; SCA37_total_repeat_lenght: 0.000730; GpG_1:57363211: 0.006221; GpG_1:57359038: 0.004045	0
	Age_of_onset ~ -0.0780 + -0.4256*GpG_1:57368380 + 0.9396*GpG_1:57361330 + 0.1630*GpG_1:57360907	8	0.963	-1.458	Intercept: 0.321654; GpG_1:57368380: 0.003607; GpG_1:57361330: 0.000658; GpG_1:57360907: 0.063875	0
	Age_of_onset ~ -0.0481 + -0.3707*GpG_1:57368380 + -0.1394*GpG_1:57361565 + 0.9683*GpG_1:57361330	8	0.962	-1.343	Intercept: 0.534715; GpG_1:57368380: 0.003869; GpG_1:57361565: 0.065915; GpG_1:57361330: 0.000639	0
	Age_of_onset ~ -0.0836 + -0.3834*GpG_1:57368380 + -0.1458*GpG_1:57363389 + 0.8838*GpG_1:57361330	8	0.962	-1.237	Intercept: 0.298176; GpG_1:57368380: 0.003802; GpG_1:57363389: 0.067856; GpG_1:57361330: 0.000907	0
	Age_of_onset ~ -0.3078 + 0.1679*GpG_1:57370373 + 0.6458*GpG_1:57367607 + -0.7637*GpG_1:57366050	8	0.96	-0.895	Intercept: 0.021678; GpG_1:57370373: 0.115721; GpG_1:57367607: 0.001568; GpG_1:57366050: 0.000970	0
	Age_of_onset ~ -0.1824 + -0.2619*GpG_1:57368380 + 0.8998*GpG_1:57361330 + -0.2703*GpG_1:57360506	8	0.959	-0.66	Intercept: 0.096271; GpG_1:57368380: 0.020046; GpG_1:57361330: 0.000946; GpG_1:57360506: 0.079557	0
	Age_of_onset ~ -0.2340 + 0.5630*GpG_1:57367607 + -0.5931*GpG_1:57366050 + -0.1521*GpG_1:57359079	8	0.958	-0.547	Intercept: 0.032545; GpG_1:57367607: 0.003520; GpG_1:57366050: 0.002998; GpG_1:57359079: 0.127848	0
	Age_of_onset ~ -0.1870 + -0.5852*SCA37_total_repeat_lenght + 0.3420*GpG_1:57365055 + -0.4769*GpG_1:57359038	8	0.958	-0.488	Intercept: 0.066357; SCA37_total_repeat_lenght: 0.001276; GpG_1:57365055: 0.008717; GpG_1:57359038: 0.002224	0
	Age_of_onset ~ -0.1376 + 0.2862*GpG_1:57366344 + 0.9090*GpG_1:57361330 + -0.4539*GpG_1:57360976	8	0.958	-0.458	Intercept: 0.142504; GpG_1:57366344: 0.009534; GpG_1:57361330: 0.000904; GpG_1:57360976: 0.017017	0
	Age_of_onset ~ -0.1645 + -0.2143*GpG_1:57362885 + 0.8988*GpG_1:57361330 + -0.4505*GpG_1:57360506	8	0.958	-0.441	Intercept: 0.129088; GpG_1:57362885: 0.021226; GpG_1:57361330: 0.000999; GpG_1:57360506: 0.012748	0
	Age_of_onset ~ -0.0786 + -0.1609*GpG_1:57368819 + -0.4400*GpG_1:57368380 + 0.9787*GpG_1:57361330	8	0.957	-0.432	Intercept: 0.345966; GpG_1:57368819: 0.084758; GpG_1:57368380: 0.004994; GpG_1:57361330: 0.000796	0
	Age_of_onset ~ -0.0915 + -0.2755*GpG_1:57368380 + 0.1463*GpG_1:57362650 + 0.9396*GpG_1:57361330	8	0.956	-0.213	Intercept: 0.288054; GpG_1:57368380: 0.016769; GpG_1:57362650: 0.090088; GpG_1:57361330: 0.000889	0
	Age_of_onset ~ 0.3866 + 1.1006*GpG_1:57368270 + -0.1417*GpG_1:57365807 + 0.9062*GpG_1:57361330	8	0.956	-0.125	Intercept: 0.025393; GpG_1:57368270: 0.006619; GpG_1:57365807: 0.102762; GpG_1:57361330: 0.000985	0
	Age_of_onset ~ -0.0652 + 0.1249*GpG_1:57369553 + -0.2956*GpG_1:57368380 + 0.8789*GpG_1:57361330	8	0.955	0.039	Intercept: 0.440281; GpG_1:57369553: 0.096678; GpG_1:57368380: 0.012109; GpG_1:57361330: 0.001281	0
	Age_of_onset ~ 0.0157 + 0.4993*GpG_1:57371220 + 0.6567*GpG_1:57367004 + -0.3073*GpG_1:57365870	8	0.954	0.254	Intercept: 0.849544; GpG_1:57371220: 0.002092; GpG_1:57367004: 0.001606; GpG_1:57365870: 0.012293	0
	Age_of_onset ~ -0.2009 + 0.7734*GpG_1:57367607 + -0.6747*GpG_1:57366050 + 0.1636*GpG_1:57356831	8	0.953	0.423	Intercept: 0.060237; GpG_1:57367607: 0.003713; GpG_1:57366050: 0.001348; GpG_1:57356831: 0.169888	0
	Age_of_onset ~ -0.2091 + 0.6485*GpG_1:57367607 + -0.7577*GpG_1:57366050 + 0.1081*GpG_1:57362080	8	0.952	0.607	Intercept: 0.054788; GpG_1:57367607: 0.002238; GpG_1:57366050: 0.001478; GpG_1:57362080: 0.179503	0
	Age_of_onset ~ -0.0477 + 0.2160*GpG_1:57369911 + -0.4139*GpG_1:57368380 + 0.9557*GpG_1:57361330	8	0.951	0.734	Intercept: 0.588004; GpG_1:57369911: 0.117727; GpG_1:57368380: 0.006385; GpG_1:57361330: 0.001082	0
	Age_of_onset ~ 0.4629 + 1.2988*GpG_1:57368270 + 1.0160*GpG_1:57361330 + 0.1341*GpG_1:57359038	8	0.951	0.777	Intercept: 0.020533; GpG_1:57368270: 0.006264; GpG_1:57361330: 0.001315; GpG_1:57359038: 0.132947	0
	Age_of_onset ~ -0.1844 + -0.9974*WT_total_repeat_lenght + -0.4356*GpG_1:57366020 + -0.5888*GpG_1:57360184	8	0.95	0.837	Intercept: 0.079617; WT_total_repeat_lenght: 0.001059; GpG_1:57366020: 0.003631; GpG_1:57360184: 0.006165	0
	Age_of_onset ~ -0.2004 + -0.1024*GpG_1:57368819 + 0.6794*GpG_1:57367607 + -0.7119*GpG_1:57366050	8	0.949	0.952	Intercept: 0.066546; GpG_1:57368819: 0.199272; GpG_1:57367607: 0.002504; GpG_1:57366050: 0.001360	0
	Age_of_onset ~ 0.0526 + 0.2298*GpG_1:57369553 + -0.2610*GpG_1:57362885 + 0.8581*GpG_1:57361330	8	0.949	0.979	Intercept: 0.557963; GpG_1:57369553: 0.018434; GpG_1:57362885: 0.015447; GpG_1:57361330: 0.001666	0
	Age_of_onset ~ -0.2349 + 0.6656*GpG_1:57367607 + -0.7809*GpG_1:57366050 + 0.1391*GpG_1:57365870	8	0.949	1.052	Intercept: 0.043854; GpG_1:57367607: 0.002494; GpG_1:57366050: 0.002062; GpG_1:57365870: 0.205465	0
	Age_of_onset ~ -0.2019 + 0.6918*GpG_1:57367607 + -0.6781*GpG_1:57366050 + 0.1058*GpG_1:57357619	8	0.949	1.081	Intercept: 0.066379; GpG_1:57367607: 0.002731; GpG_1:57366050: 0.001540; GpG_1:57357619: 0.207289	0
	Age_of_onset ~ -0.1847 + -0.9836*WT_ATTTTn + -0.4329*GpG_1:57366020 + -0.5700*GpG_1:57360184	8	0.948	1.117	Intercept: 0.082902; WT_ATTTTn: 0.001137; GpG_1:57366020: 0.003931; GpG_1:57360184: 0.007025	0
	Age_of_onset ~ -0.1908 + 0.1489*GpG_1:57369911 + 0.6361*GpG_1:57367607 + -0.7199*GpG_1:57366050	8	0.948	1.161	Intercept: 0.081110; GpG_1:57369911: 0.212483; GpG_1:57367607: 0.002642; GpG_1:57366050: 0.001455	0
	Age_of_onset ~ -0.2323 + 0.6538*GpG_1:57367607 + -0.7755*GpG_1:57366050 + -0.1077*GpG_1:57363376	8	0.947	1.325	Intercept: 0.047224; GpG_1:57367607: 0.002657; GpG_1:57366050: 0.002184; GpG_1:57363376: 0.223593	0
	Age_of_onset ~ -0.0200 + -0.7530*WT_total_repeat_lenght + -0.5067*GpG_1:57364203 + -0.6256*GpG_1:57359038	8	0.947	1.349	Intercept: 0.817851; WT_total_repeat_lenght: 0.001377; GpG_1:57364203: 0.014546; GpG_1:57359038: 0.002288	0
	Age_of_onset ~ 0.4854 + 0.9704*GpG_1:57368270 + 0.3029*GpG_1:57363421 + 0.9465*GpG_1:57361330	8	0.946	1.496	Intercept: 0.023538; GpG_1:57368270: 0.017453; GpG_1:57363421: 0.164121; GpG_1:57361330: 0.001358	0
	Age_of_onset ~ -0.1976 + 0.6344*GpG_1:57367607 + -0.7023*GpG_1:57366050 + -0.0901*GpG_1:57361565	8	0.946	1.521	Intercept: 0.076687; GpG_1:57367607: 0.002894; GpG_1:57366050: 0.001570; GpG_1:57361565: 0.237756	0
	Age_of_onset ~ -0.1764 + 0.2086*GpG_1:57362321 + 0.8520*GpG_1:57361330 + -0.3852*GpG_1:57360506	8	0.946	1.53	Intercept: 0.143210; GpG_1:57362321: 0.035694; GpG_1:57361330: 0.001737; GpG_1:57360506: 0.033691	0
	Age_of_onset ~ 0.1848 + -0.1858*GpG_1:57368380 + 0.6446*GpG_1:57368270 + 0.9332*GpG_1:57361330	8	0.945	1.552	Intercept: 0.341779; GpG_1:57368380: 0.166906; GpG_1:57368270: 0.149170; GpG_1:57361330: 0.001384	0
	Age_of_onset ~ 0.1945 + -0.2484*GpG_1:57371070 + 1.0465*GpG_1:57368580 + 1.0362*GpG_1:57367607	8	0.945	1.562	Intercept: 0.106598; GpG_1:57371070: 0.025046; GpG_1:57368580: 0.001602; GpG_1:57367607: 0.001380	0
	Age_of_onset ~ -0.1943 + -0.0904*GpG_1:57371070 + 0.6463*GpG_1:57367607 + -0.6953*GpG_1:57366050	8	0.945	1.577	Intercept: 0.081912; GpG_1:57371070: 0.241974; GpG_1:57367607: 0.002845; GpG_1:57366050: 0.001608	0
	Age_of_onset ~ -0.0689 + 0.3599*GpG_1:57362321 + 0.9822*GpG_1:57361330 + -0.3039*GpG_1:57360184	8	0.945	1.656	Intercept: 0.464763; GpG_1:57362321: 0.008426; GpG_1:57361330: 0.001347; GpG_1:57360184: 0.034839	0
	Age_of_onset ~ 0.2305 + 1.0818*GpG_1:57368580 + 1.1797*GpG_1:57367607 + 0.3076*GpG_1:57357189	8	0.945	1.662	Intercept: 0.079122; GpG_1:57368580: 0.001625; GpG_1:57367607: 0.001487; GpG_1:57357189: 0.025708	0
	Age_of_onset ~ -0.1160 + -0.3539*GpG_1:57368380 + 0.9782*GpG_1:57361330 + -0.1517*GpG_1:57360184	8	0.944	1.734	Intercept: 0.250782; GpG_1:57368380: 0.008595; GpG_1:57361330: 0.001381; GpG_1:57360184: 0.157337	0
	Age_of_onset ~ -0.1929 + 0.6431*GpG_1:57367607 + -0.6492*GpG_1:57366050 + -0.0929*GpG_1:57363389	8	0.944	1.763	Intercept: 0.086713; GpG_1:57367607: 0.002991; GpG_1:57366050: 0.002424; GpG_1:57363389: 0.256758	0
	Age_of_onset ~ -0.1598 + -0.2623*Gender + 0.6301*GpG_1:57367607 + -0.7278*GpG_1:57366050	8	0.944	1.83	Intercept: 0.165590; Gender: 0.262350; GpG_1:57367607: 0.003167; GpG_1:57366050: 0.001816	0
	Age_of_onset ~ 0.3425 + -0.1496*SCA37_total_repeat_lenght + 0.9879*GpG_1:57368270 + 0.7892*GpG_1:57361330	8	0.943	1.872	Intercept: 0.056389; SCA37_total_repeat_lenght: 0.183653; GpG_1:57368270: 0.017216; GpG_1:57361330: 0.004554	0
	Age_of_onset ~ -0.0966 + 0.6775*GpG_1:57367607 + -0.6389*GpG_1:57366050 + -0.3323*GpG_1:57360934	8	0.943	1.889	Intercept: 0.484158; GpG_1:57367607: 0.003279; GpG_1:57366050: 0.002919; GpG_1:57360934: 0.267361	0
	Age_of_onset ~ -0.2006 + 0.6503*GpG_1:57367607 + -0.6905*GpG_1:57366050 + 0.0879*GpG_1:57360907	8	0.943	1.937	Intercept: 0.078324; GpG_1:57367607: 0.003103; GpG_1:57366050: 0.001775; GpG_1:57360907: 0.271564	0
	Age_of_onset ~ -0.0244 + -0.7459*WT_ATTTTn + -0.5014*GpG_1:57364203 + -0.6158*GpG_1:57359038	8	0.943	1.977	Intercept: 0.787259; WT_ATTTTn: 0.001615; GpG_1:57364203: 0.017059; GpG_1:57359038: 0.002736	0
	Age_of_onset ~ -0.2031 + 0.6039*GpG_1:57367607 + -0.2408*GpG_1:57367328 + -0.6175*GpG_1:57366050	8	0.942	1.979	Intercept: 0.075899; GpG_1:57367607: 0.004000; GpG_1:57367328: 0.275327; GpG_1:57366050: 0.004369	0
	Age_of_onset ~ -0.1684 + -0.1963*GpG_1:57370049 + 0.6724*GpG_1:57367607 + -0.6998*GpG_1:57366050	8	0.942	1.981	Intercept: 0.143509; GpG_1:57370049: 0.275555; GpG_1:57367607: 0.003298; GpG_1:57366050: 0.001764	0
	Age_of_onset ~ -0.1174 + 0.4149*GpG_1:57366344 + -0.2950*GpG_1:57364442 + 0.7162*GpG_1:57361330	8	0.942	1.988	Intercept: 0.248042; GpG_1:57366344: 0.008696; GpG_1:57364442: 0.032336; GpG_1:57361330: 0.003870	0
	Age_of_onset ~ 0.0136 + -0.5919*WT_total_repeat_lenght + 0.3158*GpG_1:57359676 + -0.4337*GpG_1:57359038	8	0.941	2.144	Intercept: 0.883122; WT_total_repeat_lenght: 0.002794; GpG_1:57359676: 0.017885; GpG_1:57359038: 0.004277	0
	Age_of_onset ~ 0.0497 + -1.5521*GpG_1:57365681 + 1.6864*GpG_1:57364762 + 1.1015*GpG_1:57359676	8	0.941	2.205	Intercept: 0.738787; GpG_1:57365681: 0.002059; GpG_1:57364762: 0.004740; GpG_1:57359676: 0.001446	0
	Age_of_onset ~ 0.0158 + 0.2663*GpG_1:57364720 + -0.2261*GpG_1:57362885 + 0.7855*GpG_1:57361330	8	0.941	2.216	Intercept: 0.867144; GpG_1:57364720: 0.025483; GpG_1:57362885: 0.030264; GpG_1:57361330: 0.003341	0
	Age_of_onset ~ 0.2565 + -0.4379*GpG_1:57366050 + 1.3777*GpG_1:57364762 + -0.4970*GpG_1:57359079	8	0.941	2.217	Intercept: 0.145109; GpG_1:57366050: 0.010576; GpG_1:57364762: 0.007127; GpG_1:57359079: 0.006317	0
	Age_of_onset ~ 0.0529 + 0.2221*GpG_1:57369553 + 0.3036*GpG_1:57367004 + 0.6846*GpG_1:57361330	8	0.941	2.228	Intercept: 0.584678; GpG_1:57369553: 0.026076; GpG_1:57367004: 0.021388; GpG_1:57361330: 0.004267	0
	Age_of_onset ~ -0.1515 + -0.1275*SCA37_ATTTTn3 + 0.5985*GpG_1:57367607 + -0.6577*GpG_1:57366050	8	0.94	2.362	Intercept: 0.216321; SCA37_ATTTTn3: 0.312578; GpG_1:57367607: 0.004684; GpG_1:57366050: 0.002546	0
	Age_of_onset ~ -0.1813 + 0.6710*GpG_1:57367607 + -0.0924*GpG_1:57367557 + -0.6880*GpG_1:57366050	8	0.939	2.386	Intercept: 0.120138; GpG_1:57367607: 0.003719; GpG_1:57367557: 0.315204; GpG_1:57366050: 0.001992	0
	Age_of_onset ~ 0.0181 + 0.2684*GpG_1:57367004 + 0.2636*GpG_1:57364720 + 0.6347*GpG_1:57361330	8	0.939	2.395	Intercept: 0.849541; GpG_1:57367004: 0.031732; GpG_1:57364720: 0.027251; GpG_1:57361330: 0.006260	0
	Age_of_onset ~ -0.3290 + 0.3106*GpG_1:57371220 + 0.9440*GpG_1:57367004 + -0.8552*GpG_1:57365681	8	0.939	2.419	Intercept: 0.056891; GpG_1:57371220: 0.029126; GpG_1:57367004: 0.002181; GpG_1:57365681: 0.021586	0
	Age_of_onset ~ -0.1120 + -0.2976*GpG_1:57368380 + 0.9480*GpG_1:57361330 + -0.2239*GpG_1:57360976	8	0.939	2.424	Intercept: 0.281307; GpG_1:57368380: 0.020122; GpG_1:57361330: 0.001651; GpG_1:57360976: 0.193456	0
	Age_of_onset ~ 0.2119 + 0.2640*GpG_1:57366344 + 0.5534*GpG_1:57363421 + 0.9284*GpG_1:57361330	8	0.939	2.454	Intercept: 0.167379; GpG_1:57366344: 0.022418; GpG_1:57363421: 0.036598; GpG_1:57361330: 0.001790	0
	Age_of_onset ~ 0.1711 + 1.0253*GpG_1:57368580 + 1.0405*GpG_1:57367607 + 0.2465*GpG_1:57360907	8	0.939	2.502	Intercept: 0.153648; GpG_1:57368580: 0.002049; GpG_1:57367607: 0.001739; GpG_1:57360907: 0.032095	0
	Age_of_onset ~ -0.0624 + -0.2859*SCA37_total_repeat_lenght + 0.2737*GpG_1:57366344 + 0.6309*GpG_1:57361330	8	0.938	2.522	Intercept: 0.519017; SCA37_total_repeat_lenght: 0.037262; GpG_1:57366344: 0.020397; GpG_1:57361330: 0.008964	0
	Age_of_onset ~ 0.0524 + -0.6170*WT_total_repeat_lenght + 0.2670*GpG_1:57362873 + -0.4694*GpG_1:57359038	8	0.938	2.533	Intercept: 0.596411; WT_total_repeat_lenght: 0.002663; GpG_1:57362873: 0.019797; GpG_1:57359038: 0.003865	0
	Age_of_onset ~ -0.1933 + 0.6936*GpG_1:57367607 + -0.6755*GpG_1:57366050 + -0.0894*GpG_1:57357746	8	0.938	2.542	Intercept: 0.098593; GpG_1:57367607: 0.004631; GpG_1:57366050: 0.002215; GpG_1:57357746: 0.332355	0
	Age_of_onset ~ -0.2803 + -0.3265*GpG_1:57364203 + 0.9054*GpG_1:57361330 + -0.6003*GpG_1:57360506	8	0.938	2.559	Intercept: 0.053579; GpG_1:57364203: 0.046996; GpG_1:57361330: 0.002092; GpG_1:57360506: 0.011441	0
	Age_of_onset ~ -0.0583 + -0.3858*GpG_1:57368380 + 0.1126*GpG_1:57362080 + 0.9960*GpG_1:57361330	8	0.938	2.578	Intercept: 0.553084; GpG_1:57368380: 0.009983; GpG_1:57362080: 0.202738; GpG_1:57361330: 0.001797	0
	Age_of_onset ~ -0.2023 + 0.0940*GpG_1:57371178 + 0.6368*GpG_1:57367607 + -0.7438*GpG_1:57366050	8	0.938	2.613	Intercept: 0.085410; GpG_1:57371178: 0.340601; GpG_1:57367607: 0.003717; GpG_1:57366050: 0.002730	0
	Age_of_onset ~ 0.3607 + 0.1390*GpG_1:57370373 + 1.1764*GpG_1:57368270 + 0.9674*GpG_1:57361330	8	0.938	2.642	Intercept: 0.053767; GpG_1:57370373: 0.232763; GpG_1:57368270: 0.010281; GpG_1:57361330: 0.001922	0
	Age_of_onset ~ -0.0588 + -0.3909*GpG_1:57368380 + 0.9623*GpG_1:57361330 + -0.1546*GpG_1:57360845	8	0.937	2.677	Intercept: 0.552135; GpG_1:57368380: 0.010396; GpG_1:57361330: 0.001745; GpG_1:57360845: 0.209009	0
	Age_of_onset ~ 0.4831 + -0.1572*GpG_1:57368556 + 1.3525*GpG_1:57368270 + 0.8485*GpG_1:57361330	8	0.937	2.714	Intercept: 0.032404; GpG_1:57368556: 0.238097; GpG_1:57368270: 0.012007; GpG_1:57361330: 0.002895	0
	Age_of_onset ~ -0.2314 + 0.5692*GpG_1:57367607 + -0.6979*GpG_1:57366050 + -0.1004*GpG_1:57365807	8	0.937	2.752	Intercept: 0.061975; GpG_1:57367607: 0.008445; GpG_1:57366050: 0.002142; GpG_1:57365807: 0.357661	0
	Age_of_onset ~ -0.2087 + -0.4346*WT_ATTTTn + -0.5781*GpG_1:57359079 + -0.2731*GpG_1:57357619	8	0.936	2.794	Intercept: 0.076877; WT_ATTTTn: 0.007095; GpG_1:57359079: 0.003483; GpG_1:57357619: 0.024485	0
	Age_of_onset ~ 0.0091 + -0.5859*WT_ATTTTn + 0.3115*GpG_1:57359676 + -0.4267*GpG_1:57359038	8	0.935	2.97	Intercept: 0.924930; WT_ATTTTn: 0.003446; GpG_1:57359676: 0.022105; GpG_1:57359038: 0.005367	0
	Age_of_onset ~ -0.2580 + -0.6344*GpG_1:57367940 + 0.3546*GpG_1:57366344 + 0.6813*GpG_1:57361330	8	0.934	3.103	Intercept: 0.084165; GpG_1:57367940: 0.043524; GpG_1:57366344: 0.013098; GpG_1:57361330: 0.006605	0
	Age_of_onset ~ 0.0391 + 0.9194*GpG_1:57368580 + 0.9713*GpG_1:57367607 + -0.4030*GpG_1:57364473	8	0.934	3.123	Intercept: 0.710425; GpG_1:57368580: 0.002855; GpG_1:57367607: 0.002171; GpG_1:57364473: 0.037851	0
	Age_of_onset ~ 0.1860 + 0.6622*GpG_1:57371220 + 0.3765*GpG_1:57368380 + 0.9771*GpG_1:57367004	8	0.934	3.14	Intercept: 0.162709; GpG_1:57371220: 0.002596; GpG_1:57368380: 0.026083; GpG_1:57367004: 0.002771	0
	Age_of_onset ~ 0.5288 + 1.1043*GpG_1:57368270 + 0.3046*GpG_1:57364762 + 0.9123*GpG_1:57361330	8	0.933	3.177	Intercept: 0.040920; GpG_1:57368270: 0.013412; GpG_1:57364762: 0.276221; GpG_1:57361330: 0.002120	0
	Age_of_onset ~ 0.2790 + 1.4749*GpG_1:57367607 + -1.7730*GpG_1:57363591 + 0.4715*GpG_1:57357619	8	0.933	3.19	Intercept: 0.063036; GpG_1:57367607: 0.001763; GpG_1:57363591: 0.002627; GpG_1:57357619: 0.007963	0
	Age_of_onset ~ -0.0772 + -0.2748*GpG_1:57368380 + 0.1260*GpG_1:57364720 + 0.8460*GpG_1:57361330	8	0.933	3.23	Intercept: 0.451211; GpG_1:57368380: 0.039617; GpG_1:57364720: 0.248493; GpG_1:57361330: 0.003991	0
	Age_of_onset ~ -0.2043 + 0.0670*GpG_1:57371220 + 0.6175*GpG_1:57367607 + -0.6452*GpG_1:57366050	8	0.932	3.345	Intercept: 0.093671; GpG_1:57371220: 0.445101; GpG_1:57367607: 0.004854; GpG_1:57366050: 0.004278	0
	Age_of_onset ~ 0.1397 + 0.3117*SCA37_5ATTTTn + 0.4705*GpG_1:57365681 + 0.9799*GpG_1:57361330	8	0.932	3.362	Intercept: 0.339098; SCA37_5ATTTTn: 0.024932; GpG_1:57365681: 0.039835; GpG_1:57361330: 0.002679	0
	Age_of_onset ~ 0.0471 + -0.6104*WT_ATTTTn + 0.2629*GpG_1:57362873 + -0.4615*GpG_1:57359038	8	0.931	3.379	Intercept: 0.649271; WT_ATTTTn: 0.003300; GpG_1:57362873: 0.024609; GpG_1:57359038: 0.004881	0
	Age_of_onset ~ -0.2078 + -0.4328*WT_total_repeat_lenght + -0.5783*GpG_1:57359079 + -0.2770*GpG_1:57357619	8	0.931	3.426	Intercept: 0.086153; WT_total_repeat_lenght: 0.008344; GpG_1:57359079: 0.004024; GpG_1:57357619: 0.026705	0
	Age_of_onset ~ 0.1518 + 0.9225*GpG_1:57364762 + 0.3336*GpG_1:57364720 + -0.5816*GpG_1:57359079	8	0.931	3.45	Intercept: 0.373249; GpG_1:57364762: 0.029659; GpG_1:57364720: 0.014546; GpG_1:57359079: 0.004273	0
	Age_of_onset ~ -0.3305 + 0.7018*GpG_1:57367607 + -0.6668*GpG_1:57366050 + -0.2922*GpG_1:57364762	8	0.931	3.474	Intercept: 0.124402; GpG_1:57367607: 0.008721; GpG_1:57366050: 0.003055; GpG_1:57364762: 0.468439	0
	Age_of_onset ~ -0.2041 + -0.2791*GpG_1:57368380 + 0.9737*GpG_1:57361330 + -0.4648*GpG_1:57360276	8	0.931	3.49	Intercept: 0.201860; GpG_1:57368380: 0.038674; GpG_1:57361330: 0.002201; GpG_1:57360276: 0.270160	0
	Age_of_onset ~ -0.1149 + -0.5865*SCA37_total_repeat_lenght + -0.4541*GpG_1:57359038 + -0.3252*GpG_1:57357189	8	0.931	3.493	Intercept: 0.279800; SCA37_total_repeat_lenght: 0.003236; GpG_1:57359038: 0.006130; GpG_1:57357189: 0.024499	0
	Age_of_onset ~ 0.4126 + 1.1989*GpG_1:57368270 + 0.8971*GpG_1:57361330 + 0.0851*GpG_1:57357746	8	0.93	3.556	Intercept: 0.043717; GpG_1:57368270: 0.012725; GpG_1:57361330: 0.002444; GpG_1:57357746: 0.313238	0
	Age_of_onset ~ -0.0872 + 0.2263*GpG_1:57366344 + 0.2166*GpG_1:57362650 + 0.8737*GpG_1:57361330	8	0.93	3.56	Intercept: 0.408708; GpG_1:57366344: 0.045380; GpG_1:57362650: 0.049212; GpG_1:57361330: 0.002561	0
	Age_of_onset ~ 0.3959 + 1.2409*GpG_1:57368270 + -0.1627*GpG_1:57367692 + 0.9597*GpG_1:57361330	8	0.93	3.566	Intercept: 0.047710; GpG_1:57368270: 0.013184; GpG_1:57367692: 0.314241; GpG_1:57361330: 0.002483	0
	Age_of_onset ~ -0.1631 + -0.3252*SCA37_ATTTCn + 0.2603*GpG_1:57366344 + 0.5961*GpG_1:57361330	8	0.93	3.582	Intercept: 0.180193; SCA37_ATTTCn: 0.049495; GpG_1:57366344: 0.029213; GpG_1:57361330: 0.016015	0
	Age_of_onset ~ -0.0831 + -0.7479*SCA37_ATTTCn + -0.5545*GpG_1:57370049 + 0.5317*GpG_1:57367607	8	0.93	3.605	Intercept: 0.463951; SCA37_ATTTCn: 0.002661; GpG_1:57370049: 0.042057; GpG_1:57367607: 0.008519	0
	Age_of_onset ~ 0.0528 + -0.2916*GpG_1:57368380 + 0.2584*GpG_1:57363421 + 0.9539*GpG_1:57361330	8	0.929	3.656	Intercept: 0.734502; GpG_1:57368380: 0.030762; GpG_1:57363421: 0.285294; GpG_1:57361330: 0.002237	0
	Age_of_onset ~ -0.2215 + 0.6337*GpG_1:57367607 + -0.7232*GpG_1:57366050 + 0.0673*GpG_1:57364442	8	0.929	3.657	Intercept: 0.078582; GpG_1:57367607: 0.004810; GpG_1:57366050: 0.003591; GpG_1:57364442: 0.504919	0
	Age_of_onset ~ -0.1925 + -0.6439*SCA37_ATTTCn + 0.3738*GpG_1:57367607 + -0.2132*GpG_1:57359038	8	0.928	3.788	Intercept: 0.112432; SCA37_ATTTCn: 0.003434; GpG_1:57367607: 0.021241; GpG_1:57359038: 0.044168	0
	Age_of_onset ~ -0.2263 + 0.0738*SCA37_5ATTTTn + 0.6244*GpG_1:57367607 + -0.6390*GpG_1:57366050	8	0.928	3.819	Intercept: 0.078200; SCA37_5ATTTTn: 0.541330; GpG_1:57367607: 0.005140; GpG_1:57366050: 0.006506	0
	Age_of_onset ~ -0.0538 + 0.2734*SCA37_5ATTTTn + 0.2609*GpG_1:57367004 + 0.7243*GpG_1:57361330	8	0.927	3.835	Intercept: 0.623415; SCA37_5ATTTTn: 0.039923; GpG_1:57367004: 0.045211; GpG_1:57361330: 0.004916	0
	Age_of_onset ~ 0.4081 + 1.1741*GpG_1:57368270 + 0.1071*GpG_1:57363265 + 0.9187*GpG_1:57361330	8	0.927	3.837	Intercept: 0.047068; GpG_1:57368270: 0.013696; GpG_1:57363265: 0.344903; GpG_1:57361330: 0.002460	0
	Age_of_onset ~ -0.2081 + 0.6237*GpG_1:57367607 + -0.6908*GpG_1:57366050 + 0.0615*GpG_1:57363726	8	0.927	3.847	Intercept: 0.095812; GpG_1:57367607: 0.005193; GpG_1:57366050: 0.002832; GpG_1:57363726: 0.548192	0
	Age_of_onset ~ -0.2551 + 0.7034*GpG_1:57361330 + -0.4995*GpG_1:57360506 + 0.1982*GpG_1:57357954	8	0.927	3.872	Intercept: 0.083277; GpG_1:57361330: 0.006019; GpG_1:57360506: 0.022487; GpG_1:57357954: 0.067103	0
	Age_of_onset ~ -0.1084 + -0.0938*GpG_1:57371178 + -0.3238*GpG_1:57368380 + 0.9054*GpG_1:57361330	8	0.927	3.912	Intercept: 0.335687; GpG_1:57371178: 0.310604; GpG_1:57368380: 0.018155; GpG_1:57361330: 0.002730	0
	Age_of_onset ~ -0.2030 + 0.6215*GpG_1:57367607 + -0.7081*GpG_1:57366050 + 0.1008*GpG_1:57360976	8	0.927	3.918	Intercept: 0.106695; GpG_1:57367607: 0.005359; GpG_1:57366050: 0.003349; GpG_1:57360976: 0.566184	0
	Age_of_onset ~ 0.3518 + 0.1713*GpG_1:57370049 + 1.1086*GpG_1:57368270 + 0.9052*GpG_1:57361330	8	0.927	3.926	Intercept: 0.074599; GpG_1:57370049: 0.355818; GpG_1:57368270: 0.015495; GpG_1:57361330: 0.002580	0
	Age_of_onset ~ -0.2272 + 0.6306*GpG_1:57367607 + -0.6669*GpG_1:57366050 + -0.0873*GpG_1:57364473	8	0.927	3.93	Intercept: 0.079706; GpG_1:57367607: 0.005159; GpG_1:57366050: 0.003504; GpG_1:57364473: 0.569201	0
	Age_of_onset ~ -0.0485 + -0.5964*GpG_1:57368556 + -0.4846*GpG_1:57363389 + 0.7249*GpG_1:57357954	8	0.926	3.943	Intercept: 0.637429; GpG_1:57368556: 0.006968; GpG_1:57363389: 0.005764; GpG_1:57357954: 0.002545	0
	Age_of_onset ~ 0.2946 + -0.1348*SCA37_ATTTCn + 0.9749*GpG_1:57368270 + 0.7939*GpG_1:57361330	8	0.926	4.007	Intercept: 0.157025; SCA37_ATTTCn: 0.366196; GpG_1:57368270: 0.032696; GpG_1:57361330: 0.009764	0
	Age_of_onset ~ -0.2017 + 0.6532*GpG_1:57367607 + -0.6865*GpG_1:57366050 + 0.0506*GpG_1:57357189	8	0.925	4.084	Intercept: 0.114201; GpG_1:57367607: 0.006566; GpG_1:57366050: 0.003003; GpG_1:57357189: 0.613125	0
	Age_of_onset ~ 0.2103 + 0.4537*GpG_1:57365681 + 0.2845*GpG_1:57364720 + 0.8753*GpG_1:57361330	8	0.925	4.124	Intercept: 0.193077; GpG_1:57365681: 0.050362; GpG_1:57364720: 0.030477; GpG_1:57361330: 0.004979	0
	Age_of_onset ~ -0.0864 + -0.4299*GpG_1:57368380 + 1.0175*GpG_1:57361330 + -0.1260*GpG_1:57357954	8	0.925	4.154	Intercept: 0.428274; GpG_1:57368380: 0.024215; GpG_1:57361330: 0.003479; GpG_1:57357954: 0.337354	0
	Age_of_onset ~ -0.2129 + 0.0654*GpG_1:57368556 + 0.6706*GpG_1:57367607 + -0.6759*GpG_1:57366050	8	0.924	4.173	Intercept: 0.093912; GpG_1:57368556: 0.641980; GpG_1:57367607: 0.010390; GpG_1:57366050: 0.003284	0
	Age_of_onset ~ -0.2482 + 0.6018*GpG_1:57367607 + -0.6677*GpG_1:57366050 + -0.0721*GpG_1:57360506	8	0.924	4.226	Intercept: 0.104287; GpG_1:57367607: 0.008493; GpG_1:57366050: 0.003904; GpG_1:57360506: 0.660502	0
	Age_of_onset ~ -0.2360 + 0.5752*GpG_1:57367607 + -0.6853*GpG_1:57366050 + 0.0967*GpG_1:57363211	8	0.924	4.233	Intercept: 0.090307; GpG_1:57367607: 0.020902; GpG_1:57366050: 0.003118; GpG_1:57363211: 0.662921	0
	Age_of_onset ~ 0.4141 + 0.3396*GpG_1:57371220 + 0.8358*GpG_1:57365681 + 0.9645*GpG_1:57361330	8	0.924	4.26	Intercept: 0.053374; GpG_1:57371220: 0.031593; GpG_1:57365681: 0.016840; GpG_1:57361330: 0.003479	0
	Age_of_onset ~ -0.2778 + 0.6236*GpG_1:57367607 + -0.1761*GpG_1:57366956 + -0.6653*GpG_1:57366050	8	0.924	4.261	Intercept: 0.171963; GpG_1:57367607: 0.005704; GpG_1:57366956: 0.673510; GpG_1:57366050: 0.004241	0
	Age_of_onset ~ 0.3013 + 0.9109*GpG_1:57368270 + 0.0952*GpG_1:57366344 + 0.8960*GpG_1:57361330	8	0.923	4.279	Intercept: 0.154807; GpG_1:57368270: 0.059784; GpG_1:57366344: 0.404156; GpG_1:57361330: 0.002909	0
	Age_of_onset ~ 0.1032 + 0.3111*GpG_1:57367636 + 0.8868*GpG_1:57364762 + -0.5665*GpG_1:57359079	8	0.923	4.286	Intercept: 0.555009; GpG_1:57367636: 0.018080; GpG_1:57364762: 0.039444; GpG_1:57359079: 0.005729	0
	Age_of_onset ~ -0.0855 + -0.3053*GpG_1:57368380 + -0.2216*GpG_1:57367328 + 0.8618*GpG_1:57361330	8	0.923	4.292	Intercept: 0.436218; GpG_1:57368380: 0.027312; GpG_1:57367328: 0.353944; GpG_1:57361330: 0.004629	0
	Age_of_onset ~ 0.4547 + 1.2298*GpG_1:57368270 + 0.8854*GpG_1:57361330 + 0.1034*GpG_1:57360184	8	0.923	4.316	Intercept: 0.050907; GpG_1:57368270: 0.016751; GpG_1:57361330: 0.003137; GpG_1:57360184: 0.409672	0
	Age_of_onset ~ -0.2196 + -0.0490*GpG_1:57367636 + 0.6475*GpG_1:57367607 + -0.7303*GpG_1:57366050	8	0.923	4.326	Intercept: 0.089323; GpG_1:57367636: 0.699970; GpG_1:57367607: 0.007352; GpG_1:57366050: 0.010115	0
	Age_of_onset ~ -0.2121 + 0.6145*GpG_1:57367607 + -0.6702*GpG_1:57366050 + -0.0302*GpG_1:57359038	8	0.922	4.373	Intercept: 0.098503; GpG_1:57367607: 0.006703; GpG_1:57366050: 0.003984; GpG_1:57359038: 0.720452	0
	Age_of_onset ~ 0.3011 + 0.4448*GpG_1:57367004 + 0.6762*GpG_1:57361330 + -0.8312*GpG_1:57360934	8	0.922	4.395	Intercept: 0.099890; GpG_1:57367004: 0.016900; GpG_1:57361330: 0.007343; GpG_1:57360934: 0.046381	0
	Age_of_onset ~ -0.1773 + 0.1039*GpG_1:57368270 + 0.6196*GpG_1:57367607 + -0.6691*GpG_1:57366050	8	0.922	4.399	Intercept: 0.288481; GpG_1:57368270: 0.733089; GpG_1:57367607: 0.006153; GpG_1:57366050: 0.004208	0
	Age_of_onset ~ -0.0025 + 0.7213*GpG_1:57368580 + 0.7437*GpG_1:57367607 + -0.2674*GpG_1:57359079	8	0.922	4.406	Intercept: 0.983123; GpG_1:57368580: 0.010637; GpG_1:57367607: 0.008147; GpG_1:57359079: 0.053413	0
	Age_of_onset ~ -0.2211 + 0.6346*GpG_1:57367607 + -0.7102*GpG_1:57366050 + -0.0350*GpG_1:57357954	8	0.922	4.42	Intercept: 0.090546; GpG_1:57367607: 0.006194; GpG_1:57366050: 0.006320; GpG_1:57357954: 0.743423	0
	Age_of_onset ~ -0.2108 + 0.6341*GpG_1:57367607 + -0.6768*GpG_1:57366050 + -0.0372*GpG_1:57363265	8	0.922	4.426	Intercept: 0.102294; GpG_1:57367607: 0.006174; GpG_1:57366050: 0.003502; GpG_1:57363265: 0.746545	0
	Age_of_onset ~ -0.1242 + 0.4214*GpG_1:57367636 + -0.3962*GpG_1:57365807 + 0.4389*GpG_1:57361330	8	0.922	4.433	Intercept: 0.289998; GpG_1:57367636: 0.021505; GpG_1:57365807: 0.024374; GpG_1:57361330: 0.050383	0
	Age_of_onset ~ 0.4797 + 0.0894*GpG_1:57371178 + 1.2824*GpG_1:57368270 + 0.9343*GpG_1:57361330	8	0.922	4.442	Intercept: 0.058412; GpG_1:57371178: 0.429682; GpG_1:57368270: 0.020850; GpG_1:57361330: 0.002964	0
	Age_of_onset ~ -0.0842 + -0.2723*GpG_1:57368380 + 0.1019*GpG_1:57366344 + 0.9129*GpG_1:57361330	8	0.922	4.447	Intercept: 0.446378; GpG_1:57368380: 0.062576; GpG_1:57366344: 0.373962; GpG_1:57361330: 0.002962	0
	Age_of_onset ~ -0.1022 + -0.3320*GpG_1:57368380 + 0.0849*GpG_1:57367557 + 0.9351*GpG_1:57361330	8	0.922	4.451	Intercept: 0.372274; GpG_1:57368380: 0.018313; GpG_1:57367557: 0.374582; GpG_1:57361330: 0.002748	0
	Age_of_onset ~ -0.2142 + 0.6215*GpG_1:57367607 + -0.6720*GpG_1:57366050 + 0.0254*GpG_1:57362321	8	0.922	4.462	Intercept: 0.096611; GpG_1:57367607: 0.006104; GpG_1:57366050: 0.004042; GpG_1:57362321: 0.766179	0
	Age_of_onset ~ -0.2079 + 0.0281*GpG_1:57369553 + 0.6210*GpG_1:57367607 + -0.6591*GpG_1:57366050	8	0.921	4.469	Intercept: 0.112096; GpG_1:57369553: 0.769946; GpG_1:57367607: 0.006160; GpG_1:57366050: 0.007337	0
	Age_of_onset ~ 0.3796 + 0.0714*GpG_1:57371220 + 1.1004*GpG_1:57368270 + 0.8571*GpG_1:57361330	8	0.921	4.476	Intercept: 0.062703; GpG_1:57371220: 0.435402; GpG_1:57368270: 0.017816; GpG_1:57361330: 0.004455	0
	Age_of_onset ~ -0.2255 + 0.6245*GpG_1:57367607 + -0.6868*GpG_1:57366050 + -0.0297*GpG_1:57360184	8	0.921	4.491	Intercept: 0.095801; GpG_1:57367607: 0.005976; GpG_1:57366050: 0.003397; GpG_1:57360184: 0.783464	0
	Age_of_onset ~ 0.4554 + -0.1952*Gender + 1.1490*GpG_1:57368270 + 0.9273*GpG_1:57361330	8	0.921	4.493	Intercept: 0.054468; Gender: 0.438192; GpG_1:57368270: 0.016266; GpG_1:57361330: 0.002942	0
	Age_of_onset ~ -0.2223 + -0.0243*GpG_1:57368380 + 0.6165*GpG_1:57367607 + -0.6758*GpG_1:57366050	8	0.921	4.498	Intercept: 0.093218; GpG_1:57368380: 0.787884; GpG_1:57367607: 0.006874; GpG_1:57366050: 0.003700	0
	Age_of_onset ~ -0.2327 + 0.6270*GpG_1:57367607 + -0.6762*GpG_1:57366050 + -0.0400*GpG_1:57365681	8	0.921	4.515	Intercept: 0.115425; GpG_1:57367607: 0.005996; GpG_1:57366050: 0.003703; GpG_1:57365681: 0.798438	0
	Age_of_onset ~ -0.2078 + 0.6213*GpG_1:57367607 + -0.6718*GpG_1:57366050 + 0.0222*GpG_1:57362873	8	0.921	4.516	Intercept: 0.116260; GpG_1:57367607: 0.006215; GpG_1:57366050: 0.004334; GpG_1:57362873: 0.799008	0
	Age_of_onset ~ -0.2115 + 0.6341*GpG_1:57367607 + -0.6894*GpG_1:57366050 + -0.0228*GpG_1:57362650	8	0.921	4.517	Intercept: 0.103699; GpG_1:57367607: 0.006693; GpG_1:57366050: 0.003625; GpG_1:57362650: 0.799962	0
	Age_of_onset ~ -0.2137 + 0.6212*GpG_1:57367607 + -0.6804*GpG_1:57366050 + -0.0194*GpG_1:57362885	8	0.921	4.532	Intercept: 0.098891; GpG_1:57367607: 0.006263; GpG_1:57366050: 0.003420; GpG_1:57362885: 0.810157	0
	Age_of_onset ~ -0.2037 + 0.5939*GpG_1:57367607 + -0.6493*GpG_1:57366050 + 0.0558*GpG_1:57361330	8	0.921	4.534	Intercept: 0.139856; GpG_1:57367607: 0.023946; GpG_1:57366050: 0.018161; GpG_1:57361330: 0.811467	0
	Age_of_onset ~ -0.2059 + 0.6346*GpG_1:57367607 + -0.6848*GpG_1:57366050 + -0.0223*GpG_1:57365055	8	0.921	4.535	Intercept: 0.127263; GpG_1:57367607: 0.006954; GpG_1:57366050: 0.003392; GpG_1:57365055: 0.812177	0
	Age_of_onset ~ 0.2364 + 0.8902*GpG_1:57368270 + 0.8802*GpG_1:57361330 + -0.1628*GpG_1:57360506	8	0.921	4.539	Intercept: 0.363852; GpG_1:57368270: 0.080644; GpG_1:57361330: 0.003468; GpG_1:57360506: 0.446074	0
	Age_of_onset ~ 0.4169 + 1.2220*GpG_1:57368270 + 0.1490*GpG_1:57363591 + 0.9134*GpG_1:57361330	8	0.921	4.541	Intercept: 0.053049; GpG_1:57368270: 0.018006; GpG_1:57363591: 0.446478; GpG_1:57361330: 0.002938	0
	Age_of_onset ~ -0.2295 + 0.6070*GpG_1:57367636 + -0.2337*GpG_1:57366020 + -0.6249*GpG_1:57365807	8	0.921	4.548	Intercept: 0.074444; GpG_1:57367636: 0.003426; GpG_1:57366020: 0.051977; GpG_1:57365807: 0.006179	0
	Age_of_onset ~ -0.2162 + 0.6243*GpG_1:57367607 + -0.6819*GpG_1:57366050	8	0.92	2.583	Intercept: 0.060480; GpG_1:57367607: 0.002003; GpG_1:57366050: 0.000972	0
	Age_of_onset ~ -0.0760 + -0.1106*SCA37_total_repeat_lenght + -0.2978*GpG_1:57368380 + 0.8316*GpG_1:57361330	8	0.92	4.576	Intercept: 0.493063; SCA37_total_repeat_lenght: 0.391851; GpG_1:57368380: 0.035035; GpG_1:57361330: 0.008089	0
	Age_of_onset ~ -0.2333 + 0.6004*GpG_1:57367607 + -0.7054*GpG_1:57366050 + 0.0717*GpG_1:57363591	8	0.92	4.58	Intercept: 0.147374; GpG_1:57367607: 0.022591; GpG_1:57366050: 0.011387; GpG_1:57363591: 0.848450	0
	Age_of_onset ~ -0.2113 + 0.6203*GpG_1:57367607 + -0.6713*GpG_1:57366050 + 0.0205*GpG_1:57359676	8	0.92	4.586	Intercept: 0.108682; GpG_1:57367607: 0.006605; GpG_1:57366050: 0.005375; GpG_1:57359676: 0.853993	0
	Age_of_onset ~ -0.2095 + -0.0266*SCA37_total_repeat_lenght + 0.6133*GpG_1:57367607 + -0.6596*GpG_1:57366050	8	0.92	4.587	Intercept: 0.117792; SCA37_total_repeat_lenght: 0.855473; GpG_1:57367607: 0.009382; GpG_1:57366050: 0.014250	0
	Age_of_onset ~ 0.3835 + 1.0506*GpG_1:57368270 + 0.1084*GpG_1:57365870 + 1.0025*GpG_1:57361330	8	0.92	4.593	Intercept: 0.062012; GpG_1:57368270: 0.023135; GpG_1:57365870: 0.455542; GpG_1:57361330: 0.005899	0
	Age_of_onset ~ -0.2360 + -0.0423*GpG_1:57367692 + 0.6154*GpG_1:57367607 + -0.7019*GpG_1:57366050	8	0.92	4.593	Intercept: 0.180201; GpG_1:57367692: 0.861179; GpG_1:57367607: 0.008417; GpG_1:57366050: 0.010224	0
	Age_of_onset ~ -0.2116 + 0.6181*GpG_1:57367607 + -0.6615*GpG_1:57366050 + 0.0230*GpG_1:57364720	8	0.92	4.593	Intercept: 0.108294; GpG_1:57367607: 0.007274; GpG_1:57366050: 0.012985; GpG_1:57364720: 0.861329	0
	Age_of_onset ~ -0.2127 + 0.6101*GpG_1:57367607 + 0.0208*GpG_1:57367004 + -0.6757*GpG_1:57366050	8	0.92	4.595	Intercept: 0.104162; GpG_1:57367607: 0.012414; GpG_1:57367004: 0.863517; GpG_1:57366050: 0.004178	0
	Age_of_onset ~ -0.1960 + 0.6298*GpG_1:57367607 + -0.6808*GpG_1:57366050 + 0.0594*GpG_1:57360276	8	0.92	4.597	Intercept: 0.260469; GpG_1:57367607: 0.006652; GpG_1:57366050: 0.003462; GpG_1:57360276: 0.865395	0
	Age_of_onset ~ -0.1055 + 0.1092*SCA37_5ATTTTn + -0.2795*GpG_1:57368380 + 0.8912*GpG_1:57361330	8	0.92	4.6	Intercept: 0.366546; SCA37_5ATTTTn: 0.395341; GpG_1:57368380: 0.055572; GpG_1:57361330: 0.003632	0
	Age_of_onset ~ -0.2128 + 0.6317*GpG_1:57367607 + -0.6864*GpG_1:57366050 + 0.0147*GpG_1:57363408	8	0.92	4.624	Intercept: 0.107368; GpG_1:57367607: 0.008212; GpG_1:57366050: 0.003921; GpG_1:57363408: 0.896549	0
	Age_of_onset ~ -0.2160 + 0.6231*GpG_1:57367607 + -0.6786*GpG_1:57366050 + -0.0097*GpG_1:57366020	8	0.92	4.632	Intercept: 0.096782; GpG_1:57367607: 0.006302; GpG_1:57366050: 0.003892; GpG_1:57366020: 0.908039	0
	Age_of_onset ~ 0.0484 + 0.3401*GpG_1:57362321 + -0.2040*GpG_1:57361565 + 0.9214*GpG_1:57361330	8	0.92	4.636	Intercept: 0.667887; GpG_1:57362321: 0.017995; GpG_1:57361565: 0.077993; GpG_1:57361330: 0.002959	0
	Age_of_onset ~ -0.2168 + 0.6267*GpG_1:57367607 + -0.6787*GpG_1:57366050 + 0.0104*GpG_1:57360845	8	0.92	4.647	Intercept: 0.096545; GpG_1:57367607: 0.006708; GpG_1:57366050: 0.004241; GpG_1:57360845: 0.934718	0
	Age_of_onset ~ -0.2120 + 0.6250*GpG_1:57367607 + -0.6808*GpG_1:57366050 + 0.0084*GpG_1:57363421	8	0.92	4.659	Intercept: 0.217144; GpG_1:57367607: 0.006390; GpG_1:57366050: 0.003877; GpG_1:57363421: 0.969572	0
	Age_of_onset ~ -0.2166 + 0.6244*GpG_1:57367607 + -0.6824*GpG_1:57366050 + -0.0039*GpG_1:57364203	8	0.92	4.66	Intercept: 0.097867; GpG_1:57367607: 0.006213; GpG_1:57366050: 0.003583; GpG_1:57364203: 0.975056	0
	Age_of_onset ~ -0.2162 + -0.0002*WT_ATTTTn + 0.6242*GpG_1:57367607 + -0.6817*GpG_1:57366050	8	0.92	4.662	Intercept: 0.101624; WT_ATTTTn: 0.998559; GpG_1:57367607: 0.011311; GpG_1:57366050: 0.006268	0
	Age_of_onset ~ -0.2160 + -0.0011*WT_total_repeat_lenght + 0.6236*GpG_1:57367607 + -0.6812*GpG_1:57366050	8	0.92	4.662	Intercept: 0.101811; WT_total_repeat_lenght: 0.992716; GpG_1:57367607: 0.011233; GpG_1:57366050: 0.006142	0
	Age_of_onset ~ 0.4420 + 1.1071*GpG_1:57368270 + 0.8918*GpG_1:57361330 + -0.1976*GpG_1:57360934	8	0.92	4.664	Intercept: 0.055932; GpG_1:57368270: 0.018128; GpG_1:57361330: 0.003263; GpG_1:57360934: 0.468593	0
	Age_of_onset ~ -0.0857 + -0.3487*GpG_1:57368380 + 0.8769*GpG_1:57361330 + -0.0776*GpG_1:57359038	8	0.919	4.685	Intercept: 0.445733; GpG_1:57368380: 0.017162; GpG_1:57361330: 0.004370; GpG_1:57359038: 0.408062	0
	Age_of_onset ~ -0.0443 + 0.3684*GpG_1:57364720 + -0.3530*GpG_1:57364203 + 0.7505*GpG_1:57361330	8	0.919	4.722	Intercept: 0.683910; GpG_1:57364720: 0.020059; GpG_1:57364203: 0.059210; GpG_1:57361330: 0.006490	0
	Age_of_onset ~ 0.3724 + 1.1115*GpG_1:57368270 + 0.1171*GpG_1:57363211 + 0.8743*GpG_1:57361330	8	0.919	4.724	Intercept: 0.069728; GpG_1:57368270: 0.018132; GpG_1:57363211: 0.480114; GpG_1:57361330: 0.003888	0
	Age_of_onset ~ 0.3619 + 1.1177*GpG_1:57368270 + 0.0657*GpG_1:57365055 + 0.8892*GpG_1:57361330	8	0.919	4.727	Intercept: 0.077943; GpG_1:57368270: 0.017872; GpG_1:57365055: 0.480621; GpG_1:57361330: 0.003373	0
	Age_of_onset ~ 0.4122 + 1.1832*GpG_1:57368270 + 0.9025*GpG_1:57361330 + 0.0634*GpG_1:57357619	8	0.919	4.747	Intercept: 0.056041; GpG_1:57368270: 0.017855; GpG_1:57361330: 0.003151; GpG_1:57357619: 0.484650	0
	Age_of_onset ~ 0.3465 + 1.0489*GpG_1:57368270 + -0.0751*GpG_1:57363408 + 0.8787*GpG_1:57361330	8	0.918	4.841	Intercept: 0.097309; GpG_1:57368270: 0.025058; GpG_1:57363408: 0.503792; GpG_1:57361330: 0.003832	0
	Age_of_onset ~ -0.1414 + 0.2065*Gender + -0.3559*GpG_1:57368380 + 0.9098*GpG_1:57361330	8	0.918	4.842	Intercept: 0.313469; Gender: 0.432901; GpG_1:57368380: 0.017812; GpG_1:57361330: 0.003314	0
	Age_of_onset ~ 0.3920 + 1.0935*GpG_1:57368270 + 0.0825*GpG_1:57367607 + 0.8632*GpG_1:57361330	8	0.918	4.853	Intercept: 0.061348; GpG_1:57368270: 0.019742; GpG_1:57367607: 0.506512; GpG_1:57361330: 0.004724	0
	Age_of_onset ~ 0.4281 + 1.1751*GpG_1:57368270 + 0.9162*GpG_1:57361330 + -0.0816*GpG_1:57360845	8	0.918	4.853	Intercept: 0.057944; GpG_1:57368270: 0.018273; GpG_1:57361330: 0.003186; GpG_1:57360845: 0.506510	0
	Age_of_onset ~ 0.4195 + 1.1837*GpG_1:57368270 + 0.9036*GpG_1:57361330 + -0.0958*GpG_1:57360197	8	0.918	4.855	Intercept: 0.057388; GpG_1:57368270: 0.018605; GpG_1:57361330: 0.003221; GpG_1:57360197: 0.506942	0
	Age_of_onset ~ 0.3644 + 1.0800*GpG_1:57368270 + 0.8977*GpG_1:57361330 + -0.0638*GpG_1:57357189	8	0.918	4.863	Intercept: 0.077889; GpG_1:57368270: 0.021004; GpG_1:57361330: 0.003302; GpG_1:57357189: 0.508605	0
	Age_of_onset ~ 0.3237 + 0.9972*GpG_1:57368270 + 0.9118*GpG_1:57361330 + -0.1289*GpG_1:57360976	8	0.917	4.889	Intercept: 0.137895; GpG_1:57368270: 0.038556; GpG_1:57361330: 0.003207; GpG_1:57360976: 0.514276	0
	Age_of_onset ~ 0.2694 + 0.2357*GpG_1:57369553 + 0.5086*GpG_1:57365681 + 0.9603*GpG_1:57361330	8	0.917	4.948	Intercept: 0.134755; GpG_1:57369553: 0.037925; GpG_1:57365681: 0.043931; GpG_1:57361330: 0.004136	0
	Age_of_onset ~ -0.0870 + -0.3484*GpG_1:57368380 + 0.0878*GpG_1:57363265 + 0.9354*GpG_1:57361330	8	0.916	4.976	Intercept: 0.447053; GpG_1:57368380: 0.018410; GpG_1:57363265: 0.455985; GpG_1:57361330: 0.003125	0
	Age_of_onset ~ -0.0749 + -0.3551*GpG_1:57368380 + -0.0701*GpG_1:57363376 + 0.9820*GpG_1:57361330	8	0.916	4.991	Intercept: 0.510304; GpG_1:57368380: 0.018565; GpG_1:57363376: 0.458841; GpG_1:57361330: 0.003917	0
	Age_of_onset ~ -0.0701 + -0.3328*GpG_1:57368380 + -0.1329*GpG_1:57363591 + 0.9226*GpG_1:57361330	8	0.916	5.017	Intercept: 0.539026; GpG_1:57368380: 0.020383; GpG_1:57363591: 0.463457; GpG_1:57361330: 0.003232	0
	Age_of_onset ~ -0.0775 + -0.3484*GpG_1:57368380 + 0.9401*GpG_1:57361330 + -0.0632*GpG_1:57357746	8	0.916	5.045	Intercept: 0.496965; GpG_1:57368380: 0.018732; GpG_1:57361330: 0.003188; GpG_1:57357746: 0.468743	0
	Age_of_onset ~ -0.2144 + 0.6915*GpG_1:57367636 + -0.5776*GpG_1:57365807 + -0.2936*GpG_1:57363265	8	0.915	5.076	Intercept: 0.096218; GpG_1:57367636: 0.003037; GpG_1:57365807: 0.007676; GpG_1:57363265: 0.059970	0
	Age_of_onset ~ 0.3175 + 0.9505*GpG_1:57368270 + 0.0698*GpG_1:57362650 + 0.9021*GpG_1:57361330	8	0.915	5.091	Intercept: 0.166412; GpG_1:57368270: 0.068733; GpG_1:57362650: 0.562148; GpG_1:57361330: 0.003417	0
	Age_of_onset ~ -0.0680 + -0.3276*GpG_1:57368380 + 0.0696*GpG_1:57366020 + 0.9739*GpG_1:57361330	8	0.915	5.094	Intercept: 0.554658; GpG_1:57368380: 0.022109; GpG_1:57366020: 0.477997; GpG_1:57361330: 0.003847	0
	Age_of_onset ~ 0.0036 + 0.8889*GpG_1:57367636 + -0.6925*GpG_1:57365807 + 0.5804*GpG_1:57360506	8	0.915	5.105	Intercept: 0.979524; GpG_1:57367636: 0.004316; GpG_1:57365807: 0.007023; GpG_1:57360506: 0.060444	0
	Age_of_onset ~ -0.0691 + -0.3624*GpG_1:57368380 + -0.1281*GpG_1:57363211 + 0.9647*GpG_1:57361330	8	0.915	5.125	Intercept: 0.548507; GpG_1:57368380: 0.020132; GpG_1:57363211: 0.484122; GpG_1:57361330: 0.003633	0
	Age_of_onset ~ -0.2990 + -0.2216*GpG_1:57363408 + 0.7375*GpG_1:57361330 + -0.5131*GpG_1:57360506	8	0.915	5.126	Intercept: 0.073239; GpG_1:57363408: 0.094968; GpG_1:57361330: 0.006344; GpG_1:57360506: 0.027008	0
	Age_of_onset ~ -0.1233 + -0.5232*WT_ATTTTn + -0.3180*GpG_1:57359079 + -0.2728*GpG_1:57359038	8	0.914	5.166	Intercept: 0.308844; WT_ATTTTn: 0.008960; GpG_1:57359079: 0.039494; GpG_1:57359038: 0.045955	0
	Age_of_onset ~ -0.1107 + -0.1100*SCA37_ATTTCn + -0.2974*GpG_1:57368380 + 0.8295*GpG_1:57361330	8	0.914	5.188	Intercept: 0.375957; SCA37_ATTTCn: 0.496792; GpG_1:57368380: 0.044788; GpG_1:57361330: 0.012410	0
	Age_of_onset ~ -0.0154 + 0.3355*GpG_1:57365870 + 0.3001*GpG_1:57362650 + 1.1877*GpG_1:57361330	8	0.914	5.206	Intercept: 0.892485; GpG_1:57365870: 0.070928; GpG_1:57362650: 0.027179; GpG_1:57361330: 0.004433	0
	Age_of_onset ~ -0.0958 + -0.3133*GpG_1:57368380 + 0.0744*GpG_1:57367636 + 0.8523*GpG_1:57361330	8	0.914	5.209	Intercept: 0.418343; GpG_1:57368380: 0.029904; GpG_1:57367636: 0.501322; GpG_1:57361330: 0.008174	0
	Age_of_onset ~ 0.3534 + 0.9817*GpG_1:57368270 + -0.0583*GpG_1:57362885 + 0.9169*GpG_1:57361330	8	0.914	5.241	Intercept: 0.099662; GpG_1:57368270: 0.057107; GpG_1:57362885: 0.603421; GpG_1:57361330: 0.003582	0
	Age_of_onset ~ 0.4133 + 1.0129*GpG_1:57368270 + 0.1126*GpG_1:57365681 + 0.9438*GpG_1:57361330	8	0.914	5.243	Intercept: 0.064370; GpG_1:57368270: 0.041042; GpG_1:57365681: 0.604276; GpG_1:57361330: 0.004707	0
	Age_of_onset ~ 0.3883 + 1.1194*GpG_1:57368270 + 0.9207*GpG_1:57361330 + 0.0505*GpG_1:57356831	8	0.913	5.25	Intercept: 0.067083; GpG_1:57368270: 0.019911; GpG_1:57361330: 0.003671; GpG_1:57356831: 0.606182	0
	Age_of_onset ~ -0.0565 + 0.2636*SCA37_5ATTTTn + -0.2085*GpG_1:57362885 + 0.8653*GpG_1:57361330	8	0.913	5.267	Intercept: 0.636807; SCA37_5ATTTTn: 0.057518; GpG_1:57362885: 0.066648; GpG_1:57361330: 0.004366	0
	Age_of_onset ~ 0.1840 + -0.9073*SCA37_total_repeat_lenght + -0.9024*GpG_1:57370049 + -0.4740*GpG_1:57356831	8	0.913	5.275	Intercept: 0.215369; SCA37_total_repeat_lenght: 0.003082; GpG_1:57370049: 0.019941; GpG_1:57356831: 0.012139	0
	Age_of_onset ~ -0.6302 + 0.7115*GpG_1:57367636 + -0.6981*GpG_1:57365807 + -0.8641*GpG_1:57364762	8	0.913	5.288	Intercept: 0.028332; GpG_1:57367636: 0.003187; GpG_1:57365807: 0.007404; GpG_1:57364762: 0.063546	0
	Age_of_onset ~ -0.2665 + -1.0307*GpG_1:57367328 + -0.5326*GpG_1:57359079 + -0.4158*GpG_1:57357619	8	0.913	5.315	Intercept: 0.058779; GpG_1:57367328: 0.013582; GpG_1:57359079: 0.008143; GpG_1:57357619: 0.015746	0
	Age_of_onset ~ -0.2816 + 0.7373*GpG_1:57366344 + -0.6182*GpG_1:57365870 + 0.2672*GpG_1:57363376	8	0.913	5.317	Intercept: 0.050013; GpG_1:57366344: 0.004179; GpG_1:57365870: 0.011838; GpG_1:57363376: 0.054821	0
	Age_of_onset ~ 0.1245 + 0.8521*GpG_1:57368580 + 0.9415*GpG_1:57367607 + -0.2095*GpG_1:57363389	8	0.912	5.364	Intercept: 0.332219; GpG_1:57368580: 0.006062; GpG_1:57367607: 0.003910; GpG_1:57363389: 0.069334	0
	Age_of_onset ~ 0.1271 + -0.4808*GpG_1:57368556 + 1.0771*GpG_1:57364203 + 1.1590*GpG_1:57359676	8	0.912	5.391	Intercept: 0.324971; GpG_1:57368556: 0.016040; GpG_1:57364203: 0.006110; GpG_1:57359676: 0.003166	0
	Age_of_onset ~ 0.3521 + 0.0456*GpG_1:57369553 + 1.0082*GpG_1:57368270 + 0.8786*GpG_1:57361330	8	0.912	5.393	Intercept: 0.109091; GpG_1:57369553: 0.652847; GpG_1:57368270: 0.049523; GpG_1:57361330: 0.004723	0
	Age_of_onset ~ 0.3563 + 0.9927*GpG_1:57368270 + 0.0608*GpG_1:57367004 + 0.8799*GpG_1:57361330	8	0.912	5.412	Intercept: 0.102392; GpG_1:57368270: 0.061083; GpG_1:57367004: 0.659710; GpG_1:57361330: 0.004667	0
	Age_of_onset ~ -0.3479 + -0.8806*SCA37_total_repeat_lenght + 1.0269*GpG_1:57368270 + -1.4160*GpG_1:57363421	8	0.911	5.432	Intercept: 0.103782; SCA37_total_repeat_lenght: 0.003683; GpG_1:57368270: 0.032591; GpG_1:57363421: 0.011346	0
	Age_of_onset ~ 0.3615 + 1.0009*GpG_1:57368270 + 0.0474*GpG_1:57362873 + 0.8952*GpG_1:57361330	8	0.911	5.445	Intercept: 0.095095; GpG_1:57368270: 0.057790; GpG_1:57362873: 0.671899; GpG_1:57361330: 0.003848	0
	Age_of_onset ~ -0.2297 + -0.2830*WT_ATTTTn + 0.2535*GpG_1:57367636 + -0.4210*GpG_1:57359079	8	0.911	5.446	Intercept: 0.092643; WT_ATTTTn: 0.053867; GpG_1:57367636: 0.049550; GpG_1:57359079: 0.013286	0
	Age_of_onset ~ -0.1098 + -0.3159*GpG_1:57368380 + -0.0791*GpG_1:57366050 + 0.8579*GpG_1:57361330	8	0.911	5.45	Intercept: 0.392254; GpG_1:57368380: 0.030483; GpG_1:57366050: 0.556570; GpG_1:57361330: 0.008774	0
	Age_of_onset ~ 0.3765 + 1.0812*GpG_1:57368270 + -0.0572*GpG_1:57364203 + 0.9182*GpG_1:57361330	8	0.911	5.48	Intercept: 0.077146; GpG_1:57368270: 0.024466; GpG_1:57364203: 0.685453; GpG_1:57361330: 0.004006	0
	Age_of_onset ~ 0.4319 + 1.1979*GpG_1:57368270 + -0.0507*GpG_1:57367636 + 0.9522*GpG_1:57361330	8	0.911	5.504	Intercept: 0.088253; GpG_1:57368270: 0.032328; GpG_1:57367636: 0.695329; GpG_1:57361330: 0.007911	0
	Age_of_onset ~ -0.2261 + 1.0634*GpG_1:57367004 + -1.1487*GpG_1:57365681 + -0.7852*GpG_1:57360934	8	0.911	5.517	Intercept: 0.276108; GpG_1:57367004: 0.003309; GpG_1:57365681: 0.009798; GpG_1:57360934: 0.066900	0
	Age_of_onset ~ 0.3816 + 1.1044*GpG_1:57368270 + 0.9061*GpG_1:57361330 + -0.0340*GpG_1:57360907	8	0.91	5.538	Intercept: 0.073891; GpG_1:57368270: 0.021844; GpG_1:57361330: 0.003789; GpG_1:57360907: 0.710021	0
	Age_of_onset ~ 0.3764 + 0.0316*GpG_1:57368819 + 1.0910*GpG_1:57368270 + 0.8976*GpG_1:57361330	8	0.91	5.572	Intercept: 0.078938; GpG_1:57368819: 0.725489; GpG_1:57368270: 0.023530; GpG_1:57361330: 0.003899	0
	Age_of_onset ~ 0.3184 + 1.0820*GpG_1:57368270 + -0.1512*GpG_1:57366956 + 0.8890*GpG_1:57361330	8	0.91	5.581	Intercept: 0.256752; GpG_1:57368270: 0.025297; GpG_1:57366956: 0.729614; GpG_1:57361330: 0.004338	0
	Age_of_onset ~ 0.2104 + 0.3532*GpG_1:57369911 + 1.0842*GpG_1:57368580 + 1.0028*GpG_1:57367607	8	0.91	5.604	Intercept: 0.168369; GpG_1:57369911: 0.074080; GpG_1:57368580: 0.004493; GpG_1:57367607: 0.003828	0
	Age_of_onset ~ 0.4183 + 1.1852*GpG_1:57368270 + 0.9254*GpG_1:57361330 + -0.0381*GpG_1:57357954	8	0.909	5.615	Intercept: 0.086703; GpG_1:57368270: 0.035622; GpG_1:57361330: 0.005152; GpG_1:57357954: 0.746928	0
	Age_of_onset ~ 0.3897 + 1.1383*GpG_1:57368270 + 0.0297*GpG_1:57361565 + 0.8987*GpG_1:57361330	8	0.909	5.622	Intercept: 0.071097; GpG_1:57368270: 0.023286; GpG_1:57361565: 0.750360; GpG_1:57361330: 0.003919	0
	Age_of_onset ~ -0.2295 + -0.2798*WT_total_repeat_lenght + 0.2580*GpG_1:57367636 + -0.4195*GpG_1:57359079	8	0.909	5.634	Intercept: 0.095667; WT_total_repeat_lenght: 0.056678; GpG_1:57367636: 0.048046; GpG_1:57359079: 0.013982	0
	Age_of_onset ~ -0.1023 + 0.1017*GpG_1:57370049 + -0.3294*GpG_1:57368380 + 0.9208*GpG_1:57361330	8	0.909	5.641	Intercept: 0.418063; GpG_1:57370049: 0.609369; GpG_1:57368380: 0.024244; GpG_1:57361330: 0.003757	0
	Age_of_onset ~ -0.1203 + -0.5237*WT_total_repeat_lenght + -0.3134*GpG_1:57359079 + -0.2780*GpG_1:57359038	8	0.909	5.678	Intercept: 0.333684; WT_total_repeat_lenght: 0.010222; GpG_1:57359079: 0.045476; GpG_1:57359038: 0.048624	0
	Age_of_onset ~ 0.3809 + 1.1023*GpG_1:57368270 + -0.0244*GpG_1:57364442 + 0.8889*GpG_1:57361330	8	0.908	5.719	Intercept: 0.077356; GpG_1:57368270: 0.022883; GpG_1:57364442: 0.809379; GpG_1:57361330: 0.004826	0
	Age_of_onset ~ 0.3648 + 1.0384*GpG_1:57368270 + 0.8905*GpG_1:57361330 + 0.0338*GpG_1:57359676	8	0.908	5.723	Intercept: 0.112442; GpG_1:57368270: 0.063296; GpG_1:57361330: 0.004642; GpG_1:57359676: 0.812362	0
	Age_of_onset ~ 0.4015 + 1.1333*GpG_1:57368270 + -0.0234*GpG_1:57367557 + 0.8998*GpG_1:57361330	8	0.908	5.739	Intercept: 0.082015; GpG_1:57368270: 0.025653; GpG_1:57367557: 0.823786; GpG_1:57361330: 0.004002	0
	Age_of_onset ~ -0.0264 + 0.2296*GpG_1:57366344 + 0.7994*GpG_1:57361330 + 0.2260*GpG_1:57359676	8	0.908	5.752	Intercept: 0.821597; GpG_1:57366344: 0.063800; GpG_1:57361330: 0.005509; GpG_1:57359676: 0.089712	0
	Age_of_onset ~ 0.3802 + 1.1050*GpG_1:57368270 + -0.0181*GpG_1:57362080 + 0.8923*GpG_1:57361330	8	0.908	5.755	Intercept: 0.079238; GpG_1:57368270: 0.022782; GpG_1:57362080: 0.837226; GpG_1:57361330: 0.004583	0
	Age_of_onset ~ 0.3969 + 0.0283*GpG_1:57369911 + 1.1207*GpG_1:57368270 + 0.9014*GpG_1:57361330	8	0.908	5.759	Intercept: 0.078514; GpG_1:57369911: 0.840158; GpG_1:57368270: 0.023421; GpG_1:57361330: 0.004001	0
	Age_of_onset ~ 0.3916 + 1.1129*GpG_1:57368270 + 0.0224*GpG_1:57363726 + 0.9001*GpG_1:57361330	8	0.908	5.761	Intercept: 0.074186; GpG_1:57368270: 0.022629; GpG_1:57363726: 0.842010; GpG_1:57361330: 0.004014	0
	Age_of_onset ~ 0.0027 + 0.2306*GpG_1:57366344 + 0.1885*GpG_1:57362873 + 0.8399*GpG_1:57361330	8	0.908	5.772	Intercept: 0.981710; GpG_1:57366344: 0.063177; GpG_1:57362873: 0.090214; GpG_1:57361330: 0.004710	0
	Age_of_onset ~ 0.4442 + 1.1782*GpG_1:57368270 + 0.8906*GpG_1:57361330 + 0.1118*GpG_1:57360276	8	0.908	5.778	Intercept: 0.267973; GpG_1:57368270: 0.071818; GpG_1:57361330: 0.005065; GpG_1:57360276: 0.857267	0
	Age_of_onset ~ 0.4091 + 1.1414*GpG_1:57368270 + 0.0267*GpG_1:57366050 + 0.9230*GpG_1:57361330	8	0.908	5.779	Intercept: 0.113575; GpG_1:57368270: 0.033256; GpG_1:57366050: 0.858098; GpG_1:57361330: 0.008763	0
	Age_of_onset ~ 0.3905 + 1.1130*GpG_1:57368270 + -0.0165*GpG_1:57363376 + 0.9130*GpG_1:57361330	8	0.908	5.779	Intercept: 0.074471; GpG_1:57368270: 0.022811; GpG_1:57363376: 0.858940; GpG_1:57361330: 0.005318	0
	Age_of_onset ~ 0.4226 + -0.0313*SCA37_5ATTTTn + 1.1800*GpG_1:57368270 + 0.9108*GpG_1:57361330	8	0.908	5.78	Intercept: 0.171569; SCA37_5ATTTTn: 0.860018; GpG_1:57368270: 0.076756; GpG_1:57361330: 0.004875	0
	Age_of_onset ~ -0.2903 + 0.6086*GpG_1:57364720 + 0.6645*GpG_1:57363591 + -0.4116*GpG_1:57359079	8	0.907	5.784	Intercept: 0.051556; GpG_1:57364720: 0.010683; GpG_1:57363591: 0.055358; GpG_1:57359079: 0.015410	0
	Age_of_onset ~ -0.2784 + -0.9911*SCA37_ATTTCn + -1.1151*GpG_1:57360197 + -0.7822*GpG_1:57357619	8	0.907	5.786	Intercept: 0.056857; SCA37_ATTTCn: 0.003328; GpG_1:57360197: 0.017580; GpG_1:57357619: 0.014081	0
	Age_of_onset ~ -0.1115 + 0.3924*GpG_1:57366344 + 0.2336*GpG_1:57363376 + 0.6723*GpG_1:57361330	8	0.907	5.787	Intercept: 0.368936; GpG_1:57366344: 0.022855; GpG_1:57363376: 0.090576; GpG_1:57361330: 0.013367	0
	Age_of_onset ~ 0.3923 + 1.1069*GpG_1:57368270 + 0.0273*GpG_1:57364473 + 0.9075*GpG_1:57361330	8	0.907	5.79	Intercept: 0.076636; GpG_1:57368270: 0.022801; GpG_1:57364473: 0.870048; GpG_1:57361330: 0.004471	0
	Age_of_onset ~ 0.0573 + 0.2035*GpG_1:57369553 + 0.2262*GpG_1:57362873 + 0.7565*GpG_1:57361330	8	0.907	5.796	Intercept: 0.637224; GpG_1:57369553: 0.063581; GpG_1:57362873: 0.055215; GpG_1:57361330: 0.006761	0
	Age_of_onset ~ 0.1712 + 1.0480*GpG_1:57368580 + 0.9725*GpG_1:57367607 + 0.2754*GpG_1:57363726	8	0.907	5.813	Intercept: 0.229696; GpG_1:57368580: 0.004669; GpG_1:57367607: 0.004135; GpG_1:57363726: 0.078473	0
	Age_of_onset ~ 0.3847 + 0.0109*GpG_1:57371070 + 1.1105*GpG_1:57368270 + 0.9003*GpG_1:57361330	8	0.907	5.818	Intercept: 0.075579; GpG_1:57371070: 0.904651; GpG_1:57368270: 0.023086; GpG_1:57361330: 0.004065	0
	Age_of_onset ~ 0.3688 + 1.0639*GpG_1:57368270 + 0.0180*GpG_1:57364720 + 0.8881*GpG_1:57361330	8	0.907	5.819	Intercept: 0.151634; GpG_1:57368270: 0.080015; GpG_1:57364720: 0.905481; GpG_1:57361330: 0.007818	0
	Age_of_onset ~ 0.3907 + -0.0156*GpG_1:57368580 + 1.1225*GpG_1:57368270 + 0.9048*GpG_1:57361330	8	0.907	5.822	Intercept: 0.079109; GpG_1:57368580: 0.909869; GpG_1:57368270: 0.028795; GpG_1:57361330: 0.004460	0
	Age_of_onset ~ 0.3871 + 1.1112*GpG_1:57368270 + 0.0092*GpG_1:57363389 + 0.9049*GpG_1:57361330	8	0.907	5.829	Intercept: 0.075086; GpG_1:57368270: 0.023485; GpG_1:57363389: 0.921417; GpG_1:57361330: 0.004634	0
	Age_of_onset ~ -0.0846 + -0.3368*GpG_1:57368380 + 0.9374*GpG_1:57361330 + 0.0419*GpG_1:57356831	8	0.907	5.841	Intercept: 0.481136; GpG_1:57368380: 0.023240; GpG_1:57361330: 0.004085; GpG_1:57356831: 0.677723	0
	Age_of_onset ~ 0.3790 + 1.1007*GpG_1:57368270 + -0.0153*GpG_1:57367940 + 0.8958*GpG_1:57361330	8	0.907	5.843	Intercept: 0.121256; GpG_1:57368270: 0.026769; GpG_1:57367940: 0.953215; GpG_1:57361330: 0.005935	0
	Age_of_onset ~ 0.3877 + 1.1086*GpG_1:57368270 + 0.9039*GpG_1:57361330 + 0.0034*GpG_1:57359079	8	0.907	5.85	Intercept: 0.104485; GpG_1:57368270: 0.026512; GpG_1:57361330: 0.014343; GpG_1:57359079: 0.982598	0
	Age_of_onset ~ -0.0798 + -0.3214*GpG_1:57368380 + -0.0452*GpG_1:57365807 + 0.9160*GpG_1:57361330	8	0.907	5.851	Intercept: 0.505229; GpG_1:57368380: 0.031228; GpG_1:57365807: 0.681683; GpG_1:57361330: 0.004055	0
	Age_of_onset ~ -0.1733 + 0.3064*GpG_1:57367607 + 0.3838*GpG_1:57364720 + -0.3961*GpG_1:57359079	8	0.907	5.853	Intercept: 0.187156; GpG_1:57367607: 0.056400; GpG_1:57364720: 0.015465; GpG_1:57359079: 0.018007	0
	Age_of_onset ~ -0.0401 + 0.1935*GpG_1:57366344 + 0.1980*GpG_1:57362321 + 0.8704*GpG_1:57361330	8	0.907	5.853	Intercept: 0.732383; GpG_1:57366344: 0.109660; GpG_1:57362321: 0.092263; GpG_1:57361330: 0.004428	0
	Age_of_onset ~ -0.1115 + -0.3270*GpG_1:57368380 + -0.1039*GpG_1:57367940 + 0.8923*GpG_1:57361330	8	0.907	5.865	Intercept: 0.433271; GpG_1:57368380: 0.026920; GpG_1:57367940: 0.687194; GpG_1:57361330: 0.006002	0
	Age_of_onset ~ -0.0649 + -0.3017*GpG_1:57368380 + 0.0564*GpG_1:57367004 + 0.8994*GpG_1:57361330	8	0.906	5.885	Intercept: 0.608635; GpG_1:57368380: 0.069509; GpG_1:57367004: 0.695548; GpG_1:57361330: 0.005219	0
	Age_of_onset ~ -0.1029 + -0.3277*GpG_1:57368380 + 0.8607*GpG_1:57361330 + -0.0576*GpG_1:57359079	8	0.906	5.909	Intercept: 0.441343; GpG_1:57368380: 0.026930; GpG_1:57361330: 0.015904; GpG_1:57359079: 0.705882	0
	Age_of_onset ~ 0.0228 + 0.2437*GpG_1:57364720 + 0.1967*GpG_1:57362873 + 0.7016*GpG_1:57361330	8	0.906	5.916	Intercept: 0.850102; GpG_1:57364720: 0.065706; GpG_1:57362873: 0.082197; GpG_1:57361330: 0.009819	0
	Age_of_onset ~ -0.0133 + 0.3618*GpG_1:57365681 + 0.9547*GpG_1:57361330 + -0.4373*GpG_1:57360506	8	0.906	5.943	Intercept: 0.940215; GpG_1:57365681: 0.119709; GpG_1:57361330: 0.005292; GpG_1:57360506: 0.049518	0
	Age_of_onset ~ -0.1500 + 0.2093*GpG_1:57367004 + 0.7545*GpG_1:57361330 + -0.3925*GpG_1:57360506	8	0.905	5.953	Intercept: 0.319814; GpG_1:57367004: 0.120062; GpG_1:57361330: 0.006912; GpG_1:57360506: 0.070824	0
	Age_of_onset ~ -0.0299 + -0.3273*GpG_1:57368380 + 0.1093*GpG_1:57364762 + 0.9214*GpG_1:57361330	8	0.905	5.959	Intercept: 0.875503; GpG_1:57368380: 0.027728; GpG_1:57364762: 0.728799; GpG_1:57361330: 0.004033	0
	Age_of_onset ~ -0.0695 + -0.3329*GpG_1:57368380 + 0.0495*GpG_1:57367692 + 0.9076*GpG_1:57361330	8	0.905	6.02	Intercept: 0.584774; GpG_1:57368380: 0.024997; GpG_1:57367692: 0.759866; GpG_1:57361330: 0.004862	0
	Age_of_onset ~ -0.2843 + 0.2868*GpG_1:57369553 + -0.6442*GpG_1:57359079 + 0.2874*GpG_1:57357746	8	0.905	6.022	Intercept: 0.057139; GpG_1:57369553: 0.024291; GpG_1:57359079: 0.005506; GpG_1:57357746: 0.037382	0
	Age_of_onset ~ -0.0861 + -0.3335*GpG_1:57368380 + -0.0307*GpG_1:57364442 + 0.9068*GpG_1:57361330	8	0.905	6.031	Intercept: 0.480618; GpG_1:57368380: 0.024837; GpG_1:57364442: 0.766338; GpG_1:57361330: 0.005000	0
	Age_of_onset ~ -0.0585 + -0.3311*GpG_1:57368380 + 0.9154*GpG_1:57361330 + -0.0827*GpG_1:57360934	8	0.904	6.048	Intercept: 0.688064; GpG_1:57368380: 0.026043; GpG_1:57361330: 0.004315; GpG_1:57360934: 0.775664	0
	Age_of_onset ~ 0.1593 + 0.2518*GpG_1:57366344 + 0.3964*GpG_1:57365681 + 1.0057*GpG_1:57361330	8	0.904	6.049	Intercept: 0.353221; GpG_1:57366344: 0.050958; GpG_1:57365681: 0.097489; GpG_1:57361330: 0.004606	0
	Age_of_onset ~ -0.0675 + -0.3101*GpG_1:57368380 + 0.0340*GpG_1:57362873 + 0.9150*GpG_1:57361330	8	0.904	6.05	Intercept: 0.606114; GpG_1:57368380: 0.068171; GpG_1:57362873: 0.777397; GpG_1:57361330: 0.004343	0
	Age_of_onset ~ 0.0390 + 0.2551*GpG_1:57371220 + -0.3427*GpG_1:57362885 + 0.7943*GpG_1:57361330	8	0.904	6.051	Intercept: 0.746734; GpG_1:57371220: 0.071264; GpG_1:57362885: 0.026912; GpG_1:57361330: 0.007649	0
	Age_of_onset ~ -0.1816 + 0.5660*SCA37_ATTTTn3 + 0.7017*GpG_1:57371220 + 1.0007*GpG_1:57367004	8	0.904	6.053	Intercept: 0.230225; SCA37_ATTTTn3: 0.056749; GpG_1:57371220: 0.005765; GpG_1:57367004: 0.006584	0
	Age_of_onset ~ -0.0955 + 0.0354*GpG_1:57370373 + -0.3335*GpG_1:57368380 + 0.9348*GpG_1:57361330	8	0.904	6.06	Intercept: 0.467547; GpG_1:57370373: 0.783336; GpG_1:57368380: 0.025003; GpG_1:57361330: 0.004604	0
	Age_of_onset ~ -0.0843 + -0.3462*GpG_1:57368380 + 0.0423*GpG_1:57364203 + 0.9110*GpG_1:57361330	8	0.904	6.063	Intercept: 0.488741; GpG_1:57368380: 0.028525; GpG_1:57364203: 0.784924; GpG_1:57361330: 0.004669	0
	Age_of_onset ~ -0.0831 + 0.0237*GpG_1:57371220 + -0.3302*GpG_1:57368380 + 0.9044*GpG_1:57361330	8	0.904	6.102	Intercept: 0.494823; GpG_1:57371220: 0.810721; GpG_1:57368380: 0.027270; GpG_1:57361330: 0.005890	0
	Age_of_onset ~ -0.2106 + -0.2900*GpG_1:57368556 + 0.4311*GpG_1:57364720 + -0.4472*GpG_1:57359079	8	0.904	6.119	Intercept: 0.122900; GpG_1:57368556: 0.060628; GpG_1:57364720: 0.012779; GpG_1:57359079: 0.012580	0
	Age_of_onset ~ -0.0722 + -0.3140*GpG_1:57368380 + -0.0279*GpG_1:57362885 + 0.9263*GpG_1:57361330	8	0.903	6.122	Intercept: 0.576781; GpG_1:57368380: 0.072654; GpG_1:57362885: 0.825687; GpG_1:57361330: 0.004274	0
	Age_of_onset ~ -0.0444 + -0.3435*GpG_1:57368380 + 0.1022*GpG_1:57366956 + 0.9308*GpG_1:57361330	8	0.903	6.126	Intercept: 0.834265; GpG_1:57368380: 0.029211; GpG_1:57366956: 0.829547; GpG_1:57361330: 0.004616	0
	Age_of_onset ~ -0.0898 + -0.3458*GpG_1:57368380 + -0.0336*GpG_1:57365870 + 0.8926*GpG_1:57361330	8	0.903	6.146	Intercept: 0.484264; GpG_1:57368380: 0.034853; GpG_1:57365870: 0.845817; GpG_1:57361330: 0.012640	0
	Age_of_onset ~ -0.0813 + -0.3330*GpG_1:57368380 + 0.9223*GpG_1:57361330 + -0.0176*GpG_1:57357619	8	0.903	6.147	Intercept: 0.504866; GpG_1:57368380: 0.025753; GpG_1:57361330: 0.004210; GpG_1:57357619: 0.846534	0
	Age_of_onset ~ -0.0756 + -0.3167*GpG_1:57368380 + 0.9112*GpG_1:57361330 + 0.0286*GpG_1:57359676	8	0.903	6.148	Intercept: 0.550130; GpG_1:57368380: 0.071100; GpG_1:57361330: 0.005115; GpG_1:57359676: 0.847620	0
	Age_of_onset ~ -0.3148 + 0.7904*GpG_1:57366344 + -0.8666*GpG_1:57365870 + -0.2418*GpG_1:57360907	8	0.903	6.154	Intercept: 0.044034; GpG_1:57366344: 0.004900; GpG_1:57365870: 0.004536; GpG_1:57360907: 0.068870	0
	Age_of_onset ~ -0.0799 + 0.0249*GpG_1:57368580 + -0.3283*GpG_1:57368380 + 0.9138*GpG_1:57361330	8	0.903	6.156	Intercept: 0.514047; GpG_1:57368580: 0.854869; GpG_1:57368380: 0.031450; GpG_1:57361330: 0.004764	0
	Age_of_onset ~ -0.2833 + 0.3069*GpG_1:57369553 + 0.2821*GpG_1:57368819 + -0.5936*GpG_1:57359079	8	0.903	6.163	Intercept: 0.059064; GpG_1:57369553: 0.020719; GpG_1:57368819: 0.038813; GpG_1:57359079: 0.006128	0
	Age_of_onset ~ -0.0855 + -0.3389*GpG_1:57368380 + -0.0189*GpG_1:57367607 + 0.9312*GpG_1:57361330	8	0.903	6.188	Intercept: 0.492495; GpG_1:57368380: 0.028021; GpG_1:57367607: 0.890152; GpG_1:57361330: 0.005693	0
	Age_of_onset ~ -0.0632 + -0.3248*GpG_1:57368380 + 0.0318*GpG_1:57365681 + 0.9317*GpG_1:57361330	8	0.903	6.193	Intercept: 0.740998; GpG_1:57368380: 0.052983; GpG_1:57365681: 0.896867; GpG_1:57361330: 0.006122	0
	Age_of_onset ~ -0.0829 + -0.3330*GpG_1:57368380 + 0.9213*GpG_1:57361330 + 0.0165*GpG_1:57360197	8	0.903	6.202	Intercept: 0.498510; GpG_1:57368380: 0.026474; GpG_1:57361330: 0.004268; GpG_1:57360197: 0.909141	0
	Age_of_onset ~ -0.0824 + -0.3346*GpG_1:57368380 + 0.9208*GpG_1:57361330	8	0.902	4.152	Intercept: 0.446803; GpG_1:57368380: 0.011621; GpG_1:57361330: 0.001266	0
	Age_of_onset ~ -0.0937 + -1.6359*GpG_1:57368819 + 1.4285*GpG_1:57357954 + 1.3065*GpG_1:57357746	8	0.902	6.221	Intercept: 0.435634; GpG_1:57368819: 0.006204; GpG_1:57357954: 0.003854; GpG_1:57357746: 0.006230	0
	Age_of_onset ~ -0.0835 + 0.0085*WT_total_repeat_lenght + -0.3385*GpG_1:57368380 + 0.9275*GpG_1:57361330	8	0.902	6.223	Intercept: 0.500482; WT_total_repeat_lenght: 0.952146; GpG_1:57368380: 0.041010; GpG_1:57361330: 0.008021	0
	Age_of_onset ~ -0.0823 + 0.0076*GpG_1:57368556 + -0.3327*GpG_1:57368380 + 0.9240*GpG_1:57361330	8	0.902	6.223	Intercept: 0.501822; GpG_1:57368556: 0.952872; GpG_1:57368380: 0.030010; GpG_1:57361330: 0.005072	0
	Age_of_onset ~ -0.0830 + 0.0051*WT_ATTTTn + -0.3369*GpG_1:57368380 + 0.9248*GpG_1:57361330	8	0.902	6.228	Intercept: 0.502694; WT_ATTTTn: 0.971668; GpG_1:57368380: 0.042426; GpG_1:57361330: 0.008172	0
	Age_of_onset ~ 0.0208 + 0.1981*GpG_1:57369553 + 0.7092*GpG_1:57361330 + 0.2656*GpG_1:57359676	8	0.901	6.298	Intercept: 0.863168; GpG_1:57369553: 0.074098; GpG_1:57361330: 0.009270; GpG_1:57359676: 0.063294	0
	Age_of_onset ~ -0.1395 + -0.4936*SCA37_total_repeat_lenght + -0.3381*GpG_1:57363408 + -0.4172*GpG_1:57359038	8	0.901	6.357	Intercept: 0.278765; SCA37_total_repeat_lenght: 0.011700; GpG_1:57363408: 0.052495; GpG_1:57359038: 0.013209	0
	Age_of_onset ~ -0.2114 + -0.2216*SCA37_total_repeat_lenght + 0.6320*GpG_1:57361330 + -0.4292*GpG_1:57360506	8	0.9	6.365	Intercept: 0.178181; SCA37_total_repeat_lenght: 0.135204; GpG_1:57361330: 0.020153; GpG_1:57360506: 0.056636	0
	Age_of_onset ~ -0.0207 + 0.2505*GpG_1:57367636 + -0.2734*GpG_1:57362885 + 0.7117*GpG_1:57361330	8	0.9	6.368	Intercept: 0.866821; GpG_1:57367636: 0.077774; GpG_1:57362885: 0.040690; GpG_1:57361330: 0.014912	0
	Age_of_onset ~ 0.1701 + 1.0149*GpG_1:57368580 + 0.9726*GpG_1:57367607 + -0.2074*GpG_1:57361565	8	0.9	6.387	Intercept: 0.246769; GpG_1:57368580: 0.005403; GpG_1:57367607: 0.004749; GpG_1:57361565: 0.092068	0
	Age_of_onset ~ 0.0952 + 0.7511*GpG_1:57369553 + -1.0036*GpG_1:57368556 + -1.1919*GpG_1:57363265	8	0.9	6.422	Intercept: 0.469459; GpG_1:57369553: 0.004340; GpG_1:57368556: 0.007178; GpG_1:57363265: 0.006865	0
	Age_of_onset ~ -0.0427 + 0.1838*GpG_1:57362650 + 0.1991*GpG_1:57362321 + 0.8863*GpG_1:57361330	8	0.9	6.433	Intercept: 0.725918; GpG_1:57362650: 0.129456; GpG_1:57362321: 0.099766; GpG_1:57361330: 0.004840	0
	Age_of_onset ~ -0.0071 + 0.3097*GpG_1:57369553 + -0.3953*GpG_1:57364203 + 0.8398*GpG_1:57361330	8	0.899	6.447	Intercept: 0.952806; GpG_1:57369553: 0.031572; GpG_1:57364203: 0.065926; GpG_1:57361330: 0.006365	0
	Age_of_onset ~ -0.2040 + -0.2803*WT_ATTTTn + 0.2606*GpG_1:57364720 + -0.4286*GpG_1:57359079	8	0.898	6.534	Intercept: 0.140649; WT_ATTTTn: 0.067911; GpG_1:57364720: 0.066582; GpG_1:57359079: 0.015676	0
	Age_of_onset ~ -0.3027 + -0.5377*SCA37_ATTTCn + -0.3318*GpG_1:57359079 + -0.2991*GpG_1:57356831	8	0.898	6.587	Intercept: 0.052360; SCA37_ATTTCn: 0.016809; GpG_1:57359079: 0.044225; GpG_1:57356831: 0.043494	0
	Age_of_onset ~ -0.0746 + -0.7772*Gender + 0.7299*GpG_1:57366344 + -1.0031*GpG_1:57365870	8	0.898	6.592	Intercept: 0.614132; Gender: 0.077704; GpG_1:57366344: 0.005738; GpG_1:57365870: 0.005497	0
	Age_of_onset ~ -0.2447 + -0.3866*WT_ATTTTn + 0.3858*GpG_1:57360197 + -0.5720*GpG_1:57359079	8	0.898	6.593	Intercept: 0.096234; WT_ATTTTn: 0.022217; GpG_1:57360197: 0.067674; GpG_1:57359079: 0.008918	0
	Age_of_onset ~ -0.1582 + 0.4223*GpG_1:57370049 + 0.3318*GpG_1:57366344 + 0.8369*GpG_1:57361330	8	0.897	6.603	Intercept: 0.267140; GpG_1:57370049: 0.114029; GpG_1:57366344: 0.031242; GpG_1:57361330: 0.005746	0
	Age_of_onset ~ -0.4094 + 0.5112*GpG_1:57370049 + 0.3221*GpG_1:57367636 + -0.5308*GpG_1:57359079	8	0.897	6.64	Intercept: 0.028265; GpG_1:57370049: 0.074631; GpG_1:57367636: 0.025733; GpG_1:57359079: 0.010626	0
	Age_of_onset ~ -0.2033 + -0.2773*WT_total_repeat_lenght + 0.2659*GpG_1:57364720 + -0.4273*GpG_1:57359079	8	0.897	6.644	Intercept: 0.144051; WT_total_repeat_lenght: 0.069995; GpG_1:57364720: 0.063178; GpG_1:57359079: 0.016203	0
	Age_of_onset ~ -0.4611 + 0.1897*GpG_1:57369553 + 0.9194*GpG_1:57367004 + -1.1342*GpG_1:57365681	8	0.896	6.723	Intercept: 0.033642; GpG_1:57369553: 0.093409; GpG_1:57367004: 0.006507; GpG_1:57365681: 0.013526	0
	Age_of_onset ~ -0.5039 + -0.4326*WT_ATTTTn + -0.9473*GpG_1:57360276 + -0.5247*GpG_1:57359079	8	0.896	6.725	Intercept: 0.039038; WT_ATTTTn: 0.016959; GpG_1:57360276: 0.070163; GpG_1:57359079: 0.009918	0
	Age_of_onset ~ -0.0103 + -0.8305*GpG_1:57368556 + 0.7235*GpG_1:57364720 + -0.7700*GpG_1:57363265	8	0.896	6.725	Intercept: 0.933210; GpG_1:57368556: 0.010413; GpG_1:57364720: 0.004688; GpG_1:57363265: 0.014719	0
	Age_of_onset ~ 0.0616 + -0.5014*GpG_1:57365807 + 1.4183*GpG_1:57364203 + 0.9708*GpG_1:57359676	8	0.894	6.84	Intercept: 0.633949; GpG_1:57365807: 0.023412; GpG_1:57364203: 0.006170; GpG_1:57359676: 0.005684	0
	Age_of_onset ~ -0.4719 + -0.2640*SCA37_total_repeat_lenght + 0.7702*GpG_1:57367004 + -1.1063*GpG_1:57365681	8	0.894	6.849	Intercept: 0.031448; SCA37_total_repeat_lenght: 0.096776; GpG_1:57367004: 0.017099; GpG_1:57365681: 0.015640	0
	Age_of_onset ~ -0.3970 + -0.3086*WT_ATTTTn + -0.4193*GpG_1:57360506 + -0.4818*GpG_1:57359079	8	0.894	6.875	Intercept: 0.046429; WT_ATTTTn: 0.051051; GpG_1:57360506: 0.073122; GpG_1:57359079: 0.011987	0
	Age_of_onset ~ -0.4022 + -0.3089*SCA37_ATTTCn + 0.7143*GpG_1:57361330 + -0.9689*GpG_1:57360276	8	0.894	6.878	Intercept: 0.070553; SCA37_ATTTCn: 0.097510; GpG_1:57361330: 0.021575; GpG_1:57360276: 0.070857	0
	Age_of_onset ~ -0.0121 + 0.2181*GpG_1:57366344 + -0.1821*GpG_1:57362885 + 0.9044*GpG_1:57361330	8	0.893	6.914	Intercept: 0.924109; GpG_1:57366344: 0.090520; GpG_1:57362885: 0.124663; GpG_1:57361330: 0.005462	0
	Age_of_onset ~ -0.0783 + 0.2064*SCA37_5ATTTTn + 0.2006*GpG_1:57362321 + 0.8231*GpG_1:57361330	8	0.893	6.926	Intercept: 0.553683; SCA37_5ATTTTn: 0.149428; GpG_1:57362321: 0.105711; GpG_1:57361330: 0.006878	0
	Age_of_onset ~ -0.0371 + 0.8124*GpG_1:57367004 + -0.8412*GpG_1:57363389 + 0.6319*GpG_1:57361565	8	0.893	6.931	Intercept: 0.767653; GpG_1:57367004: 0.005592; GpG_1:57363389: 0.006837; GpG_1:57361565: 0.013547	0
	Age_of_onset ~ -0.7149 + 0.9976*GpG_1:57367004 + -1.4905*GpG_1:57365681 + -0.4291*GpG_1:57360976	8	0.893	6.935	Intercept: 0.012844; GpG_1:57367004: 0.005182; GpG_1:57365681: 0.006835; GpG_1:57360976: 0.099134	0
	Age_of_onset ~ -0.2445 + -0.3841*WT_total_repeat_lenght + 0.3925*GpG_1:57360197 + -0.5727*GpG_1:57359079	8	0.893	6.954	Intercept: 0.101827; WT_total_repeat_lenght: 0.024423; GpG_1:57360197: 0.068771; GpG_1:57359079: 0.009609	0
	Age_of_onset ~ -0.2825 + -0.2511*SCA37_ATTTCn + 0.6070*GpG_1:57361330 + -0.4103*GpG_1:57360506	8	0.892	6.987	Intercept: 0.109966; SCA37_ATTTCn: 0.162237; GpG_1:57361330: 0.030416; GpG_1:57360506: 0.073023	0
	Age_of_onset ~ -0.4560 + 0.8456*GpG_1:57367004 + -1.0539*GpG_1:57365681 + 0.2259*GpG_1:57364720	8	0.892	7.012	Intercept: 0.037246; GpG_1:57367004: 0.010439; GpG_1:57365681: 0.020631; GpG_1:57364720: 0.101321	0
	Age_of_onset ~ -0.3029 + 0.7757*GpG_1:57366344 + -0.9200*GpG_1:57365870 + -0.3467*GpG_1:57364203	8	0.892	7.013	Intercept: 0.056223; GpG_1:57366344: 0.006103; GpG_1:57365870: 0.005627; GpG_1:57364203: 0.087325	0
	Age_of_onset ~ -0.5095 + -0.4319*WT_total_repeat_lenght + -0.9686*GpG_1:57360276 + -0.5249*GpG_1:57359079	8	0.892	7.024	Intercept: 0.039979; WT_total_repeat_lenght: 0.018335; GpG_1:57360276: 0.070111; GpG_1:57359079: 0.010573	0
	Age_of_onset ~ -0.0096 + 0.2319*GpG_1:57364720 + 0.6637*GpG_1:57361330 + 0.2232*GpG_1:57359676	8	0.892	7.044	Intercept: 0.939227; GpG_1:57364720: 0.091140; GpG_1:57361330: 0.014658; GpG_1:57359676: 0.112831	0
	Age_of_onset ~ -0.4001 + -0.3055*WT_total_repeat_lenght + -0.4276*GpG_1:57360506 + -0.4814*GpG_1:57359079	8	0.891	7.068	Intercept: 0.046775; WT_total_repeat_lenght: 0.053792; GpG_1:57360506: 0.070969; GpG_1:57359079: 0.012530	0
	Age_of_onset ~ 0.0133 + -0.5209*GpG_1:57367328 + 0.2956*GpG_1:57367004 + 0.6208*GpG_1:57361330	8	0.891	7.069	Intercept: 0.917418; GpG_1:57367328: 0.096560; GpG_1:57367004: 0.057358; GpG_1:57361330: 0.019693	0
	Age_of_onset ~ 0.6904 + 0.6234*GpG_1:57368556 + 1.5696*GpG_1:57364762 + 1.1507*GpG_1:57361330	8	0.891	7.105	Intercept: 0.061486; GpG_1:57368556: 0.037560; GpG_1:57364762: 0.037917; GpG_1:57361330: 0.004855	0
	Age_of_onset ~ -0.6107 + 0.6299*GpG_1:57367636 + -1.0298*GpG_1:57366956 + -0.3995*GpG_1:57365807	8	0.891	7.107	Intercept: 0.047329; GpG_1:57367636: 0.005570; GpG_1:57366956: 0.105286; GpG_1:57365807: 0.040671	0
	Age_of_onset ~ -0.6315 + -0.9728*GpG_1:57366956 + 0.6762*GpG_1:57366344 + -0.7573*GpG_1:57365870	8	0.89	7.164	Intercept: 0.034330; GpG_1:57366956: 0.091085; GpG_1:57366344: 0.007571; GpG_1:57365870: 0.007354	0
	Age_of_onset ~ -0.2591 + 0.4754*GpG_1:57367636 + 0.6788*GpG_1:57363726 + -0.7826*GpG_1:57363408	8	0.89	7.195	Intercept: 0.087281; GpG_1:57367636: 0.009247; GpG_1:57363726: 0.020706; GpG_1:57363408: 0.012220	0
	Age_of_onset ~ -0.4958 + 1.1228*GpG_1:57361330 + -1.5968*GpG_1:57360276 + 0.2611*GpG_1:57356831	8	0.889	7.208	Intercept: 0.054820; GpG_1:57361330: 0.004964; GpG_1:57360276: 0.033327; GpG_1:57356831: 0.107016	0
	Age_of_onset ~ -0.3163 + -0.6568*SCA37_ATTTCn + 0.4761*GpG_1:57363211 + -0.2334*GpG_1:57359038	8	0.889	7.222	Intercept: 0.053159; SCA37_ATTTCn: 0.007206; GpG_1:57363211: 0.052867; GpG_1:57359038: 0.062131	0
	Age_of_onset ~ -0.0257 + 0.1892*GpG_1:57364720 + 0.1962*GpG_1:57362321 + 0.7574*GpG_1:57361330	8	0.889	7.243	Intercept: 0.839329; GpG_1:57364720: 0.164059; GpG_1:57362321: 0.119422; GpG_1:57361330: 0.011499	0
	Age_of_onset ~ -0.3755 + 0.5101*GpG_1:57370049 + 0.3372*GpG_1:57364720 + -0.5401*GpG_1:57359079	8	0.889	7.253	Intercept: 0.041570; GpG_1:57370049: 0.082810; GpG_1:57364720: 0.030247; GpG_1:57359079: 0.011377	0
	Age_of_onset ~ 0.0145 + -0.6539*WT_total_repeat_lenght + -0.2352*GpG_1:57362885 + -0.4853*GpG_1:57359038	8	0.889	7.272	Intercept: 0.909507; WT_total_repeat_lenght: 0.006848; GpG_1:57362885: 0.070082; GpG_1:57359038: 0.011029	0
	Age_of_onset ~ -0.3119 + 0.1752*GpG_1:57363376 + 0.6573*GpG_1:57361330 + -0.6073*GpG_1:57360506	8	0.888	7.288	Intercept: 0.099506; GpG_1:57363376: 0.177423; GpG_1:57361330: 0.019914; GpG_1:57360506: 0.033953	0
	Age_of_onset ~ -0.0011 + 0.4039*GpG_1:57363421 + 0.8573*GpG_1:57361330 + -0.4017*GpG_1:57360506	8	0.888	7.324	Intercept: 0.995863; GpG_1:57363421: 0.179376; GpG_1:57361330: 0.007017; GpG_1:57360506: 0.082864	0
	Age_of_onset ~ 0.0881 + -1.8754*GpG_1:57365681 + 1.7924*GpG_1:57364762 + 1.0411*GpG_1:57362873	8	0.887	7.347	Intercept: 0.672236; GpG_1:57365681: 0.006258; GpG_1:57364762: 0.013636; GpG_1:57362873: 0.005336	0
	Age_of_onset ~ -0.1251 + 0.2228*SCA37_5ATTTTn + 0.1987*GpG_1:57362650 + 0.8112*GpG_1:57361330	8	0.887	7.353	Intercept: 0.366701; SCA37_5ATTTTn: 0.129690; GpG_1:57362650: 0.119379; GpG_1:57361330: 0.007772	0
	Age_of_onset ~ -0.1375 + 0.3625*SCA37_5ATTTTn + -0.3056*GpG_1:57364203 + 0.8574*GpG_1:57361330	8	0.887	7.356	Intercept: 0.327536; SCA37_5ATTTTn: 0.040202; GpG_1:57364203: 0.119464; GpG_1:57361330: 0.007329	0
	Age_of_onset ~ -0.5691 + 0.2620*GpG_1:57368819 + -0.5844*GpG_1:57360506 + -0.6098*GpG_1:57359079	8	0.887	7.362	Intercept: 0.015176; GpG_1:57368819: 0.058254; GpG_1:57360506: 0.028388; GpG_1:57359079: 0.007474	0
	Age_of_onset ~ -0.2400 + -0.5007*SCA37_ATTTCn + 0.3491*GpG_1:57367607 + -0.2415*GpG_1:57359079	8	0.887	7.366	Intercept: 0.115281; SCA37_ATTTCn: 0.022954; GpG_1:57367607: 0.053654; GpG_1:57359079: 0.118460	0
	Age_of_onset ~ 0.1245 + -0.6349*Gender + 0.4072*GpG_1:57364720 + 0.6731*GpG_1:57361330	8	0.886	7.423	Intercept: 0.450294; Gender: 0.125753; GpG_1:57364720: 0.035106; GpG_1:57361330: 0.015200	0
	Age_of_onset ~ -0.0110 + 0.2107*GpG_1:57367004 + 0.2117*GpG_1:57366344 + 0.7810*GpG_1:57361330	8	0.886	7.462	Intercept: 0.933539; GpG_1:57367004: 0.146129; GpG_1:57366344: 0.107893; GpG_1:57361330: 0.008856	0
	Age_of_onset ~ -0.0315 + -0.3739*WT_total_repeat_lenght + -0.3464*SCA37_total_repeat_lenght + -0.3931*GpG_1:57359038	8	0.885	7.494	Intercept: 0.804891; WT_total_repeat_lenght: 0.071567; SCA37_total_repeat_lenght: 0.074507; GpG_1:57359038: 0.018489	0
	Age_of_onset ~ -0.2901 + -0.2287*GpG_1:57363265 + 0.7661*GpG_1:57361330 + -0.6345*GpG_1:57360506	8	0.885	7.514	Intercept: 0.114533; GpG_1:57363265: 0.189977; GpG_1:57361330: 0.009181; GpG_1:57360506: 0.035906	0
	Age_of_onset ~ -0.0445 + 0.2445*SCA37_5ATTTTn + 0.1834*GpG_1:57362873 + 0.7813*GpG_1:57361330	8	0.885	7.544	Intercept: 0.750019; SCA37_5ATTTTn: 0.103270; GpG_1:57362873: 0.126110; GpG_1:57361330: 0.008766	0
	Age_of_onset ~ -0.0337 + -0.3710*WT_ATTTTn + -0.3460*SCA37_total_repeat_lenght + -0.3893*GpG_1:57359038	8	0.884	7.612	Intercept: 0.793114; WT_ATTTTn: 0.073927; SCA37_total_repeat_lenght: 0.076655; GpG_1:57359038: 0.019254	0
	Age_of_onset ~ 0.0212 + -0.5706*WT_total_repeat_lenght + 0.2717*GpG_1:57367004 + -0.3855*GpG_1:57359038	8	0.883	7.633	Intercept: 0.872110; WT_total_repeat_lenght: 0.010963; GpG_1:57367004: 0.077411; GpG_1:57359038: 0.020267	0
	Age_of_onset ~ 0.1744 + 1.1662*GpG_1:57367004 + 1.2401*GpG_1:57364203 + 0.4061*GpG_1:57357619	8	0.883	7.64	Intercept: 0.265697; GpG_1:57367004: 0.005413; GpG_1:57364203: 0.008386; GpG_1:57357619: 0.027932	0
	Age_of_onset ~ -0.0786 + 0.2565*GpG_1:57369553 + -0.2732*GpG_1:57363408 + 0.6515*GpG_1:57361330	8	0.883	7.665	Intercept: 0.561596; GpG_1:57369553: 0.053155; GpG_1:57363408: 0.092334; GpG_1:57361330: 0.017316	0
	Age_of_onset ~ 0.1898 + 1.1521*GpG_1:57368580 + 1.0378*GpG_1:57367607 + 0.2234*GpG_1:57362080	8	0.883	7.676	Intercept: 0.249849; GpG_1:57368580: 0.008935; GpG_1:57367607: 0.006563; GpG_1:57362080: 0.132805	0
	Age_of_onset ~ -0.2133 + -0.6394*SCA37_ATTTCn + 0.4077*GpG_1:57367607 + -0.1775*GpG_1:57366020	8	0.883	7.683	Intercept: 0.152467; SCA37_ATTTCn: 0.008489; GpG_1:57367607: 0.034532; GpG_1:57366020: 0.129747	0
	Age_of_onset ~ 0.0872 + 0.6441*GpG_1:57368580 + 0.6239*GpG_1:57367607 + 0.3826*GpG_1:57361330	8	0.882	7.707	Intercept: 0.536692; GpG_1:57368580: 0.041942; GpG_1:57367607: 0.047575; GpG_1:57361330: 0.133999	0
	Age_of_onset ~ 0.0004 + -0.7290*WT_ATTTTn + -0.3251*GpG_1:57363265 + -0.4200*GpG_1:57359038	8	0.882	7.734	Intercept: 0.997641; WT_ATTTTn: 0.006848; GpG_1:57363265: 0.079289; GpG_1:57359038: 0.015942	0
	Age_of_onset ~ 0.0094 + -0.6463*WT_ATTTTn + -0.2303*GpG_1:57362885 + -0.4763*GpG_1:57359038	8	0.882	7.746	Intercept: 0.943180; WT_ATTTTn: 0.007734; GpG_1:57362885: 0.079554; GpG_1:57359038: 0.012714	0
	Age_of_onset ~ -0.1560 + -0.4666*Gender + 0.8331*GpG_1:57361330 + -0.5987*GpG_1:57360506	8	0.882	7.752	Intercept: 0.353971; Gender: 0.204229; GpG_1:57361330: 0.007915; GpG_1:57360506: 0.038319	0
	Age_of_onset ~ 0.2298 + 1.0257*GpG_1:57368580 + 1.0671*GpG_1:57367607 + -0.2204*GpG_1:57365055	8	0.881	7.782	Intercept: 0.205800; GpG_1:57368580: 0.007771; GpG_1:57367607: 0.006988; GpG_1:57365055: 0.136935	0
	Age_of_onset ~ -0.3707 + 0.6266*Gender + -0.3886*WT_ATTTTn + -0.5224*GpG_1:57359079	8	0.881	7.798	Intercept: 0.060544; Gender: 0.094505; WT_ATTTTn: 0.027790; GpG_1:57359079: 0.012796	0
	Age_of_onset ~ -0.2439 + 0.9629*GpG_1:57361330 + -0.6489*GpG_1:57360934 + -1.3963*GpG_1:57360276	8	0.881	7.802	Intercept: 0.230444; GpG_1:57361330: 0.006155; GpG_1:57360934: 0.126821; GpG_1:57360276: 0.041473	0
	Age_of_onset ~ 0.0036 + -0.7313*WT_total_repeat_lenght + -0.3231*GpG_1:57363265 + -0.4263*GpG_1:57359038	8	0.881	7.809	Intercept: 0.977963; WT_total_repeat_lenght: 0.006981; GpG_1:57363265: 0.081287; GpG_1:57359038: 0.015700	0
	Age_of_onset ~ -0.1109 + 0.2672*SCA37_5ATTTTn + -0.2404*SCA37_total_repeat_lenght + 0.5915*GpG_1:57361330	8	0.881	7.827	Intercept: 0.431039; SCA37_5ATTTTn: 0.084597; SCA37_total_repeat_lenght: 0.136848; GpG_1:57361330: 0.032539	0
	Age_of_onset ~ -0.5800 + 0.2598*GpG_1:57363376 + -0.7492*GpG_1:57360506 + -0.4299*GpG_1:57359079	8	0.88	7.838	Intercept: 0.016061; GpG_1:57363376: 0.066326; GpG_1:57360506: 0.019103; GpG_1:57359079: 0.023001	0
	Age_of_onset ~ -0.3111 + -0.7437*SCA37_ATTTCn + 0.6227*GpG_1:57363211 + -0.2542*GpG_1:57361565	8	0.88	7.844	Intercept: 0.062243; SCA37_ATTTCn: 0.006782; GpG_1:57363211: 0.031447; GpG_1:57361565: 0.073673	0
	Age_of_onset ~ -0.3026 + -0.2468*SCA37_total_repeat_lenght + 0.7578*GpG_1:57361330 + -0.9573*GpG_1:57360276	8	0.88	7.888	Intercept: 0.149000; SCA37_total_repeat_lenght: 0.129991; GpG_1:57361330: 0.019395; GpG_1:57360276: 0.086041	0
	Age_of_onset ~ 0.0173 + -0.5660*WT_ATTTTn + 0.2690*GpG_1:57367004 + -0.3797*GpG_1:57359038	8	0.88	7.889	Intercept: 0.897096; WT_ATTTTn: 0.011714; GpG_1:57367004: 0.082769; GpG_1:57359038: 0.022062	0
	Age_of_onset ~ -0.0539 + 0.4791*GpG_1:57363421 + 1.0093*GpG_1:57361330 + -0.9137*GpG_1:57360276	8	0.879	7.912	Intercept: 0.817228; GpG_1:57363421: 0.130883; GpG_1:57361330: 0.005837; GpG_1:57360276: 0.097645	0
	Age_of_onset ~ -0.0171 + 0.2249*GpG_1:57367636 + 0.3055*GpG_1:57367004 + 0.5492*GpG_1:57361330	8	0.879	7.914	Intercept: 0.900329; GpG_1:57367636: 0.122739; GpG_1:57367004: 0.061750; GpG_1:57361330: 0.043914	0
	Age_of_onset ~ 0.1208 + 0.2533*SCA37_5ATTTTn + 0.4615*GpG_1:57363421 + 0.8428*GpG_1:57361330	8	0.878	8.027	Intercept: 0.548256; SCA37_5ATTTTn: 0.100876; GpG_1:57363421: 0.145065; GpG_1:57361330: 0.008728	0
	Age_of_onset ~ -0.5928 + 0.6255*WT_total_repeat_lenght + -1.1636*SCA37_ATTTCn + 1.1031*GpG_1:57363211	8	0.878	8.028	Intercept: 0.022021; WT_total_repeat_lenght: 0.077516; SCA37_ATTTCn: 0.012566; GpG_1:57363211: 0.026887	0
	Age_of_onset ~ -0.6561 + 0.3002*SCA37_5ATTTTn + -0.7950*SCA37_total_repeat_lenght + -1.0820*GpG_1:57363421	8	0.877	8.029	Intercept: 0.025477; SCA37_5ATTTTn: 0.065519; SCA37_total_repeat_lenght: 0.008733; GpG_1:57363421: 0.034334	0
	Age_of_onset ~ 0.1470 + 0.9114*GpG_1:57368580 + 1.0704*GpG_1:57367607 + -0.2070*GpG_1:57357746	8	0.877	8.039	Intercept: 0.343167; GpG_1:57368580: 0.008999; GpG_1:57367607: 0.007574; GpG_1:57357746: 0.147617	0
	Age_of_onset ~ -0.5950 + 0.6342*WT_ATTTTn + -1.1753*SCA37_ATTTCn + 1.1103*GpG_1:57363211	8	0.877	8.04	Intercept: 0.022097; WT_ATTTTn: 0.077771; SCA37_ATTTCn: 0.012864; GpG_1:57363211: 0.027086	0
	Age_of_onset ~ 0.0402 + 0.3563*GpG_1:57362321 + 0.1747*GpG_1:57362080 + 0.9608*GpG_1:57361330	8	0.877	8.041	Intercept: 0.773310; GpG_1:57362321: 0.041716; GpG_1:57362080: 0.208818; GpG_1:57361330: 0.007001	0
	Age_of_onset ~ -0.3120 + -0.2261*GpG_1:57369911 + 0.7872*GpG_1:57361330 + -0.5546*GpG_1:57360506	8	0.877	8.059	Intercept: 0.114233; GpG_1:57369911: 0.224582; GpG_1:57361330: 0.009433; GpG_1:57360506: 0.043073	0
	Age_of_onset ~ -0.1708 + 0.6968*GpG_1:57367636 + -0.2153*GpG_1:57367557 + -0.5523*GpG_1:57365807	8	0.877	8.081	Intercept: 0.237325; GpG_1:57367636: 0.006554; GpG_1:57367557: 0.139183; GpG_1:57365807: 0.016309	0
	Age_of_onset ~ 0.3054 + 1.7436*GpG_1:57367692 + 1.6842*GpG_1:57363211 + -0.5702*GpG_1:57360845	8	0.876	8.114	Intercept: 0.136140; GpG_1:57367692: 0.007356; GpG_1:57363211: 0.007012; GpG_1:57360845: 0.036320	0
	Age_of_onset ~ -0.0735 + -0.4415*SCA37_ATTTCn + 0.6015*GpG_1:57367004 + 0.6421*GpG_1:57364203	8	0.876	8.12	Intercept: 0.617886; SCA37_ATTTCn: 0.031716; GpG_1:57367004: 0.027637; GpG_1:57364203: 0.039058	0
	Age_of_onset ~ -0.3729 + 0.6381*Gender + -0.3860*WT_total_repeat_lenght + -0.5223*GpG_1:57359079	8	0.876	8.127	Intercept: 0.062920; Gender: 0.095215; WT_total_repeat_lenght: 0.030310; GpG_1:57359079: 0.013726	0
	Age_of_onset ~ -0.6615 + 0.2708*GpG_1:57371070 + -0.7227*GpG_1:57360506 + -0.6159*GpG_1:57359079	8	0.876	8.149	Intercept: 0.013865; GpG_1:57371070: 0.072242; GpG_1:57360506: 0.021437; GpG_1:57359079: 0.008937	0
	Age_of_onset ~ -0.1735 + -1.3336*GpG_1:57367328 + -0.5040*GpG_1:57360907 + -0.6514*GpG_1:57359038	8	0.875	8.197	Intercept: 0.224663; GpG_1:57367328: 0.009252; GpG_1:57360907: 0.027503; GpG_1:57359038: 0.011674	0
	Age_of_onset ~ 0.1387 + 0.5936*GpG_1:57371220 + -0.3220*GpG_1:57370373 + 0.5744*GpG_1:57367004	8	0.875	8.198	Intercept: 0.394807; GpG_1:57371220: 0.009468; GpG_1:57370373: 0.102654; GpG_1:57367004: 0.015320	0
	Age_of_onset ~ -0.2924 + 0.3344*GpG_1:57369553 + -0.5345*GpG_1:57359079 + -0.2836*GpG_1:57357189	8	0.875	8.198	Intercept: 0.077294; GpG_1:57369553: 0.025787; GpG_1:57359079: 0.011679; GpG_1:57357189: 0.067237	0
	Age_of_onset ~ -0.3050 + 0.6620*GpG_1:57366344 + -0.8217*GpG_1:57365870 + -0.2197*GpG_1:57357189	8	0.874	8.25	Intercept: 0.068575; GpG_1:57366344: 0.010186; GpG_1:57365870: 0.007900; GpG_1:57357189: 0.123890	0
	Age_of_onset ~ 0.0241 + -0.8363*WT_ATTTTn + -0.4003*GpG_1:57366020 + -0.3420*GpG_1:57361565	8	0.874	8.261	Intercept: 0.862651; WT_ATTTTn: 0.006844; GpG_1:57366020: 0.022905; GpG_1:57361565: 0.045363	0
	Age_of_onset ~ -0.1981 + 0.2377*GpG_1:57367004 + 0.5858*GpG_1:57366344 + -0.7241*GpG_1:57365870	8	0.874	8.277	Intercept: 0.193464; GpG_1:57367004: 0.124861; GpG_1:57366344: 0.016309; GpG_1:57365870: 0.010923	0
	Age_of_onset ~ 0.5348 + 1.7165*GpG_1:57364762 + -0.6739*GpG_1:57363591 + -0.7312*GpG_1:57359079	8	0.873	8.325	Intercept: 0.096784; GpG_1:57364762: 0.020661; GpG_1:57363591: 0.052690; GpG_1:57359079: 0.006984	0
	Age_of_onset ~ -0.3301 + 0.5566*GpG_1:57361330 + -0.5074*GpG_1:57360506 + -0.2249*GpG_1:57359079	8	0.873	8.346	Intercept: 0.114649; GpG_1:57361330: 0.076275; GpG_1:57360506: 0.051558; GpG_1:57359079: 0.245882	0
	Age_of_onset ~ -0.0512 + 0.1566*GpG_1:57367557 + 0.2817*GpG_1:57362321 + 0.8852*GpG_1:57361330	8	0.872	8.363	Intercept: 0.712950; GpG_1:57367557: 0.230793; GpG_1:57362321: 0.051596; GpG_1:57361330: 0.007583	0
	Age_of_onset ~ -0.1538 + -0.6352*WT_total_repeat_lenght + -0.4944*GpG_1:57366020 + 0.3318*GpG_1:57362650	8	0.872	8.395	Intercept: 0.287063; WT_total_repeat_lenght: 0.009952; GpG_1:57366020: 0.015996; GpG_1:57362650: 0.044210	0
	Age_of_onset ~ -0.0075 + 0.1371*GpG_1:57369553 + 0.2116*GpG_1:57362321 + 0.8051*GpG_1:57361330	8	0.872	8.398	Intercept: 0.956024; GpG_1:57369553: 0.233315; GpG_1:57362321: 0.113565; GpG_1:57361330: 0.010627	0
	Age_of_onset ~ -0.2209 + -0.2673*SCA37_total_repeat_lenght + 0.5598*GpG_1:57366344 + -0.5559*GpG_1:57365870	8	0.871	8.415	Intercept: 0.152530; SCA37_total_repeat_lenght: 0.129909; GpG_1:57366344: 0.020902; GpG_1:57365870: 0.041835	0
	Age_of_onset ~ -0.1678 + -0.5851*SCA37_ATTTCn + 0.4587*GpG_1:57367607 + -0.1775*GpG_1:57363389	8	0.871	8.421	Intercept: 0.262266; SCA37_ATTTCn: 0.013308; GpG_1:57367607: 0.030771; GpG_1:57363389: 0.160969	0
	Age_of_onset ~ -0.6449 + 1.1592*GpG_1:57367004 + 0.2110*GpG_1:57366020 + -1.6215*GpG_1:57365681	8	0.871	8.43	Intercept: 0.019213; GpG_1:57367004: 0.007206; GpG_1:57366020: 0.152296; GpG_1:57365681: 0.010992	0
	Age_of_onset ~ -0.0045 + 0.3049*GpG_1:57362321 + 0.8852*GpG_1:57361330 + -0.1454*GpG_1:57357619	8	0.871	8.462	Intercept: 0.973443; GpG_1:57362321: 0.047654; GpG_1:57361330: 0.007758; GpG_1:57357619: 0.238046	0
	Age_of_onset ~ -0.0715 + 0.2317*SCA37_5ATTTTn + 0.7422*GpG_1:57361330 + 0.2071*GpG_1:57359676	8	0.87	8.487	Intercept: 0.624069; SCA37_5ATTTTn: 0.137454; GpG_1:57361330: 0.012505; GpG_1:57359676: 0.166129	0
	Age_of_onset ~ 0.0569 + -0.6962*SCA37_total_repeat_lenght + 0.5179*GpG_1:57364473 + -0.4854*GpG_1:57359038	8	0.87	8.51	Intercept: 0.706374; SCA37_total_repeat_lenght: 0.008366; GpG_1:57364473: 0.094883; GpG_1:57359038: 0.021046	0
	Age_of_onset ~ -0.1543 + -0.6326*WT_ATTTTn + -0.4901*GpG_1:57366020 + 0.3225*GpG_1:57362650	8	0.87	8.526	Intercept: 0.288923; WT_ATTTTn: 0.010295; GpG_1:57366020: 0.016736; GpG_1:57362650: 0.048714	0
	Age_of_onset ~ 0.1886 + 0.7409*GpG_1:57367692 + 0.6564*GpG_1:57367607 + -0.8478*GpG_1:57367328	8	0.87	8.533	Intercept: 0.286399; GpG_1:57367692: 0.023695; GpG_1:57367607: 0.016029; GpG_1:57367328: 0.028526	0
	Age_of_onset ~ -0.2069 + -0.7376*SCA37_total_repeat_lenght + 0.8843*GpG_1:57360976 + -0.7003*GpG_1:57360506	8	0.869	8.545	Intercept: 0.237064; SCA37_total_repeat_lenght: 0.009618; GpG_1:57360976: 0.035789; GpG_1:57360506: 0.030572	0
	Age_of_onset ~ -0.0826 + 0.3218*GpG_1:57366344 + 0.8433*GpG_1:57361330 + 0.2567*GpG_1:57360197	8	0.869	8.553	Intercept: 0.557553; GpG_1:57366344: 0.049499; GpG_1:57361330: 0.008764; GpG_1:57360197: 0.202434	0
	Age_of_onset ~ -0.6962 + -0.2429*GpG_1:57368380 + 0.8918*GpG_1:57367004 + -1.4517*GpG_1:57365681	8	0.869	8.567	Intercept: 0.019749; GpG_1:57368380: 0.158600; GpG_1:57367004: 0.011265; GpG_1:57365681: 0.010383	0
	Age_of_onset ~ -0.2446 + 0.2244*SCA37_5ATTTTn + -0.5301*SCA37_ATTTCn + 0.4467*GpG_1:57367607	8	0.869	8.568	Intercept: 0.132223; SCA37_5ATTTTn: 0.168158; SCA37_ATTTCn: 0.022214; GpG_1:57367607: 0.033159	0
	Age_of_onset ~ 0.0259 + -0.2781*GpG_1:57370373 + 0.3904*GpG_1:57366344 + 0.7251*GpG_1:57361330	8	0.869	8.581	Intercept: 0.864838; GpG_1:57370373: 0.204180; GpG_1:57366344: 0.048867; GpG_1:57361330: 0.016670	0
	Age_of_onset ~ 0.0179 + 0.3066*GpG_1:57363265 + 0.7676*GpG_1:57361330 + 0.4331*GpG_1:57359676	8	0.869	8.586	Intercept: 0.897309; GpG_1:57363265: 0.141445; GpG_1:57361330: 0.011500; GpG_1:57359676: 0.047822	0
	Age_of_onset ~ -1.2861 + -0.5518*GpG_1:57368580 + 0.7639*GpG_1:57367636 + -2.6727*GpG_1:57366956	8	0.868	8.601	Intercept: 0.012563; GpG_1:57368580: 0.060848; GpG_1:57367636: 0.008852; GpG_1:57366956: 0.017142	0
	Age_of_onset ~ -0.5117 + 0.8264*GpG_1:57367004 + -0.2369*GpG_1:57366050 + -1.0172*GpG_1:57365681	8	0.868	8.603	Intercept: 0.032703; GpG_1:57367004: 0.017197; GpG_1:57366050: 0.160274; GpG_1:57365681: 0.035437	0
	Age_of_onset ~ -0.3145 + 0.7214*GpG_1:57366344 + -0.7059*GpG_1:57365870 + -0.2008*GpG_1:57362080	8	0.868	8.613	Intercept: 0.068586; GpG_1:57366344: 0.009399; GpG_1:57365870: 0.012989; GpG_1:57362080: 0.137592	0
	Age_of_onset ~ -0.0584 + -0.1452*GpG_1:57371178 + 0.2605*GpG_1:57362321 + 0.8329*GpG_1:57361330	8	0.868	8.62	Intercept: 0.682937; GpG_1:57371178: 0.250290; GpG_1:57362321: 0.063466; GpG_1:57361330: 0.009521	0
	Age_of_onset ~ -0.3174 + 0.2993*GpG_1:57367636 + -0.5442*GpG_1:57359079 + 0.2116*GpG_1:57357746	8	0.868	8.62	Intercept: 0.065350; GpG_1:57367636: 0.048433; GpG_1:57359079: 0.017226; GpG_1:57357746: 0.130341	0
	Age_of_onset ~ -0.2611 + 0.6405*GpG_1:57366344 + -0.8073*GpG_1:57365870 + -0.2250*GpG_1:57365807	8	0.868	8.649	Intercept: 0.104437; GpG_1:57366344: 0.012290; GpG_1:57365870: 0.008877; GpG_1:57365807: 0.139050	0
	Age_of_onset ~ -0.5363 + -0.6180*SCA37_ATTTCn + 0.6375*GpG_1:57367607 + -0.8244*GpG_1:57364762	8	0.868	8.654	Intercept: 0.085564; SCA37_ATTTCn: 0.011492; GpG_1:57367607: 0.033415; GpG_1:57364762: 0.172502	0
	Age_of_onset ~ -0.2530 + -0.5884*WT_ATTTTn + -0.3413*GpG_1:57360184 + -0.4126*GpG_1:57359079	8	0.867	8.676	Intercept: 0.123080; WT_ATTTTn: 0.022301; GpG_1:57360184: 0.121183; GpG_1:57359079: 0.027665	0
	Age_of_onset ~ 0.0966 + 0.6690*GpG_1:57367692 + -1.4479*GpG_1:57367328 + -0.5847*GpG_1:57356831	8	0.867	8.692	Intercept: 0.541952; GpG_1:57367692: 0.029091; GpG_1:57367328: 0.009768; GpG_1:57356831: 0.016707	0
	Age_of_onset ~ -0.0043 + 0.2191*GpG_1:57367636 + 0.2426*GpG_1:57362873 + 0.6260*GpG_1:57361330	8	0.867	8.696	Intercept: 0.976404; GpG_1:57367636: 0.143727; GpG_1:57362873: 0.076526; GpG_1:57361330: 0.033696	0
	Age_of_onset ~ -0.3091 + -0.2225*WT_ATTTTn + 0.8044*GpG_1:57361330 + -1.0206*GpG_1:57360276	8	0.866	8.72	Intercept: 0.158515; WT_ATTTTn: 0.165844; GpG_1:57361330: 0.016620; GpG_1:57360276: 0.083611	0
	Age_of_onset ~ -0.6452 + 0.4412*SCA37_5ATTTTn + -0.8519*GpG_1:57366050 + 1.4755*GpG_1:57363591	8	0.866	8.722	Intercept: 0.014309; SCA37_5ATTTTn: 0.068342; GpG_1:57366050: 0.012520; GpG_1:57363591: 0.018173	0
	Age_of_onset ~ -0.3450 + 0.6615*GpG_1:57366344 + -0.8053*GpG_1:57365870 + 0.2022*GpG_1:57365055	8	0.866	8.748	Intercept: 0.060049; GpG_1:57366344: 0.011372; GpG_1:57365870: 0.009117; GpG_1:57365055: 0.143122	0
	Age_of_onset ~ -0.2737 + 0.8037*GpG_1:57361330 + -0.1373*GpG_1:57360907 + -0.5424*GpG_1:57360506	8	0.866	8.748	Intercept: 0.150614; GpG_1:57361330: 0.010466; GpG_1:57360907: 0.279869; GpG_1:57360506: 0.051218	0
	Age_of_onset ~ -0.3121 + -0.2221*WT_total_repeat_lenght + 0.8061*GpG_1:57361330 + -1.0331*GpG_1:57360276	8	0.866	8.766	Intercept: 0.156335; WT_total_repeat_lenght: 0.168139; GpG_1:57361330: 0.016598; GpG_1:57360276: 0.081878	0
	Age_of_onset ~ 0.0273 + -0.8359*WT_total_repeat_lenght + -0.3992*GpG_1:57366020 + -0.3456*GpG_1:57361565	8	0.866	8.776	Intercept: 0.849773; WT_total_repeat_lenght: 0.007809; GpG_1:57366020: 0.025618; GpG_1:57361565: 0.048975	0
	Age_of_onset ~ 0.0194 + 0.1749*GpG_1:57367004 + 0.1947*GpG_1:57362321 + 0.8092*GpG_1:57361330	8	0.865	8.776	Intercept: 0.891736; GpG_1:57367004: 0.263162; GpG_1:57362321: 0.157701; GpG_1:57361330: 0.011269	0
	Age_of_onset ~ -0.3536 + -0.8016*GpG_1:57366956 + 0.3126*GpG_1:57364720 + 0.5958*GpG_1:57361330	8	0.865	8.779	Intercept: 0.203586; GpG_1:57366956: 0.187475; GpG_1:57364720: 0.059411; GpG_1:57361330: 0.031404	0
	Age_of_onset ~ -0.5053 + -0.3425*SCA37_ATTTCn + -0.4527*GpG_1:57360506 + -0.3761*GpG_1:57359079	8	0.865	8.786	Intercept: 0.028350; SCA37_ATTTCn: 0.086152; GpG_1:57360506: 0.079107; GpG_1:57359079: 0.049142	0
	Age_of_onset ~ -0.3622 + -0.4930*SCA37_ATTTCn + 0.4525*GpG_1:57363211 + -0.2844*GpG_1:57359079	8	0.865	8.794	Intercept: 0.047982; SCA37_ATTTCn: 0.031684; GpG_1:57363211: 0.079288; GpG_1:57359079: 0.095942	0
	Age_of_onset ~ -0.0480 + 0.7850*GpG_1:57367692 + 0.8496*GpG_1:57364720 + 1.6078*GpG_1:57363591	8	0.865	8.822	Intercept: 0.746584; GpG_1:57367692: 0.034191; GpG_1:57364720: 0.008537; GpG_1:57363591: 0.017466	0
	Age_of_onset ~ -0.4913 + 0.2385*GpG_1:57368580 + 0.9598*GpG_1:57367004 + -1.2183*GpG_1:57365681	8	0.864	8.85	Intercept: 0.039712; GpG_1:57368580: 0.172503; GpG_1:57367004: 0.008863; GpG_1:57365681: 0.015687	0
	Age_of_onset ~ -0.2935 + 0.7655*GpG_1:57361330 + 0.1751*GpG_1:57360845 + -0.5383*GpG_1:57360506	8	0.864	8.872	Intercept: 0.140956; GpG_1:57361330: 0.012348; GpG_1:57360845: 0.291498; GpG_1:57360506: 0.052979	0
	Age_of_onset ~ -0.2261 + 0.6092*GpG_1:57366344 + -0.7261*GpG_1:57365870 + 0.2201*GpG_1:57359676	8	0.864	8.885	Intercept: 0.153523; GpG_1:57366344: 0.015629; GpG_1:57365870: 0.012317; GpG_1:57359676: 0.148947	0
	Age_of_onset ~ -0.1814 + -0.6650*SCA37_ATTTCn + 0.4496*GpG_1:57367607 + 0.1755*GpG_1:57360907	8	0.864	8.886	Intercept: 0.239473; SCA37_ATTTCn: 0.010442; GpG_1:57367607: 0.034994; GpG_1:57360907: 0.184938	0
	Age_of_onset ~ 0.2096 + 1.0871*GpG_1:57368580 + 1.1123*GpG_1:57367607 + 0.2594*GpG_1:57363408	8	0.864	8.891	Intercept: 0.262791; GpG_1:57368580: 0.011700; GpG_1:57367607: 0.010848; GpG_1:57363408: 0.190196	0
	Age_of_onset ~ 0.0633 + -0.4084*SCA37_total_repeat_lenght + 0.5873*GpG_1:57367004 + 0.7595*GpG_1:57364203	8	0.863	8.895	Intercept: 0.672754; SCA37_total_repeat_lenght: 0.038965; GpG_1:57367004: 0.035228; GpG_1:57364203: 0.026699	0
	Age_of_onset ~ -0.3088 + 0.3782*GpG_1:57367636 + 0.2291*GpG_1:57366020 + -0.5763*GpG_1:57359079	8	0.863	8.903	Intercept: 0.072860; GpG_1:57367636: 0.026272; GpG_1:57366020: 0.141490; GpG_1:57359079: 0.019007	0
	Age_of_onset ~ -0.2170 + -0.8304*GpG_1:57371178 + 0.9807*GpG_1:57367607 + 0.8131*GpG_1:57357619	8	0.863	8.92	Intercept: 0.175997; GpG_1:57371178: 0.011366; GpG_1:57367607: 0.009337; GpG_1:57357619: 0.013719	0
	Age_of_onset ~ -0.3505 + -0.5364*SCA37_total_repeat_lenght + -0.3296*GpG_1:57366020 + -0.5372*GpG_1:57360506	8	0.863	8.938	Intercept: 0.081739; SCA37_total_repeat_lenght: 0.014640; GpG_1:57366020: 0.039738; GpG_1:57360506: 0.052899	0
	Age_of_onset ~ -1.0279 + -0.9696*SCA37_total_repeat_lenght + -1.4009*GpG_1:57363421 + -1.0638*GpG_1:57360276	8	0.863	8.939	Intercept: 0.023814; SCA37_total_repeat_lenght: 0.007595; GpG_1:57363421: 0.025546; GpG_1:57360276: 0.084202	0
	Age_of_onset ~ 0.3594 + 0.4909*GpG_1:57367636 + 0.5924*GpG_1:57367004 + 1.3812*GpG_1:57360276	8	0.863	8.948	Intercept: 0.189615; GpG_1:57367636: 0.013104; GpG_1:57367004: 0.019240; GpG_1:57360276: 0.058041	0
	Age_of_onset ~ -0.0702 + -1.8472*GpG_1:57367328 + -0.5668*GpG_1:57363265 + -0.6353*GpG_1:57356831	8	0.862	8.954	Intercept: 0.616563; GpG_1:57367328: 0.007858; GpG_1:57363265: 0.031178; GpG_1:57356831: 0.016151	0
	Age_of_onset ~ -0.1570 + 0.3110*GpG_1:57369553 + 0.3240*GpG_1:57367607 + -0.4447*GpG_1:57359079	8	0.862	8.978	Intercept: 0.304148; GpG_1:57369553: 0.035122; GpG_1:57367607: 0.083388; GpG_1:57359079: 0.023590	0
	Age_of_onset ~ -0.2971 + -0.1279*GpG_1:57362080 + 0.7247*GpG_1:57361330 + -0.5474*GpG_1:57360506	8	0.862	8.98	Intercept: 0.141903; GpG_1:57362080: 0.302230; GpG_1:57361330: 0.016568; GpG_1:57360506: 0.053708	0
	Age_of_onset ~ -0.1222 + 0.3205*GpG_1:57362650 + 0.8366*GpG_1:57361330 + 0.2255*GpG_1:57360845	8	0.861	9.032	Intercept: 0.424307; GpG_1:57362650: 0.055335; GpG_1:57361330: 0.010037; GpG_1:57360845: 0.213830	0
	Age_of_onset ~ -0.1035 + -0.4065*SCA37_ATTTCn + 0.3342*GpG_1:57365870 + 0.8190*GpG_1:57361330	8	0.861	9.042	Intercept: 0.506727; SCA37_ATTTCn: 0.076249; GpG_1:57365870: 0.130164; GpG_1:57361330: 0.032420	0
	Age_of_onset ~ -0.1147 + 0.3294*GpG_1:57366344 + -0.1573*GpG_1:57362080 + 0.7576*GpG_1:57361330	8	0.861	9.047	Intercept: 0.450483; GpG_1:57366344: 0.054677; GpG_1:57362080: 0.235955; GpG_1:57361330: 0.014532	0
	Age_of_onset ~ -0.1635 + -0.6347*SCA37_ATTTCn + 0.5551*GpG_1:57367607 + -0.1905*GpG_1:57357746	8	0.861	9.067	Intercept: 0.291949; SCA37_ATTTCn: 0.011727; GpG_1:57367607: 0.033393; GpG_1:57357746: 0.195379	0
	Age_of_onset ~ -0.0504 + 0.1497*GpG_1:57367636 + 0.2404*GpG_1:57362321 + 0.7247*GpG_1:57361330	8	0.861	9.067	Intercept: 0.729466; GpG_1:57367636: 0.289409; GpG_1:57362321: 0.084811; GpG_1:57361330: 0.025231	0
	Age_of_onset ~ -0.2085 + 0.6295*GpG_1:57366344 + -0.7623*GpG_1:57365870 + 0.1807*GpG_1:57362873	8	0.86	9.072	Intercept: 0.190271; GpG_1:57366344: 0.014290; GpG_1:57365870: 0.010974; GpG_1:57362873: 0.157356	0
	Age_of_onset ~ -0.2430 + -0.8146*SCA37_ATTTCn + -0.4657*GpG_1:57360197 + -0.4847*GpG_1:57356831	8	0.86	9.078	Intercept: 0.134066; SCA37_ATTTCn: 0.008044; GpG_1:57360197: 0.087305; GpG_1:57356831: 0.033351	0
	Age_of_onset ~ 0.0807 + -0.3831*SCA37_ATTTCn + 0.9007*GpG_1:57364762 + -0.4633*GpG_1:57359079	8	0.86	9.086	Intercept: 0.729633; SCA37_ATTTCn: 0.064797; GpG_1:57364762: 0.085987; GpG_1:57359079: 0.037485	0
	Age_of_onset ~ -0.2443 + -0.6211*SCA37_ATTTCn + 0.3543*GpG_1:57367607 + 0.1726*GpG_1:57366344	8	0.86	9.098	Intercept: 0.142719; SCA37_ATTTCn: 0.012462; GpG_1:57367607: 0.069394; GpG_1:57366344: 0.197234	0
	Age_of_onset ~ -0.0291 + -0.2629*GpG_1:57367557 + 0.4405*GpG_1:57362650 + 0.8465*GpG_1:57361330	8	0.86	9.108	Intercept: 0.841574; GpG_1:57367557: 0.218928; GpG_1:57362650: 0.063165; GpG_1:57361330: 0.009857	0
	Age_of_onset ~ -0.2306 + -0.2467*SCA37_total_repeat_lenght + 0.2963*GpG_1:57367636 + -0.3207*GpG_1:57359079	8	0.86	9.114	Intercept: 0.156599; SCA37_total_repeat_lenght: 0.150518; GpG_1:57367636: 0.054899; GpG_1:57359079: 0.077639	0
	Age_of_onset ~ 0.0196 + -0.1359*GpG_1:57371070 + 0.3048*GpG_1:57362321 + 0.8720*GpG_1:57361330	8	0.86	9.117	Intercept: 0.893173; GpG_1:57371070: 0.294156; GpG_1:57362321: 0.055538; GpG_1:57361330: 0.009244	0
	Age_of_onset ~ -0.2366 + 0.6540*GpG_1:57366344 + -0.8351*GpG_1:57365870 + -0.1870*GpG_1:57362885	8	0.86	9.118	Intercept: 0.141899; GpG_1:57366344: 0.012718; GpG_1:57365870: 0.009608; GpG_1:57362885: 0.159517	0
	Age_of_onset ~ -0.1132 + -0.1878*GpG_1:57363408 + 0.2556*GpG_1:57362650 + 0.7980*GpG_1:57361330	8	0.859	9.129	Intercept: 0.454670; GpG_1:57363408: 0.220327; GpG_1:57362650: 0.079333; GpG_1:57361330: 0.012303	0
	Age_of_onset ~ -0.2524 + -0.5897*WT_total_repeat_lenght + -0.3481*GpG_1:57360184 + -0.4096*GpG_1:57359079	8	0.859	9.137	Intercept: 0.131838; WT_total_repeat_lenght: 0.025167; GpG_1:57360184: 0.126832; GpG_1:57359079: 0.030986	0
	Age_of_onset ~ -0.4341 + 0.2053*GpG_1:57367636 + 0.8163*GpG_1:57367004 + -0.9392*GpG_1:57365681	8	0.859	9.138	Intercept: 0.068929; GpG_1:57367636: 0.188114; GpG_1:57367004: 0.021086; GpG_1:57365681: 0.061121	0
	Age_of_onset ~ -0.2688 + 0.6115*GpG_1:57367636 + -0.5860*GpG_1:57365807 + 0.2398*GpG_1:57360845	8	0.859	9.146	Intercept: 0.108211; GpG_1:57367636: 0.009456; GpG_1:57365807: 0.019799; GpG_1:57360845: 0.190922	0
	Age_of_onset ~ -0.2249 + 0.3353*GpG_1:57367636 + 0.2475*GpG_1:57367607 + -0.3923*GpG_1:57359079	8	0.859	9.152	Intercept: 0.167438; GpG_1:57367636: 0.036788; GpG_1:57367607: 0.152208; GpG_1:57359079: 0.035672	0
	Age_of_onset ~ -0.3219 + -0.7365*GpG_1:57366050 + -0.4182*GpG_1:57365807 + -0.3612*GpG_1:57356831	8	0.859	9.159	Intercept: 0.070317; GpG_1:57366050: 0.009068; GpG_1:57365807: 0.035602; GpG_1:57356831: 0.045122	0
	Age_of_onset ~ -0.1545 + -0.6253*SCA37_total_repeat_lenght + -0.2597*GpG_1:57366020 + 0.5319*GpG_1:57363211	8	0.859	9.181	Intercept: 0.299257; SCA37_total_repeat_lenght: 0.010357; GpG_1:57366020: 0.071576; GpG_1:57363211: 0.056498	0
	Age_of_onset ~ -0.5362 + -0.6996*SCA37_total_repeat_lenght + 0.2678*GpG_1:57364720 + -0.9992*GpG_1:57363421	8	0.858	9.184	Intercept: 0.052329; SCA37_total_repeat_lenght: 0.018334; GpG_1:57364720: 0.090151; GpG_1:57363421: 0.052609	0
	Age_of_onset ~ 0.0495 + 0.2042*GpG_1:57371220 + 0.2917*GpG_1:57362873 + 0.6841*GpG_1:57361330	8	0.858	9.209	Intercept: 0.740040; GpG_1:57371220: 0.167162; GpG_1:57362873: 0.062649; GpG_1:57361330: 0.023379	0
	Age_of_onset ~ -0.0134 + 0.2430*GpG_1:57369553 + -0.2275*GpG_1:57365807 + 0.7138*GpG_1:57361330	8	0.858	9.21	Intercept: 0.925434; GpG_1:57369553: 0.077287; GpG_1:57365807: 0.143508; GpG_1:57361330: 0.016846	0
	Age_of_onset ~ -0.3561 + 0.5391*SCA37_5ATTTTn + -0.4697*GpG_1:57368556 + -0.4368*GpG_1:57359079	8	0.858	9.231	Intercept: 0.056462; SCA37_5ATTTTn: 0.028800; GpG_1:57368556: 0.044740; GpG_1:57359079: 0.025756	0
	Age_of_onset ~ -0.0223 + -0.6620*GpG_1:57368556 + 0.5636*GpG_1:57360907 + 0.8862*GpG_1:57357954	8	0.858	9.232	Intercept: 0.876381; GpG_1:57368556: 0.018687; GpG_1:57360907: 0.022603; GpG_1:57357954: 0.008374	0
	Age_of_onset ~ -0.0734 + 0.2428*GpG_1:57366344 + 0.7490*GpG_1:57361330 + 0.1487*GpG_1:57357954	8	0.857	9.24	Intercept: 0.614157; GpG_1:57366344: 0.095541; GpG_1:57361330: 0.016162; GpG_1:57357954: 0.250850	0
	Age_of_onset ~ -0.1407 + 0.2539*GpG_1:57366344 + -0.2001*GpG_1:57366050 + 0.6725*GpG_1:57361330	8	0.857	9.242	Intercept: 0.388399; GpG_1:57366344: 0.084977; GpG_1:57366050: 0.251066; GpG_1:57361330: 0.031909	0
	Age_of_onset ~ 0.0040 + 0.2006*GpG_1:57371220 + 0.6239*GpG_1:57361330 + 0.3470*GpG_1:57359676	8	0.857	9.265	Intercept: 0.977865; GpG_1:57371220: 0.172811; GpG_1:57361330: 0.032606; GpG_1:57359676: 0.063606	0
	Age_of_onset ~ -0.5515 + 0.3671*SCA37_5ATTTTn + 0.7546*GpG_1:57370049 + -0.5788*GpG_1:57359079	8	0.857	9.282	Intercept: 0.022805; SCA37_5ATTTTn: 0.052010; GpG_1:57370049: 0.045360; GpG_1:57359079: 0.013913	0
	Age_of_onset ~ -0.2714 + -0.1353*GpG_1:57364442 + 0.7186*GpG_1:57361330 + -0.5262*GpG_1:57360506	8	0.857	9.282	Intercept: 0.164756; GpG_1:57364442: 0.334841; GpG_1:57361330: 0.018784; GpG_1:57360506: 0.059137	0
	Age_of_onset ~ -0.1779 + -0.6789*SCA37_ATTTCn + 0.4087*GpG_1:57367607 + -0.1642*GpG_1:57361565	8	0.857	9.287	Intercept: 0.258288; SCA37_ATTTCn: 0.011371; GpG_1:57367607: 0.046200; GpG_1:57361565: 0.209001	0
	Age_of_onset ~ -0.0089 + -0.3946*SCA37_total_repeat_lenght + 0.6866*GpG_1:57367692 + 0.9944*GpG_1:57363211	8	0.857	9.288	Intercept: 0.953980; SCA37_total_repeat_lenght: 0.049730; GpG_1:57367692: 0.073711; GpG_1:57363211: 0.025718	0
	Age_of_onset ~ 0.1846 + -0.7069*Gender + 0.3415*GpG_1:57369553 + 0.7622*GpG_1:57361330	8	0.856	9.305	Intercept: 0.358422; Gender: 0.147540; GpG_1:57369553: 0.058196; GpG_1:57361330: 0.014356	0
	Age_of_onset ~ -0.0834 + 0.1634*GpG_1:57371220 + 0.2913*GpG_1:57362650 + 0.7472*GpG_1:57361330	8	0.856	9.31	Intercept: 0.571640; GpG_1:57371220: 0.233123; GpG_1:57362650: 0.064391; GpG_1:57361330: 0.018211	0
	Age_of_onset ~ 0.0650 + -0.2406*GpG_1:57363376 + 0.9151*GpG_1:57361330 + 0.4473*GpG_1:57359676	8	0.856	9.313	Intercept: 0.670662; GpG_1:57363376: 0.175343; GpG_1:57361330: 0.011923; GpG_1:57359676: 0.058478	0
	Age_of_onset ~ -0.3477 + 0.6150*GpG_1:57367557 + 0.5367*GpG_1:57360184 + -0.7639*GpG_1:57359079	8	0.856	9.338	Intercept: 0.065546; GpG_1:57367557: 0.026539; GpG_1:57360184: 0.047864; GpG_1:57359079: 0.008571	0
	Age_of_onset ~ -0.5121 + -0.3008*GpG_1:57367557 + 1.0352*GpG_1:57361330 + -1.9582*GpG_1:57360276	8	0.856	9.343	Intercept: 0.086098; GpG_1:57367557: 0.200068; GpG_1:57361330: 0.008297; GpG_1:57360276: 0.067344	0
	Age_of_onset ~ 0.0629 + 0.2987*GpG_1:57362650 + 0.8251*GpG_1:57361330 + -0.4879*GpG_1:57360934	8	0.855	9.352	Intercept: 0.723579; GpG_1:57362650: 0.063019; GpG_1:57361330: 0.011258; GpG_1:57360934: 0.236222	0
	Age_of_onset ~ 0.3435 + 0.3183*GpG_1:57365870 + 0.6536*GpG_1:57363421 + 1.2089*GpG_1:57361330	8	0.855	9.355	Intercept: 0.169191; GpG_1:57365870: 0.147658; GpG_1:57363421: 0.083155; GpG_1:57361330: 0.011526	0
	Age_of_onset ~ -0.2213 + -0.1305*GpG_1:57365807 + 0.7796*GpG_1:57361330 + -0.4512*GpG_1:57360506	8	0.855	9.362	Intercept: 0.228994; GpG_1:57365807: 0.344261; GpG_1:57361330: 0.012864; GpG_1:57360506: 0.080620	0
	Age_of_onset ~ -0.1955 + -0.2956*WT_ATTTTn + 0.1900*GpG_1:57369553 + -0.4598*GpG_1:57359079	8	0.855	9.363	Intercept: 0.215200; WT_ATTTTn: 0.092839; GpG_1:57369553: 0.147873; GpG_1:57359079: 0.022678	0
	Age_of_onset ~ -0.0212 + 0.5071*GpG_1:57367607 + -0.4453*GpG_1:57363389 + 0.4858*GpG_1:57357954	8	0.855	9.364	Intercept: 0.883872; GpG_1:57367607: 0.028438; GpG_1:57363389: 0.022690; GpG_1:57357954: 0.016997	0
	Age_of_onset ~ 0.1901 + -0.7927*SCA37_ATTTTn3 + -0.6801*GpG_1:57365870 + 0.4729*GpG_1:57363211	8	0.855	9.365	Intercept: 0.323394; SCA37_ATTTTn3: 0.017915; GpG_1:57365870: 0.012828; GpG_1:57363211: 0.082467	0
	Age_of_onset ~ -0.2739 + -0.2614*GpG_1:57369553 + 0.8601*GpG_1:57367636 + -0.5657*GpG_1:57365807	8	0.855	9.389	Intercept: 0.109028; GpG_1:57369553: 0.205620; GpG_1:57367636: 0.017652; GpG_1:57365807: 0.021371	0
	Age_of_onset ~ -0.2019 + 0.1664*GpG_1:57362873 + 0.9183*GpG_1:57361330 + -0.7887*GpG_1:57360276	8	0.855	9.392	Intercept: 0.370767; GpG_1:57362873: 0.203128; GpG_1:57361330: 0.010032; GpG_1:57360276: 0.176561	0
	Age_of_onset ~ 0.5682 + 0.6948*GpG_1:57365681 + 1.0612*GpG_1:57361330 + -0.7627*GpG_1:57360934	8	0.854	9.41	Intercept: 0.106990; GpG_1:57365681: 0.064039; GpG_1:57361330: 0.008947; GpG_1:57360934: 0.129664	0
	Age_of_onset ~ -0.3384 + -0.4693*SCA37_ATTTCn + -0.4185*GpG_1:57359079 + -0.2552*GpG_1:57357619	8	0.854	9.415	Intercept: 0.063037; SCA37_ATTTCn: 0.039838; GpG_1:57359079: 0.045824; GpG_1:57357619: 0.094252	0
	Age_of_onset ~ -0.2855 + 0.3369*GpG_1:57367636 + 0.1781*GpG_1:57362321 + -0.4321*GpG_1:57359079	8	0.854	9.418	Intercept: 0.095205; GpG_1:57367636: 0.038143; GpG_1:57362321: 0.164649; GpG_1:57359079: 0.027672	0
	Age_of_onset ~ 0.0943 + 0.8535*GpG_1:57368580 + 0.8438*GpG_1:57367607 + -0.1492*GpG_1:57359038	8	0.854	9.419	Intercept: 0.548479; GpG_1:57368580: 0.014550; GpG_1:57367607: 0.013376; GpG_1:57359038: 0.223718	0
	Age_of_onset ~ -0.2751 + 0.5023*GpG_1:57369553 + 0.3484*GpG_1:57363389 + -0.6124*GpG_1:57359079	8	0.854	9.42	Intercept: 0.106604; GpG_1:57369553: 0.026708; GpG_1:57363389: 0.094337; GpG_1:57359079: 0.013077	0
	Age_of_onset ~ -0.3386 + -0.2856*GpG_1:57369911 + 0.7348*GpG_1:57366344 + -0.7844*GpG_1:57365870	8	0.854	9.446	Intercept: 0.070485; GpG_1:57369911: 0.175912; GpG_1:57366344: 0.011409; GpG_1:57365870: 0.011165	0
	Age_of_onset ~ -0.1157 + -0.2207*GpG_1:57369911 + 0.3072*GpG_1:57366344 + 0.8266*GpG_1:57361330	8	0.853	9.461	Intercept: 0.460054; GpG_1:57369911: 0.269352; GpG_1:57366344: 0.062919; GpG_1:57361330: 0.011207	0
	Age_of_onset ~ -0.2693 + 0.8678*GpG_1:57361330 + -0.5699*GpG_1:57360506 + 0.1315*GpG_1:57359038	8	0.853	9.461	Intercept: 0.170869; GpG_1:57361330: 0.013157; GpG_1:57360506: 0.060958; GpG_1:57359038: 0.356411	0
	Age_of_onset ~ -0.4257 + -0.7716*SCA37_ATTTCn + 0.7365*GpG_1:57360976 + -0.5917*GpG_1:57360506	8	0.853	9.468	Intercept: 0.050317; SCA37_ATTTCn: 0.012203; GpG_1:57360976: 0.059114; GpG_1:57360506: 0.055251	0
	Age_of_onset ~ -0.2892 + 0.7162*GpG_1:57366344 + -0.6329*GpG_1:57365870 + -0.2474*GpG_1:57364442	8	0.853	9.477	Intercept: 0.093699; GpG_1:57366344: 0.011632; GpG_1:57365870: 0.026727; GpG_1:57364442: 0.177523	0
	Age_of_onset ~ -0.2411 + 0.1870*GpG_1:57366344 + 0.9062*GpG_1:57361330 + -0.6569*GpG_1:57360276	8	0.853	9.481	Intercept: 0.280880; GpG_1:57366344: 0.208769; GpG_1:57361330: 0.010738; GpG_1:57360276: 0.271166	0
	Age_of_onset ~ 0.1523 + 0.3201*SCA37_5ATTTTn + 1.1617*GpG_1:57364762 + -0.6087*GpG_1:57359079	8	0.853	9.482	Intercept: 0.528598; SCA37_5ATTTTn: 0.072226; GpG_1:57364762: 0.047860; GpG_1:57359079: 0.013725	0
	Age_of_onset ~ -0.2629 + 0.8257*GpG_1:57361330 + -0.5322*GpG_1:57360506 + 0.1283*GpG_1:57356831	8	0.853	9.487	Intercept: 0.176768; GpG_1:57361330: 0.012252; GpG_1:57360506: 0.061481; GpG_1:57356831: 0.359687	0
	Age_of_onset ~ -0.4712 + 0.3206*GpG_1:57369553 + -0.8315*GpG_1:57366050 + 1.4044*GpG_1:57363591	8	0.853	9.491	Intercept: 0.034108; GpG_1:57369553: 0.084518; GpG_1:57366050: 0.016118; GpG_1:57363591: 0.022565	0
	Age_of_onset ~ -0.2202 + -0.9574*GpG_1:57367328 + -0.4499*GpG_1:57363408 + -0.4519*GpG_1:57359038	8	0.853	9.491	Intercept: 0.172159; GpG_1:57367328: 0.026471; GpG_1:57363408: 0.038759; GpG_1:57359038: 0.020844	0
	Age_of_onset ~ -0.2178 + 0.1536*GpG_1:57368580 + 0.7512*GpG_1:57361330 + -0.4613*GpG_1:57360506	8	0.853	9.505	Intercept: 0.239140; GpG_1:57368580: 0.361960; GpG_1:57361330: 0.015370; GpG_1:57360506: 0.077657	0
	Age_of_onset ~ -0.0908 + 0.4502*GpG_1:57364720 + 0.4540*GpG_1:57363591 + 0.5805*GpG_1:57361330	8	0.853	9.51	Intercept: 0.551495; GpG_1:57364720: 0.067576; GpG_1:57363591: 0.234917; GpG_1:57361330: 0.041074	0
	Age_of_onset ~ -0.3104 + 0.3276*GpG_1:57371220 + 0.5960*GpG_1:57360197 + -0.6126*GpG_1:57359079	8	0.853	9.514	Intercept: 0.080882; GpG_1:57371220: 0.048212; GpG_1:57360197: 0.042853; GpG_1:57359079: 0.013546	0
	Age_of_onset ~ -0.0170 + 0.6645*GpG_1:57367636 + -0.5563*GpG_1:57365807 + 0.6739*GpG_1:57360276	8	0.852	9.518	Intercept: 0.933769; GpG_1:57367636: 0.009402; GpG_1:57365807: 0.022330; GpG_1:57360276: 0.213919	0
	Age_of_onset ~ -0.3138 + 0.8405*GpG_1:57366344 + -0.9550*GpG_1:57365870 + 0.2216*GpG_1:57359038	8	0.852	9.518	Intercept: 0.080514; GpG_1:57366344: 0.013490; GpG_1:57365870: 0.012288; GpG_1:57359038: 0.179749	0
	Age_of_onset ~ -0.0886 + 0.2716*GpG_1:57364720 + -0.1848*GpG_1:57363408 + 0.6180*GpG_1:57361330	8	0.852	9.522	Intercept: 0.560352; GpG_1:57364720: 0.088481; GpG_1:57363408: 0.235754; GpG_1:57361330: 0.031275	0
	Age_of_onset ~ -0.1946 + -0.2914*WT_total_repeat_lenght + 0.1946*GpG_1:57369553 + -0.4592*GpG_1:57359079	8	0.852	9.524	Intercept: 0.220821; WT_total_repeat_lenght: 0.097134; GpG_1:57369553: 0.141907; GpG_1:57359079: 0.023534	0
	Age_of_onset ~ -0.3044 + -0.2336*GpG_1:57368380 + 0.5454*GpG_1:57366344 + -0.8094*GpG_1:57365870	8	0.852	9.543	Intercept: 0.085451; GpG_1:57368380: 0.181113; GpG_1:57366344: 0.030710; GpG_1:57365870: 0.010904	0
	Age_of_onset ~ -0.2571 + 0.6076*GpG_1:57366344 + -0.7845*GpG_1:57365870 + 0.1821*GpG_1:57362321	8	0.852	9.552	Intercept: 0.123389; GpG_1:57366344: 0.018189; GpG_1:57365870: 0.011430; GpG_1:57362321: 0.181556	0
	Age_of_onset ~ 0.0094 + -0.8050*WT_total_repeat_lenght + -0.3601*GpG_1:57359038 + -0.2707*GpG_1:57357746	8	0.852	9.553	Intercept: 0.949385; WT_total_repeat_lenght: 0.012218; GpG_1:57359038: 0.037420; GpG_1:57357746: 0.133120	0
	Age_of_onset ~ 0.0472 + 0.6228*GpG_1:57371220 + 0.8049*GpG_1:57367004 + -0.2371*GpG_1:57362321	8	0.852	9.561	Intercept: 0.756530; GpG_1:57371220: 0.013804; GpG_1:57367004: 0.013315; GpG_1:57362321: 0.151913	0
	Age_of_onset ~ 0.0417 + 1.5268*GpG_1:57364203 + 0.8664*GpG_1:57363591 + 1.2916*GpG_1:57359676	8	0.851	9.568	Intercept: 0.782205; GpG_1:57364203: 0.012409; GpG_1:57363591: 0.048310; GpG_1:57359676: 0.009009	0
	Age_of_onset ~ 0.0034 + 0.3267*GpG_1:57362321 + 0.8493*GpG_1:57361330 + 0.1393*GpG_1:57360907	8	0.851	9.589	Intercept: 0.981548; GpG_1:57362321: 0.064362; GpG_1:57361330: 0.010939; GpG_1:57360907: 0.345373	0
	Age_of_onset ~ 0.1934 + 0.2414*GpG_1:57367636 + 0.5074*GpG_1:57365681 + 0.8142*GpG_1:57361330	8	0.851	9.591	Intercept: 0.364258; GpG_1:57367636: 0.136627; GpG_1:57365681: 0.098188; GpG_1:57361330: 0.023743	0
	Age_of_onset ~ -0.3644 + -0.6800*SCA37_ATTTCn + 0.9069*GpG_1:57363211 + -0.2969*GpG_1:57357746	8	0.851	9.593	Intercept: 0.054505; SCA37_ATTTCn: 0.011368; GpG_1:57363211: 0.038413; GpG_1:57357746: 0.120341	0
	Age_of_onset ~ -0.6182 + -0.4147*GpG_1:57367940 + 0.8925*GpG_1:57367004 + -1.1903*GpG_1:57365681	8	0.851	9.602	Intercept: 0.026156; GpG_1:57367940: 0.216817; GpG_1:57367004: 0.014129; GpG_1:57365681: 0.020167	0
	Age_of_onset ~ -0.5499 + 0.2574*GpG_1:57366344 + -0.9436*GpG_1:57366050 + 1.0801*GpG_1:57363591	8	0.851	9.602	Intercept: 0.022636; GpG_1:57366344: 0.087173; GpG_1:57366050: 0.011077; GpG_1:57363591: 0.035105	0
	Age_of_onset ~ -0.2746 + -0.1529*GpG_1:57366050 + 0.6698*GpG_1:57361330 + -0.4341*GpG_1:57360506	8	0.85	9.63	Intercept: 0.171539; GpG_1:57366050: 0.378421; GpG_1:57361330: 0.034725; GpG_1:57360506: 0.094686	0
	Age_of_onset ~ -0.2829 + 0.7652*GpG_1:57361330 + -0.5820*GpG_1:57360506 + 0.1222*GpG_1:57357619	8	0.85	9.645	Intercept: 0.167158; GpG_1:57361330: 0.014577; GpG_1:57360506: 0.065684; GpG_1:57357619: 0.380487	0
	Age_of_onset ~ -0.2154 + 0.3597*GpG_1:57367636 + 0.2294*GpG_1:57367004 + -0.3375*GpG_1:57359079	8	0.85	9.647	Intercept: 0.198332; GpG_1:57367636: 0.033749; GpG_1:57367004: 0.176297; GpG_1:57359079: 0.070258	0
	Age_of_onset ~ -0.2591 + 0.6021*GpG_1:57366344 + -0.6893*GpG_1:57365870 + 0.1781*GpG_1:57357954	8	0.85	9.672	Intercept: 0.123233; GpG_1:57366344: 0.019399; GpG_1:57365870: 0.018086; GpG_1:57357954: 0.188264	0
	Age_of_onset ~ -0.2022 + 0.3341*SCA37_5ATTTTn + 0.3401*GpG_1:57370049 + 0.7520*GpG_1:57361330	8	0.85	9.673	Intercept: 0.260784; SCA37_5ATTTTn: 0.071403; GpG_1:57370049: 0.238717; GpG_1:57361330: 0.015398	0
	Age_of_onset ~ -0.4495 + -0.7439*SCA37_ATTTCn + 0.3556*GpG_1:57367607 + -0.4623*GpG_1:57363421	8	0.85	9.673	Intercept: 0.111626; SCA37_ATTTCn: 0.014032; GpG_1:57367607: 0.075792; GpG_1:57363421: 0.235705	0
	Age_of_onset ~ -0.1451 + 0.1613*GpG_1:57365055 + 0.3027*GpG_1:57362650 + 0.8167*GpG_1:57361330	8	0.85	9.673	Intercept: 0.387383; GpG_1:57365055: 0.261662; GpG_1:57362650: 0.066629; GpG_1:57361330: 0.012534	0
	Age_of_onset ~ 0.0716 + -0.6369*WT_total_repeat_lenght + 0.3566*GpG_1:57367692 + -0.3605*GpG_1:57359038	8	0.849	9.68	Intercept: 0.659432; WT_total_repeat_lenght: 0.012409; GpG_1:57367692: 0.138103; GpG_1:57359038: 0.038178	0
	Age_of_onset ~ -0.0615 + 0.1771*GpG_1:57366344 + 0.1705*GpG_1:57364720 + 0.7292*GpG_1:57361330	8	0.849	9.682	Intercept: 0.679300; GpG_1:57366344: 0.248010; GpG_1:57364720: 0.289548; GpG_1:57361330: 0.021136	0
	Age_of_onset ~ 0.0574 + -0.5933*SCA37_total_repeat_lenght + 0.3997*GpG_1:57364720 + 0.7411*GpG_1:57360976	8	0.849	9.686	Intercept: 0.725312; SCA37_total_repeat_lenght: 0.022102; GpG_1:57364720: 0.041405; GpG_1:57360976: 0.060274	0
	Age_of_onset ~ -0.1983 + 0.1896*GpG_1:57367692 + 0.7297*GpG_1:57361330 + -0.5079*GpG_1:57360506	8	0.849	9.687	Intercept: 0.288403; GpG_1:57367692: 0.386317; GpG_1:57361330: 0.018896; GpG_1:57360506: 0.066687	0
	Age_of_onset ~ -0.0901 + -0.4458*WT_ATTTTn + 0.6212*GpG_1:57361330 + -0.3783*GpG_1:57360184	8	0.849	9.69	Intercept: 0.558716; WT_ATTTTn: 0.069997; GpG_1:57361330: 0.036191; GpG_1:57360184: 0.109796	0
	Age_of_onset ~ -0.2474 + -0.3585*WT_ATTTTn + 0.1924*GpG_1:57362650 + -0.4738*GpG_1:57359079	8	0.849	9.691	Intercept: 0.147653; WT_ATTTTn: 0.050624; GpG_1:57362650: 0.162880; GpG_1:57359079: 0.022684	0
	Age_of_onset ~ -0.0822 + 0.2692*GpG_1:57370373 + 0.8535*GpG_1:57361330 + 0.3727*GpG_1:57359676	8	0.849	9.691	Intercept: 0.610982; GpG_1:57370373: 0.196561; GpG_1:57361330: 0.012698; GpG_1:57359676: 0.066056	0
	Age_of_onset ~ -0.4366 + -0.3033*SCA37_ATTTTn3 + 0.8543*GpG_1:57367004 + -1.3254*GpG_1:57365681	8	0.849	9.692	Intercept: 0.075200; SCA37_ATTTTn3: 0.222962; GpG_1:57367004: 0.018362; GpG_1:57365681: 0.014703	0
	Age_of_onset ~ -0.0427 + -0.2002*SCA37_total_repeat_lenght + 0.2269*GpG_1:57364720 + 0.5402*GpG_1:57361330	8	0.849	9.692	Intercept: 0.772397; SCA37_total_repeat_lenght: 0.248843; GpG_1:57364720: 0.143778; GpG_1:57361330: 0.060381	0
	Age_of_onset ~ 0.0046 + -0.7979*WT_ATTTTn + -0.3528*GpG_1:57359038 + -0.2680*GpG_1:57357746	8	0.849	9.694	Intercept: 0.975250; WT_ATTTTn: 0.012670; GpG_1:57359038: 0.040397; GpG_1:57357746: 0.138062	0
	Age_of_onset ~ -0.2226 + 0.8790*GpG_1:57361330 + -0.7673*GpG_1:57360276 + 0.1947*GpG_1:57359676	8	0.849	9.694	Intercept: 0.328590; GpG_1:57361330: 0.012826; GpG_1:57360276: 0.196738; GpG_1:57359676: 0.222997	0
	Age_of_onset ~ -0.1390 + 0.2765*GpG_1:57367692 + 0.5772*GpG_1:57367636 + -0.5368*GpG_1:57365807	8	0.849	9.7	Intercept: 0.393594; GpG_1:57367692: 0.226357; GpG_1:57367636: 0.012946; GpG_1:57365807: 0.024306	0
	Age_of_onset ~ -0.2513 + 0.7766*GpG_1:57361330 + -0.4696*GpG_1:57360506 + -0.1143*GpG_1:57357189	8	0.849	9.701	Intercept: 0.193273; GpG_1:57361330: 0.013982; GpG_1:57360506: 0.076666; GpG_1:57357189: 0.388328	0
	Age_of_onset ~ -0.1995 + -0.7630*SCA37_ATTTCn + 0.4017*GpG_1:57367607 + 0.1792*GpG_1:57362080	8	0.849	9.706	Intercept: 0.219852; SCA37_ATTTCn: 0.015096; GpG_1:57367607: 0.052098; GpG_1:57362080: 0.238208	0
	Age_of_onset ~ -0.0644 + 0.1782*GpG_1:57364720 + 0.1706*GpG_1:57362650 + 0.7415*GpG_1:57361330	8	0.849	9.706	Intercept: 0.666459; GpG_1:57364720: 0.264520; GpG_1:57362650: 0.249960; GpG_1:57361330: 0.021059	0
	Age_of_onset ~ -0.4030 + -0.6796*GpG_1:57366050 + -0.2956*GpG_1:57365807 + 0.5872*GpG_1:57363211	8	0.849	9.719	Intercept: 0.044201; GpG_1:57366050: 0.011422; GpG_1:57365807: 0.091350; GpG_1:57363211: 0.052473	0
	Age_of_onset ~ -0.2767 + 0.3697*GpG_1:57369553 + -0.2646*GpG_1:57360907 + -0.5614*GpG_1:57359079	8	0.848	9.728	Intercept: 0.110198; GpG_1:57369553: 0.030732; GpG_1:57360907: 0.102886; GpG_1:57359079: 0.015114	0
	Age_of_onset ~ -0.1964 + -0.8805*GpG_1:57367940 + 0.5578*GpG_1:57365870 + 1.1033*GpG_1:57361330	8	0.848	9.735	Intercept: 0.303765; GpG_1:57367940: 0.092448; GpG_1:57365870: 0.076204; GpG_1:57361330: 0.014241	0
	Age_of_onset ~ -0.1068 + -0.1389*GpG_1:57371178 + 0.2601*GpG_1:57366344 + 0.7936*GpG_1:57361330	8	0.848	9.76	Intercept: 0.496567; GpG_1:57371178: 0.297154; GpG_1:57366344: 0.086909; GpG_1:57361330: 0.013638	0
	Age_of_onset ~ 0.0660 + 0.2692*GpG_1:57363265 + 0.3352*GpG_1:57362873 + 0.8363*GpG_1:57361330	8	0.848	9.762	Intercept: 0.672930; GpG_1:57363265: 0.197446; GpG_1:57362873: 0.065800; GpG_1:57361330: 0.011706	0
	Age_of_onset ~ -0.2331 + 0.1368*GpG_1:57368556 + 0.8496*GpG_1:57361330 + -0.4683*GpG_1:57360506	8	0.848	9.765	Intercept: 0.218631; GpG_1:57368556: 0.397500; GpG_1:57361330: 0.013886; GpG_1:57360506: 0.077967	0
	Age_of_onset ~ -0.7666 + -0.8517*SCA37_total_repeat_lenght + -0.2700*GpG_1:57368380 + -1.3835*GpG_1:57363421	8	0.848	9.773	Intercept: 0.029889; SCA37_total_repeat_lenght: 0.010663; GpG_1:57368380: 0.106394; GpG_1:57363421: 0.031264	0
	Age_of_onset ~ -0.2774 + 0.4542*GpG_1:57367636 + -0.2522*GpG_1:57366050 + -0.4916*GpG_1:57365807	8	0.848	9.777	Intercept: 0.113894; GpG_1:57367636: 0.053296; GpG_1:57366050: 0.231905; GpG_1:57365807: 0.030293	0
	Age_of_onset ~ -0.0654 + 0.2751*GpG_1:57366344 + -0.2034*GpG_1:57364203 + 0.8880*GpG_1:57361330	8	0.848	9.78	Intercept: 0.662680; GpG_1:57366344: 0.077621; GpG_1:57364203: 0.299164; GpG_1:57361330: 0.011451	0
	Age_of_onset ~ 0.0044 + -0.4242*GpG_1:57367328 + -0.2159*GpG_1:57362885 + 0.7875*GpG_1:57361330	8	0.847	9.788	Intercept: 0.976891; GpG_1:57367328: 0.209082; GpG_1:57362885: 0.122228; GpG_1:57361330: 0.018702	0
	Age_of_onset ~ -0.0397 + 0.1948*GpG_1:57367636 + 0.5930*GpG_1:57361330 + 0.2723*GpG_1:57359676	8	0.847	9.8	Intercept: 0.794621; GpG_1:57367636: 0.203189; GpG_1:57361330: 0.048470; GpG_1:57359676: 0.104144	0
	Age_of_onset ~ -0.5293 + -0.5059*GpG_1:57360506 + -0.6332*GpG_1:57359079 + 0.2385*GpG_1:57357746	8	0.847	9.82	Intercept: 0.030227; GpG_1:57360506: 0.067082; GpG_1:57359079: 0.013339; GpG_1:57357746: 0.115280	0
	Age_of_onset ~ -0.1945 + 0.7039*GpG_1:57367636 + -0.6328*GpG_1:57365807 + -0.1920*GpG_1:57362650	8	0.847	9.822	Intercept: 0.223092; GpG_1:57367636: 0.011056; GpG_1:57365807: 0.025021; GpG_1:57362650: 0.235251	0
	Age_of_onset ~ -0.1028 + 0.3307*SCA37_5ATTTTn + 0.2155*GpG_1:57367607 + 0.6507*GpG_1:57361330	8	0.847	9.825	Intercept: 0.514780; SCA37_5ATTTTn: 0.074506; GpG_1:57367607: 0.250489; GpG_1:57361330: 0.030922	0
	Age_of_onset ~ -0.2083 + -0.9726*GpG_1:57367328 + -0.4073*GpG_1:57359079 + -0.3763*GpG_1:57356831	8	0.847	9.829	Intercept: 0.200229; GpG_1:57367328: 0.039466; GpG_1:57359079: 0.039340; GpG_1:57356831: 0.051897	0
	Age_of_onset ~ -0.0633 + -0.6831*Gender + 0.7375*GpG_1:57367636 + -0.4080*GpG_1:57365807	8	0.846	9.838	Intercept: 0.739062; Gender: 0.236439; GpG_1:57367636: 0.012550; GpG_1:57365807: 0.065032	0
	Age_of_onset ~ 0.0267 + -0.3887*WT_ATTTTn + 0.6346*GpG_1:57368270 + -0.4315*GpG_1:57359079	8	0.846	9.851	Intercept: 0.897262; WT_ATTTTn: 0.041048; GpG_1:57368270: 0.170800; GpG_1:57359079: 0.029887	0
	Age_of_onset ~ -0.2736 + 0.1171*GpG_1:57363389 + 0.8309*GpG_1:57361330 + -0.5647*GpG_1:57360506	8	0.846	9.854	Intercept: 0.178643; GpG_1:57363389: 0.410936; GpG_1:57361330: 0.013687; GpG_1:57360506: 0.068937	0
	Age_of_onset ~ -0.3078 + 0.2875*GpG_1:57367004 + -0.5656*GpG_1:57366050 + 0.6038*GpG_1:57363211	8	0.846	9.855	Intercept: 0.099593; GpG_1:57367004: 0.094894; GpG_1:57366050: 0.017999; GpG_1:57363211: 0.049551	0
	Age_of_onset ~ 0.0487 + -0.1369*GpG_1:57365055 + 0.3231*GpG_1:57362321 + 0.8992*GpG_1:57361330	8	0.846	9.859	Intercept: 0.769046; GpG_1:57365055: 0.380088; GpG_1:57362321: 0.070128; GpG_1:57361330: 0.010911	0
	Age_of_onset ~ -0.3113 + -0.2769*GpG_1:57367940 + 0.7090*GpG_1:57361330 + -0.4689*GpG_1:57360506	8	0.846	9.864	Intercept: 0.166535; GpG_1:57367940: 0.412378; GpG_1:57361330: 0.024257; GpG_1:57360506: 0.078969	0
	Age_of_onset ~ 0.0665 + -0.6314*WT_ATTTTn + 0.3519*GpG_1:57367692 + -0.3545*GpG_1:57359038	8	0.846	9.873	Intercept: 0.684701; WT_ATTTTn: 0.013045; GpG_1:57367692: 0.145476; GpG_1:57359038: 0.041045	0
	Age_of_onset ~ -0.0638 + -0.2561*SCA37_ATTTCn + 0.2281*GpG_1:57367004 + 0.5610*GpG_1:57361330	8	0.846	9.88	Intercept: 0.701112; SCA37_ATTTCn: 0.220205; GpG_1:57367004: 0.166374; GpG_1:57361330: 0.062775	0
	Age_of_onset ~ 0.0057 + -0.7958*WT_ATTTTn + -0.3138*GpG_1:57371070 + -0.4228*GpG_1:57366020	8	0.846	9.881	Intercept: 0.969985; WT_ATTTTn: 0.010381; GpG_1:57371070: 0.070402; GpG_1:57366020: 0.028343	0
	Age_of_onset ~ -0.0910 + -0.4941*SCA37_ATTTCn + 0.6324*GpG_1:57367607 + -0.5181*GpG_1:57363591	8	0.846	9.881	Intercept: 0.608083; SCA37_ATTTCn: 0.045792; GpG_1:57367607: 0.051850; GpG_1:57363591: 0.251746	0
	Age_of_onset ~ -0.0901 + -0.4475*WT_total_repeat_lenght + 0.6204*GpG_1:57361330 + -0.3836*GpG_1:57360184	8	0.845	9.89	Intercept: 0.563413; WT_total_repeat_lenght: 0.073956; GpG_1:57361330: 0.037852; GpG_1:57360184: 0.112270	0
	Age_of_onset ~ -0.2894 + 0.1071*GpG_1:57365055 + 0.7557*GpG_1:57361330 + -0.4993*GpG_1:57360506	8	0.845	9.911	Intercept: 0.173088; GpG_1:57365055: 0.419774; GpG_1:57361330: 0.016316; GpG_1:57360506: 0.071132	0
	Age_of_onset ~ -0.1094 + 0.5237*GpG_1:57367636 + 0.8375*GpG_1:57367607 + 0.5808*GpG_1:57356831	8	0.845	9.915	Intercept: 0.474754; GpG_1:57367636: 0.015206; GpG_1:57367607: 0.024304; GpG_1:57356831: 0.043726	0
	Age_of_onset ~ -0.0106 + -0.1125*GpG_1:57363389 + 0.2820*GpG_1:57362321 + 0.8081*GpG_1:57361330	8	0.845	9.915	Intercept: 0.943546; GpG_1:57363389: 0.387798; GpG_1:57362321: 0.070087; GpG_1:57361330: 0.014786	0
	Age_of_onset ~ -0.0780 + -0.3580*GpG_1:57367328 + 0.2228*GpG_1:57362650 + 0.7501*GpG_1:57361330	8	0.845	9.922	Intercept: 0.608383; GpG_1:57367328: 0.283749; GpG_1:57362650: 0.127010; GpG_1:57361330: 0.020690	0
	Age_of_onset ~ -0.3107 + -0.6948*SCA37_ATTTCn + 0.2359*GpG_1:57366344 + -0.2839*GpG_1:57356831	8	0.844	9.941	Intercept: 0.086484; SCA37_ATTTCn: 0.012391; GpG_1:57366344: 0.111296; GpG_1:57356831: 0.087628	0
	Age_of_onset ~ -0.2477 + -0.3551*WT_total_repeat_lenght + 0.1967*GpG_1:57362650 + -0.4732*GpG_1:57359079	8	0.844	9.943	Intercept: 0.152257; WT_total_repeat_lenght: 0.054194; GpG_1:57362650: 0.160481; GpG_1:57359079: 0.023965	0
	Age_of_onset ~ -0.0490 + -0.5670*WT_total_repeat_lenght + -0.2226*GpG_1:57364442 + -0.4447*GpG_1:57359038	8	0.844	9.955	Intercept: 0.742123; WT_total_repeat_lenght: 0.018322; GpG_1:57364442: 0.149673; GpG_1:57359038: 0.022777	0
	Age_of_onset ~ -0.1493 + -0.3780*GpG_1:57370049 + 0.6579*GpG_1:57367636 + -0.6127*GpG_1:57365807	8	0.844	9.96	Intercept: 0.363351; GpG_1:57370049: 0.245746; GpG_1:57367636: 0.010541; GpG_1:57365807: 0.025204	0
	Age_of_onset ~ -0.0499 + -0.5411*WT_total_repeat_lenght + -0.3856*GpG_1:57359038 + 0.2036*GpG_1:57357954	8	0.844	9.964	Intercept: 0.737935; WT_total_repeat_lenght: 0.022160; GpG_1:57359038: 0.032082; GpG_1:57357954: 0.150055	0
	Age_of_onset ~ -0.1783 + 0.1369*GpG_1:57366344 + 0.7975*GpG_1:57361330 + -0.3059*GpG_1:57360506	8	0.844	9.971	Intercept: 0.358260; GpG_1:57366344: 0.429522; GpG_1:57361330: 0.013991; GpG_1:57360506: 0.319051	0
	Age_of_onset ~ -0.0118 + 0.7282*GpG_1:57367607 + -0.9767*GpG_1:57363591 + -0.3771*GpG_1:57359079	8	0.844	9.974	Intercept: 0.943746; GpG_1:57367607: 0.031882; GpG_1:57363591: 0.045830; GpG_1:57359079: 0.046959	0
	Age_of_onset ~ -0.2207 + 0.5456*GpG_1:57367636 + -0.4773*GpG_1:57365807 + 0.1582*GpG_1:57357954	8	0.844	9.978	Intercept: 0.175921; GpG_1:57367636: 0.018176; GpG_1:57365807: 0.034687; GpG_1:57357954: 0.247106	0
	Age_of_onset ~ -0.6790 + -1.6039*GpG_1:57367940 + 1.5195*GpG_1:57363211 + -0.4417*GpG_1:57357746	8	0.844	9.98	Intercept: 0.016256; GpG_1:57367940: 0.012563; GpG_1:57363211: 0.015518; GpG_1:57357746: 0.055856	0
	Age_of_onset ~ -0.3298 + 0.2128*GpG_1:57368580 + 0.9059*GpG_1:57361330 + -1.0921*GpG_1:57360276	8	0.844	9.982	Intercept: 0.163601; GpG_1:57368580: 0.244139; GpG_1:57361330: 0.011978; GpG_1:57360276: 0.088664	0
	Age_of_onset ~ -0.3643 + 0.2553*GpG_1:57369553 + -0.9090*GpG_1:57366956 + 0.6539*GpG_1:57361330	8	0.844	9.986	Intercept: 0.223362; GpG_1:57369553: 0.082768; GpG_1:57366956: 0.180561; GpG_1:57361330: 0.027612	0
	Age_of_onset ~ 0.1454 + 0.2128*GpG_1:57364720 + 0.3805*GpG_1:57363421 + 0.7535*GpG_1:57361330	8	0.843	9.991	Intercept: 0.520829; GpG_1:57364720: 0.178311; GpG_1:57363421: 0.273995; GpG_1:57361330: 0.022639	0
	Age_of_onset ~ -0.2132 + -0.2631*GpG_1:57367328 + 0.7186*GpG_1:57361330 + -0.4043*GpG_1:57360506	8	0.843	9.998	Intercept: 0.261377; GpG_1:57367328: 0.433919; GpG_1:57361330: 0.022894; GpG_1:57360506: 0.129838	0
	Age_of_onset ~ 0.1318 + 0.2405*GpG_1:57369553 + 0.8606*GpG_1:57364762 + -0.6107*GpG_1:57359079	8	0.843	10.021	Intercept: 0.595626; GpG_1:57369553: 0.083830; GpG_1:57364762: 0.111767; GpG_1:57359079: 0.015216	0
	Age_of_onset ~ -0.2096 + 0.7404*GpG_1:57366344 + -0.9171*GpG_1:57365870 + 0.3546*GpG_1:57364473	8	0.843	10.021	Intercept: 0.211605; GpG_1:57366344: 0.013258; GpG_1:57365870: 0.013350; GpG_1:57364473: 0.209418	0
	Age_of_onset ~ -0.0062 + 0.2257*GpG_1:57365870 + 0.2659*GpG_1:57364720 + 0.8825*GpG_1:57361330	8	0.843	10.024	Intercept: 0.967620; GpG_1:57365870: 0.276896; GpG_1:57364720: 0.100257; GpG_1:57361330: 0.029331	0
	Age_of_onset ~ 0.2443 + 0.8082*GpG_1:57367004 + -0.5725*GpG_1:57363389 + 0.6166*GpG_1:57360184	8	0.843	10.026	Intercept: 0.221805; GpG_1:57367004: 0.011893; GpG_1:57363389: 0.017898; GpG_1:57360184: 0.030429	0
	Age_of_onset ~ -0.2541 + -0.1331*GpG_1:57367557 + 0.7586*GpG_1:57361330 + -0.6037*GpG_1:57360506	8	0.843	10.037	Intercept: 0.198901; GpG_1:57367557: 0.440546; GpG_1:57361330: 0.016467; GpG_1:57360506: 0.081558	0
	Age_of_onset ~ -0.1169 + 0.3695*GpG_1:57367636 + -0.4332*GpG_1:57364203 + 0.6225*GpG_1:57361330	8	0.842	10.04	Intercept: 0.464439; GpG_1:57367636: 0.083410; GpG_1:57364203: 0.111471; GpG_1:57361330: 0.043974	0
	Age_of_onset ~ -0.2639 + 0.9199*SCA37_5ATTTTn + -1.1250*GpG_1:57368556 + -0.7409*GpG_1:57363265	8	0.842	10.044	Intercept: 0.132464; SCA37_5ATTTTn: 0.010978; GpG_1:57368556: 0.014575; GpG_1:57363265: 0.031923	0
	Age_of_onset ~ -0.1938 + -1.9402*Gender + -0.8854*GpG_1:57365870 + -1.2262*GpG_1:57360506	8	0.842	10.049	Intercept: 0.317819; Gender: 0.025619; GpG_1:57365870: 0.014315; GpG_1:57360506: 0.013959	0
	Age_of_onset ~ 0.1131 + -0.2195*GpG_1:57363376 + 0.3541*GpG_1:57362873 + 0.9758*GpG_1:57361330	8	0.842	10.051	Intercept: 0.508878; GpG_1:57363376: 0.215750; GpG_1:57362873: 0.071537; GpG_1:57361330: 0.013146	0
	Age_of_onset ~ -0.0521 + -0.5633*WT_ATTTTn + -0.2214*GpG_1:57364442 + -0.4389*GpG_1:57359038	8	0.842	10.052	Intercept: 0.728326; WT_ATTTTn: 0.018791; GpG_1:57364442: 0.153326; GpG_1:57359038: 0.023850	0
	Age_of_onset ~ 0.0342 + -0.3867*WT_total_repeat_lenght + 0.6526*GpG_1:57368270 + -0.4297*GpG_1:57359079	8	0.842	10.061	Intercept: 0.870696; WT_total_repeat_lenght: 0.043423; GpG_1:57368270: 0.166183; GpG_1:57359079: 0.031516	0
	Age_of_onset ~ 0.4171 + -1.4096*GpG_1:57367328 + -0.6237*GpG_1:57366020 + 1.3243*GpG_1:57364762	8	0.842	10.066	Intercept: 0.191347; GpG_1:57367328: 0.013344; GpG_1:57366020: 0.019006; GpG_1:57364762: 0.055260	0
	Age_of_onset ~ -0.2833 + 0.1884*GpG_1:57368819 + 0.3230*GpG_1:57364720 + -0.5055*GpG_1:57359079	8	0.842	10.087	Intercept: 0.110208; GpG_1:57368819: 0.187377; GpG_1:57364720: 0.058836; GpG_1:57359079: 0.023540	0
	Age_of_onset ~ -0.1384 + -0.4528*SCA37_ATTTCn + 0.2840*GpG_1:57367607 + 0.3279*GpG_1:57361330	8	0.841	10.112	Intercept: 0.410732; SCA37_ATTTCn: 0.080672; GpG_1:57367607: 0.178337; GpG_1:57361330: 0.271262	0
	Age_of_onset ~ -0.4796 + 0.3361*GpG_1:57367636 + -0.6972*GpG_1:57366050 + 1.1619*GpG_1:57363591	8	0.841	10.12	Intercept: 0.036332; GpG_1:57367636: 0.100794; GpG_1:57366050: 0.038884; GpG_1:57363591: 0.033175	0
	Age_of_onset ~ -0.2807 + 0.3304*GpG_1:57369553 + -0.2891*GpG_1:57363408 + -0.4315*GpG_1:57359079	8	0.841	10.128	Intercept: 0.113607; GpG_1:57369553: 0.039040; GpG_1:57363408: 0.115247; GpG_1:57359079: 0.033065	0
	Age_of_onset ~ -0.5404 + 0.4117*SCA37_5ATTTTn + -0.9402*SCA37_ATTTCn + -0.7780*GpG_1:57368580	8	0.841	10.129	Intercept: 0.029226; SCA37_5ATTTTn: 0.078980; SCA37_ATTTCn: 0.014980; GpG_1:57368580: 0.050337	0
	Age_of_onset ~ 0.0341 + -0.1988*WT_ATTTTn + 0.2608*GpG_1:57367004 + 0.6181*GpG_1:57361330	8	0.841	10.13	Intercept: 0.826432; WT_ATTTTn: 0.238167; GpG_1:57367004: 0.124502; GpG_1:57361330: 0.039894	0
	Age_of_onset ~ -0.0453 + -0.2997*GpG_1:57371178 + 0.4698*GpG_1:57365870 + 1.1907*GpG_1:57361330	8	0.841	10.132	Intercept: 0.773107; GpG_1:57371178: 0.103363; GpG_1:57365870: 0.096433; GpG_1:57361330: 0.014052	0
	Age_of_onset ~ -0.0760 + 0.2279*GpG_1:57362650 + 0.7712*GpG_1:57361330 + 0.1386*GpG_1:57357954	8	0.841	10.137	Intercept: 0.622001; GpG_1:57362650: 0.123242; GpG_1:57361330: 0.018430; GpG_1:57357954: 0.304745	0
	Age_of_onset ~ -0.2078 + 0.1763*GpG_1:57364473 + 0.8233*GpG_1:57361330 + -0.5144*GpG_1:57360506	8	0.84	10.144	Intercept: 0.278057; GpG_1:57364473: 0.459216; GpG_1:57361330: 0.014779; GpG_1:57360506: 0.073138	0
	Age_of_onset ~ -0.0530 + -0.5370*WT_ATTTTn + -0.3801*GpG_1:57359038 + 0.2013*GpG_1:57357954	8	0.84	10.147	Intercept: 0.725336; WT_ATTTTn: 0.023251; GpG_1:57359038: 0.034198; GpG_1:57357954: 0.157680	0
	Age_of_onset ~ -0.2506 + -0.5837*SCA37_ATTTCn + -0.2810*GpG_1:57365807 + -0.3380*GpG_1:57359038	8	0.84	10.152	Intercept: 0.144158; SCA37_ATTTCn: 0.018573; GpG_1:57365807: 0.119116; GpG_1:57359038: 0.049488	0
	Age_of_onset ~ -0.4516 + -0.5612*GpG_1:57360976 + -0.7374*GpG_1:57359079 + 0.3302*GpG_1:57357746	8	0.84	10.157	Intercept: 0.039513; GpG_1:57360976: 0.073604; GpG_1:57359079: 0.010782; GpG_1:57357746: 0.056451	0
	Age_of_onset ~ -0.1843 + 0.1257*GpG_1:57362650 + 0.8076*GpG_1:57361330 + -0.3172*GpG_1:57360506	8	0.84	10.163	Intercept: 0.346560; GpG_1:57362650: 0.462719; GpG_1:57361330: 0.014582; GpG_1:57360506: 0.307399	0
	Age_of_onset ~ -0.1999 + -0.1219*WT_ATTTTn + 0.7048*GpG_1:57361330 + -0.4116*GpG_1:57360506	8	0.84	10.166	Intercept: 0.299339; WT_ATTTTn: 0.463370; GpG_1:57361330: 0.028285; GpG_1:57360506: 0.125795	0
	Age_of_onset ~ -0.6165 + -0.3575*GpG_1:57371070 + -1.6673*GpG_1:57367940 + 1.1890*GpG_1:57363211	8	0.84	10.168	Intercept: 0.020936; GpG_1:57371070: 0.058780; GpG_1:57367940: 0.012658; GpG_1:57363211: 0.015836	0
	Age_of_onset ~ -0.2288 + -0.7767*SCA37_ATTTCn + 0.3928*GpG_1:57367607 + 0.2031*GpG_1:57364442	8	0.84	10.184	Intercept: 0.183185; SCA37_ATTTCn: 0.019227; GpG_1:57367607: 0.060163; GpG_1:57364442: 0.277657	0
	Age_of_onset ~ -0.2266 + 0.8104*GpG_1:57361330 + -0.1992*GpG_1:57360976 + -0.3818*GpG_1:57360506	8	0.84	10.186	Intercept: 0.239427; GpG_1:57361330: 0.014694; GpG_1:57360976: 0.466937; GpG_1:57360506: 0.168549	0
	Age_of_onset ~ -0.3277 + 0.4728*GpG_1:57367636 + 0.4367*GpG_1:57363591 + -0.4027*GpG_1:57359079	8	0.839	10.194	Intercept: 0.080132; GpG_1:57367636: 0.033792; GpG_1:57363591: 0.208096; GpG_1:57359079: 0.039655	0
	Age_of_onset ~ -0.2012 + -0.1201*WT_total_repeat_lenght + 0.7056*GpG_1:57361330 + -0.4152*GpG_1:57360506	8	0.839	10.195	Intercept: 0.296725; WT_total_repeat_lenght: 0.468669; GpG_1:57361330: 0.028331; GpG_1:57360506: 0.122474	0
	Age_of_onset ~ 0.0033 + -0.1104*GpG_1:57363376 + 0.2988*GpG_1:57362321 + 0.9426*GpG_1:57361330	8	0.839	10.196	Intercept: 0.982800; GpG_1:57363376: 0.430728; GpG_1:57362321: 0.074465; GpG_1:57361330: 0.014058	0
	Age_of_onset ~ -0.0529 + -0.1562*WT_ATTTTn + 0.2311*GpG_1:57366344 + 0.7164*GpG_1:57361330	8	0.839	10.216	Intercept: 0.730661; WT_ATTTTn: 0.347054; GpG_1:57366344: 0.127606; GpG_1:57361330: 0.027628	0
	Age_of_onset ~ -0.1454 + 0.4423*GpG_1:57366344 + -0.3464*GpG_1:57365870 + 0.5005*GpG_1:57361330	8	0.839	10.224	Intercept: 0.418346; GpG_1:57366344: 0.106084; GpG_1:57365870: 0.347980; GpG_1:57361330: 0.223007	0
	Age_of_onset ~ -0.1756 + -0.4836*SCA37_ATTTCn + 0.4046*GpG_1:57367607 + 0.1839*GpG_1:57364720	8	0.839	10.233	Intercept: 0.289987; SCA37_ATTTCn: 0.057554; GpG_1:57367607: 0.056062; GpG_1:57364720: 0.282145	0
	Age_of_onset ~ 0.1706 + 1.0210*GpG_1:57368580 + 0.1693*GpG_1:57368380 + 1.0102*GpG_1:57367607	8	0.839	10.233	Intercept: 0.367146; GpG_1:57368580: 0.016131; GpG_1:57368380: 0.290391; GpG_1:57367607: 0.013574	0
	Age_of_onset ~ -0.1301 + 0.2913*GpG_1:57364720 + 0.4253*GpG_1:57361330 + -0.2237*GpG_1:57359079	8	0.839	10.237	Intercept: 0.458182; GpG_1:57364720: 0.086535; GpG_1:57361330: 0.196079; GpG_1:57359079: 0.297030	0
	Age_of_onset ~ -0.1994 + -0.1585*GpG_1:57362885 + 0.9656*GpG_1:57361330 + -0.7262*GpG_1:57360276	8	0.838	10.247	Intercept: 0.407627; GpG_1:57362885: 0.265710; GpG_1:57361330: 0.010679; GpG_1:57360276: 0.241258	0
	Age_of_onset ~ -0.2005 + -0.6264*SCA37_ATTTCn + 0.2355*GpG_1:57368556 + 0.5765*GpG_1:57367607	8	0.838	10.248	Intercept: 0.230801; SCA37_ATTTCn: 0.015600; GpG_1:57368556: 0.283517; GpG_1:57367607: 0.052010	0
	Age_of_onset ~ -0.5532 + 0.1791*SCA37_5ATTTTn + 0.9000*GpG_1:57367004 + -1.1619*GpG_1:57365681	8	0.838	10.257	Intercept: 0.035510; SCA37_5ATTTTn: 0.266798; GpG_1:57367004: 0.015677; GpG_1:57365681: 0.025848	0
	Age_of_onset ~ 0.0943 + 0.3101*SCA37_5ATTTTn + 0.4681*GpG_1:57364762 + 0.7619*GpG_1:57361330	8	0.838	10.261	Intercept: 0.700534; SCA37_5ATTTTn: 0.088609; GpG_1:57364762: 0.288538; GpG_1:57361330: 0.016801	0
	Age_of_onset ~ 0.0087 + -0.1170*GpG_1:57362885 + 0.1871*GpG_1:57362321 + 0.8873*GpG_1:57361330	8	0.838	10.262	Intercept: 0.955656; GpG_1:57362885: 0.441768; GpG_1:57362321: 0.242419; GpG_1:57361330: 0.012088	0
	Age_of_onset ~ 0.5227 + 0.2988*GpG_1:57364442 + 1.0490*GpG_1:57363421 + 1.1021*GpG_1:57361330	8	0.838	10.263	Intercept: 0.136523; GpG_1:57364442: 0.193590; GpG_1:57363421: 0.077381; GpG_1:57361330: 0.012536	0
	Age_of_onset ~ -0.0207 + 0.1935*GpG_1:57367607 + 0.2976*GpG_1:57364720 + 0.5596*GpG_1:57361330	8	0.838	10.27	Intercept: 0.892955; GpG_1:57367607: 0.300396; GpG_1:57364720: 0.084287; GpG_1:57361330: 0.058143	0
	Age_of_onset ~ -0.1820 + -1.7707*GpG_1:57367328 + -0.4329*GpG_1:57366020 + -0.3580*GpG_1:57357619	8	0.838	10.274	Intercept: 0.254285; GpG_1:57367328: 0.011484; GpG_1:57366020: 0.029555; GpG_1:57357619: 0.058478	0
	Age_of_onset ~ -0.2813 + -0.5616*GpG_1:57366956 + 0.2661*GpG_1:57366344 + 0.7805*GpG_1:57361330	8	0.838	10.276	Intercept: 0.324856; GpG_1:57366956: 0.354485; GpG_1:57366344: 0.089750; GpG_1:57361330: 0.016419	0
	Age_of_onset ~ -0.2237 + 0.5756*GpG_1:57367636 + -0.4809*GpG_1:57365807 + 0.1346*GpG_1:57363376	8	0.838	10.282	Intercept: 0.177650; GpG_1:57367636: 0.014847; GpG_1:57365807: 0.035809; GpG_1:57363376: 0.272499	0
	Age_of_onset ~ -0.2802 + 0.1957*SCA37_5ATTTTn + 0.8614*GpG_1:57361330 + -0.6675*GpG_1:57360276	8	0.838	10.286	Intercept: 0.231383; SCA37_5ATTTTn: 0.269080; GpG_1:57361330: 0.016223; GpG_1:57360276: 0.290931	0
	Age_of_onset ~ -0.0784 + 0.5265*GpG_1:57367636 + 0.4785*GpG_1:57367004 + -0.4700*GpG_1:57360197	8	0.838	10.287	Intercept: 0.613069; GpG_1:57367636: 0.016627; GpG_1:57367004: 0.031899; GpG_1:57360197: 0.083828	0
	Age_of_onset ~ -0.3097 + -0.7971*GpG_1:57367328 + 0.5416*GpG_1:57360197 + -0.5341*GpG_1:57359079	8	0.837	10.298	Intercept: 0.091958; GpG_1:57367328: 0.059606; GpG_1:57360197: 0.058923; GpG_1:57359079: 0.024524	0
	Age_of_onset ~ 0.0345 + -0.1946*WT_total_repeat_lenght + 0.2619*GpG_1:57367004 + 0.6197*GpG_1:57361330	8	0.837	10.299	Intercept: 0.826265; WT_total_repeat_lenght: 0.251248; GpG_1:57367004: 0.126190; GpG_1:57361330: 0.040980	0
	Age_of_onset ~ -0.0810 + 0.2937*GpG_1:57366344 + 0.8385*GpG_1:57361330 + -0.1246*GpG_1:57360907	8	0.837	10.313	Intercept: 0.604897; GpG_1:57366344: 0.078543; GpG_1:57361330: 0.013191; GpG_1:57360907: 0.359150	0
	Age_of_onset ~ -0.3032 + -0.2839*SCA37_ATTTCn + 0.5245*GpG_1:57366344 + -0.5170*GpG_1:57365870	8	0.837	10.321	Intercept: 0.097686; SCA37_ATTTCn: 0.229869; GpG_1:57366344: 0.045596; GpG_1:57365870: 0.097444	0
	Age_of_onset ~ -0.0530 + -0.1520*WT_total_repeat_lenght + 0.2326*GpG_1:57366344 + 0.7185*GpG_1:57361330	8	0.837	10.334	Intercept: 0.732123; WT_total_repeat_lenght: 0.361818; GpG_1:57366344: 0.127491; GpG_1:57361330: 0.028059	0
	Age_of_onset ~ -0.3150 + -0.6885*SCA37_ATTTCn + -0.2253*GpG_1:57371070 + 0.6601*GpG_1:57363211	8	0.837	10.336	Intercept: 0.090261; SCA37_ATTTCn: 0.013220; GpG_1:57371070: 0.149221; GpG_1:57363211: 0.049084	0
	Age_of_onset ~ -0.0146 + -0.4053*GpG_1:57367328 + 0.6635*GpG_1:57361330 + 0.2442*GpG_1:57359676	8	0.836	10.34	Intercept: 0.924726; GpG_1:57367328: 0.240391; GpG_1:57361330: 0.030197; GpG_1:57359676: 0.143394	0
	Age_of_onset ~ -0.1038 + -0.1724*GpG_1:57363726 + 0.3080*GpG_1:57362650 + 0.8574*GpG_1:57361330	8	0.836	10.346	Intercept: 0.519864; GpG_1:57363726: 0.327135; GpG_1:57362650: 0.077351; GpG_1:57361330: 0.012581	0
	Age_of_onset ~ -0.0490 + 0.1190*GpG_1:57369553 + 0.1998*GpG_1:57366344 + 0.7729*GpG_1:57361330	8	0.836	10.354	Intercept: 0.752253; GpG_1:57369553: 0.364405; GpG_1:57366344: 0.201946; GpG_1:57361330: 0.017579	0
	Age_of_onset ~ -0.2216 + -0.2007*WT_total_repeat_lenght + 0.5674*GpG_1:57366344 + -0.6506*GpG_1:57365870	8	0.836	10.359	Intercept: 0.194728; WT_total_repeat_lenght: 0.232636; GpG_1:57366344: 0.030047; GpG_1:57365870: 0.028239	0
	Age_of_onset ~ 0.0458 + -0.1737*GpG_1:57363389 + -0.3005*GpG_1:57362885 + 0.8458*GpG_1:57361330	8	0.836	10.361	Intercept: 0.773315; GpG_1:57363389: 0.250170; GpG_1:57362885: 0.079268; GpG_1:57361330: 0.014738	0
	Age_of_onset ~ -0.2115 + 0.1347*SCA37_5ATTTTn + 0.7648*GpG_1:57361330 + -0.3285*GpG_1:57360506	8	0.836	10.364	Intercept: 0.275626; SCA37_5ATTTTn: 0.502197; GpG_1:57361330: 0.017016; GpG_1:57360506: 0.298542	0
	Age_of_onset ~ 0.1567 + -0.7583*SCA37_total_repeat_lenght + 1.1071*GpG_1:57367940 + 0.4126*GpG_1:57367636	8	0.836	10.367	Intercept: 0.493670; SCA37_total_repeat_lenght: 0.031049; GpG_1:57367940: 0.110249; GpG_1:57367636: 0.037008	0
	Age_of_onset ~ -0.1913 + 0.1369*GpG_1:57365870 + 0.9111*GpG_1:57361330 + -0.4306*GpG_1:57360506	8	0.836	10.382	Intercept: 0.333048; GpG_1:57365870: 0.506036; GpG_1:57361330: 0.027963; GpG_1:57360506: 0.110953	0
	Age_of_onset ~ -0.6112 + -0.6881*GpG_1:57366956 + 0.9046*GpG_1:57361330 + -1.1073*GpG_1:57360276	8	0.835	10.388	Intercept: 0.118741; GpG_1:57366956: 0.278185; GpG_1:57361330: 0.013135; GpG_1:57360276: 0.092596	0
	Age_of_onset ~ 0.0484 + 0.3555*GpG_1:57367004 + -0.1692*GpG_1:57363389 + 0.6461*GpG_1:57361330	8	0.835	10.393	Intercept: 0.761719; GpG_1:57367004: 0.079967; GpG_1:57363389: 0.258927; GpG_1:57361330: 0.033534	0
	Age_of_onset ~ 0.1905 + -0.4891*GpG_1:57367328 + 0.4367*GpG_1:57365681 + 0.8683*GpG_1:57361330	8	0.835	10.394	Intercept: 0.392293; GpG_1:57367328: 0.173067; GpG_1:57365681: 0.145669; GpG_1:57361330: 0.020584	0
	Age_of_onset ~ -0.2339 + -0.2212*GpG_1:57365807 + 0.4330*GpG_1:57364720 + -0.3676*GpG_1:57359079	8	0.835	10.394	Intercept: 0.170209; GpG_1:57365807: 0.205754; GpG_1:57364720: 0.033854; GpG_1:57359079: 0.059039	0
	Age_of_onset ~ -0.0951 + 0.2609*GpG_1:57362650 + 0.8361*GpG_1:57361330 + -0.1368*GpG_1:57357189	8	0.835	10.398	Intercept: 0.551539; GpG_1:57362650: 0.093067; GpG_1:57361330: 0.013480; GpG_1:57357189: 0.332997	0
	Age_of_onset ~ 0.6581 + 1.1657*GpG_1:57367004 + 1.0219*GpG_1:57364203 + 1.5618*GpG_1:57360276	8	0.835	10.401	Intercept: 0.080444; GpG_1:57367004: 0.011091; GpG_1:57364203: 0.019115; GpG_1:57360276: 0.058446	0
	Age_of_onset ~ -0.2220 + -0.2002*WT_ATTTTn + 0.5650*GpG_1:57366344 + -0.6485*GpG_1:57365870	8	0.835	10.405	Intercept: 0.195053; WT_ATTTTn: 0.236068; GpG_1:57366344: 0.031059; GpG_1:57365870: 0.029042	0
	Age_of_onset ~ -0.2025 + -0.4995*SCA37_ATTTCn + 0.1618*GpG_1:57367636 + 0.3791*GpG_1:57367607	8	0.835	10.406	Intercept: 0.230689; SCA37_ATTTCn: 0.049902; GpG_1:57367636: 0.298792; GpG_1:57367607: 0.069506	0
	Age_of_onset ~ 0.0803 + 0.6492*GpG_1:57371220 + 0.7757*GpG_1:57367004 + -0.2424*GpG_1:57366344	8	0.835	10.406	Intercept: 0.636553; GpG_1:57371220: 0.018975; GpG_1:57367004: 0.016430; GpG_1:57366344: 0.195608	0
	Age_of_onset ~ -0.0972 + 0.3069*SCA37_5ATTTTn + 0.1480*GpG_1:57366020 + 0.8636*GpG_1:57361330	8	0.835	10.407	Intercept: 0.552048; SCA37_5ATTTTn: 0.092409; GpG_1:57366020: 0.302914; GpG_1:57361330: 0.016957	0
	Age_of_onset ~ -0.6174 + -0.2379*GpG_1:57360907 + -0.6974*GpG_1:57360506 + -0.5824*GpG_1:57359079	8	0.835	10.408	Intercept: 0.025108; GpG_1:57360907: 0.136531; GpG_1:57360506: 0.036802; GpG_1:57359079: 0.016081	0
	Age_of_onset ~ -0.1994 + 0.4471*SCA37_5ATTTTn + 0.3903*GpG_1:57363591 + 0.7341*GpG_1:57361330	8	0.835	10.413	Intercept: 0.290648; SCA37_5ATTTTn: 0.086709; GpG_1:57363591: 0.303500; GpG_1:57361330: 0.019427	0
	Age_of_onset ~ -0.0712 + 0.3485*GpG_1:57362650 + 0.8441*GpG_1:57361330 + -0.2450*GpG_1:57360197	8	0.835	10.422	Intercept: 0.648975; GpG_1:57362650: 0.082490; GpG_1:57361330: 0.013208; GpG_1:57360197: 0.335744	0
	Age_of_onset ~ -0.2611 + -0.1033*GpG_1:57363726 + 0.7813*GpG_1:57361330 + -0.5023*GpG_1:57360506	8	0.835	10.428	Intercept: 0.204954; GpG_1:57363726: 0.516086; GpG_1:57361330: 0.016028; GpG_1:57360506: 0.079121	0
	Age_of_onset ~ -0.9195 + -0.3164*GpG_1:57368556 + 0.5351*GpG_1:57367636 + -1.9757*GpG_1:57366956	8	0.834	10.441	Intercept: 0.025016; GpG_1:57368556: 0.101262; GpG_1:57367636: 0.014741; GpG_1:57366956: 0.032426	0
	Age_of_onset ~ -0.2321 + 0.6555*GpG_1:57367636 + -0.4948*GpG_1:57365807 + 0.1474*GpG_1:57357619	8	0.834	10.45	Intercept: 0.168873; GpG_1:57367636: 0.012022; GpG_1:57365807: 0.033807; GpG_1:57357619: 0.287911	0
	Age_of_onset ~ -0.0455 + -0.5446*WT_total_repeat_lenght + 0.1869*GpG_1:57363376 + -0.4317*GpG_1:57359038	8	0.834	10.453	Intercept: 0.766793; WT_total_repeat_lenght: 0.023846; GpG_1:57363376: 0.173424; GpG_1:57359038: 0.026605	0
	Age_of_onset ~ -0.4519 + 0.4755*GpG_1:57367607 + -1.0565*GpG_1:57365681 + 0.7649*GpG_1:57359676	8	0.834	10.456	Intercept: 0.063750; GpG_1:57367607: 0.040400; GpG_1:57365681: 0.024503; GpG_1:57359676: 0.017036	0
	Age_of_onset ~ -0.1429 + 0.1818*GpG_1:57370373 + 0.2909*GpG_1:57362650 + 0.9187*GpG_1:57361330	8	0.834	10.457	Intercept: 0.422400; GpG_1:57370373: 0.339832; GpG_1:57362650: 0.081562; GpG_1:57361330: 0.013042	0
	Age_of_onset ~ -0.2385 + 0.0787*GpG_1:57368819 + 0.7732*GpG_1:57361330 + -0.4669*GpG_1:57360506	8	0.834	10.462	Intercept: 0.227548; GpG_1:57368819: 0.523581; GpG_1:57361330: 0.016635; GpG_1:57360506: 0.087724	0
	Age_of_onset ~ -0.2876 + 0.5340*GpG_1:57368819 + -0.4160*GpG_1:57363389 + -0.5250*GpG_1:57359079	8	0.834	10.465	Intercept: 0.112173; GpG_1:57368819: 0.035212; GpG_1:57363389: 0.065229; GpG_1:57359079: 0.022352	0
	Age_of_onset ~ -0.1473 + 0.2312*SCA37_5ATTTTn + 0.8006*GpG_1:57361330 + -0.2750*GpG_1:57360976	8	0.834	10.466	Intercept: 0.385691; SCA37_5ATTTTn: 0.183305; GpG_1:57361330: 0.016320; GpG_1:57360976: 0.308910	0
	Age_of_onset ~ -0.0553 + 0.2706*GpG_1:57367004 + -0.2086*GpG_1:57366050 + 0.5853*GpG_1:57361330	8	0.834	10.466	Intercept: 0.746747; GpG_1:57367004: 0.120014; GpG_1:57366050: 0.265146; GpG_1:57361330: 0.058464	0
	Age_of_onset ~ -0.0356 + 0.1791*GpG_1:57362650 + 0.8047*GpG_1:57361330 + 0.1640*GpG_1:57359676	8	0.834	10.478	Intercept: 0.822864; GpG_1:57362650: 0.251156; GpG_1:57361330: 0.015867; GpG_1:57359676: 0.342352	0
	Age_of_onset ~ -0.0563 + -0.1600*WT_ATTTTn + 0.2229*GpG_1:57362650 + 0.7339*GpG_1:57361330	8	0.834	10.483	Intercept: 0.719401; WT_ATTTTn: 0.342967; GpG_1:57362650: 0.137870; GpG_1:57361330: 0.027937	0
	Age_of_onset ~ -0.0332 + 0.1993*GpG_1:57369553 + 0.6447*GpG_1:57361330 + 0.1782*GpG_1:57357954	8	0.833	10.488	Intercept: 0.830703; GpG_1:57369553: 0.136393; GpG_1:57361330: 0.032625; GpG_1:57357954: 0.210415	0
	Age_of_onset ~ -0.2618 + -0.3502*WT_ATTTTn + 0.2095*SCA37_5ATTTTn + -0.4210*GpG_1:57359079	8	0.833	10.494	Intercept: 0.151420; WT_ATTTTn: 0.062956; SCA37_5ATTTTn: 0.207502; GpG_1:57359079: 0.036624	0
	Age_of_onset ~ 0.0381 + 0.4164*GpG_1:57364203 + 0.5855*GpG_1:57361330 + 0.5214*GpG_1:57359676	8	0.833	10.501	Intercept: 0.811271; GpG_1:57364203: 0.252966; GpG_1:57361330: 0.062191; GpG_1:57359676: 0.094862	0
	Age_of_onset ~ -0.5096 + -0.7271*GpG_1:57360506 + 0.2969*GpG_1:57360184 + -0.5351*GpG_1:57359079	8	0.833	10.51	Intercept: 0.038375; GpG_1:57360506: 0.036184; GpG_1:57360184: 0.140642; GpG_1:57359079: 0.018813	0
	Age_of_onset ~ -0.1008 + -0.1707*WT_ATTTTn + 0.2573*SCA37_5ATTTTn + 0.6508*GpG_1:57361330	8	0.833	10.511	Intercept: 0.540129; WT_ATTTTn: 0.313637; SCA37_5ATTTTn: 0.138969; GpG_1:57361330: 0.036791	0
	Age_of_onset ~ 0.0070 + -0.7905*WT_total_repeat_lenght + -0.3133*GpG_1:57371070 + -0.4202*GpG_1:57366020	8	0.833	10.517	Intercept: 0.964870; WT_total_repeat_lenght: 0.012234; GpG_1:57371070: 0.078759; GpG_1:57366020: 0.032642	0
	Age_of_onset ~ -0.0484 + -0.5413*WT_ATTTTn + 0.1862*GpG_1:57363376 + -0.4263*GpG_1:57359038	8	0.833	10.519	Intercept: 0.753389; WT_ATTTTn: 0.024266; GpG_1:57363376: 0.176125; GpG_1:57359038: 0.027631	0
	Age_of_onset ~ -0.0553 + 0.1545*GpG_1:57368580 + 0.2541*GpG_1:57366344 + 0.7837*GpG_1:57361330	8	0.833	10.52	Intercept: 0.723964; GpG_1:57368580: 0.386770; GpG_1:57366344: 0.103108; GpG_1:57361330: 0.016983	0
	Age_of_onset ~ -0.1099 + -0.7019*GpG_1:57365807 + 1.0343*GpG_1:57364203 + 0.6230*GpG_1:57357954	8	0.833	10.527	Intercept: 0.478851; GpG_1:57365807: 0.023832; GpG_1:57364203: 0.020979; GpG_1:57357954: 0.014679	0
	Age_of_onset ~ -0.6142 + -2.1706*GpG_1:57367328 + -0.4381*GpG_1:57366020 + 1.4648*GpG_1:57360934	8	0.833	10.529	Intercept: 0.045838; GpG_1:57367328: 0.013680; GpG_1:57366020: 0.030400; GpG_1:57360934: 0.062670	0
	Age_of_onset ~ 0.0178 + -0.3148*SCA37_total_repeat_lenght + 0.3048*GpG_1:57365870 + 0.8555*GpG_1:57361330	8	0.832	10.537	Intercept: 0.910814; SCA37_total_repeat_lenght: 0.115966; GpG_1:57365870: 0.184711; GpG_1:57361330: 0.036577	0
	Age_of_onset ~ -0.0084 + 0.2903*GpG_1:57362321 + 0.8219*GpG_1:57361330 + -0.1031*GpG_1:57356831	8	0.832	10.538	Intercept: 0.956929; GpG_1:57362321: 0.082069; GpG_1:57361330: 0.015526; GpG_1:57356831: 0.493291	0
	Age_of_onset ~ -0.0563 + -0.1578*WT_total_repeat_lenght + 0.2251*GpG_1:57362650 + 0.7354*GpG_1:57361330	8	0.832	10.541	Intercept: 0.720142; WT_total_repeat_lenght: 0.349927; GpG_1:57362650: 0.135332; GpG_1:57361330: 0.028047	0
	Age_of_onset ~ -0.3225 + 0.3337*GpG_1:57367636 + -0.4508*GpG_1:57359079 + -0.1782*GpG_1:57357189	8	0.832	10.547	Intercept: 0.087502; GpG_1:57367636: 0.048162; GpG_1:57359079: 0.031510; GpG_1:57357189: 0.232243	0
	Age_of_onset ~ 0.5459 + 1.2259*GpG_1:57366956 + -0.4359*GpG_1:57362885 + 1.0630*GpG_1:57361330	8	0.832	10.548	Intercept: 0.277014; GpG_1:57366956: 0.265677; GpG_1:57362885: 0.096855; GpG_1:57361330: 0.013721	0
	Age_of_onset ~ -0.1013 + -0.1692*WT_total_repeat_lenght + 0.2602*SCA37_5ATTTTn + 0.6511*GpG_1:57361330	8	0.832	10.553	Intercept: 0.539064; WT_total_repeat_lenght: 0.318118; SCA37_5ATTTTn: 0.135789; GpG_1:57361330: 0.037123	0
	Age_of_onset ~ -0.3294 + 0.4544*GpG_1:57367636 + -0.4976*GpG_1:57359079 + 0.2057*GpG_1:57359038	8	0.832	10.556	Intercept: 0.084533; GpG_1:57367636: 0.036565; GpG_1:57359079: 0.028645; GpG_1:57359038: 0.232906	0
	Age_of_onset ~ 0.0268 + -0.3764*Gender + 0.3014*GpG_1:57362650 + 0.8879*GpG_1:57361330	8	0.832	10.558	Intercept: 0.883989; Gender: 0.351995; GpG_1:57362650: 0.082084; GpG_1:57361330: 0.012938	0
	Age_of_onset ~ -0.0029 + 0.1889*GpG_1:57362321 + 0.8189*GpG_1:57361330 + 0.1254*GpG_1:57359676	8	0.832	10.571	Intercept: 0.985194; GpG_1:57362321: 0.258729; GpG_1:57361330: 0.016012; GpG_1:57359676: 0.500077	0
	Age_of_onset ~ -0.0086 + 0.4303*GpG_1:57371178 + 0.7114*GpG_1:57367636 + 0.4419*GpG_1:57367004	8	0.832	10.572	Intercept: 0.958024; GpG_1:57371178: 0.090768; GpG_1:57367636: 0.019967; GpG_1:57367004: 0.038412	0
	Age_of_onset ~ -0.3838 + -0.1950*GpG_1:57366050 + 0.7854*GpG_1:57361330 + -0.9710*GpG_1:57360276	8	0.832	10.573	Intercept: 0.139594; GpG_1:57366050: 0.295654; GpG_1:57361330: 0.031388; GpG_1:57360276: 0.123733	0
	Age_of_onset ~ -0.4078 + 0.3267*SCA37_5ATTTTn + -0.6046*GpG_1:57359079 + 0.3210*GpG_1:57357746	8	0.831	10.588	Intercept: 0.051262; SCA37_5ATTTTn: 0.082903; GpG_1:57359079: 0.017908; GpG_1:57357746: 0.064592	0
	Age_of_onset ~ -0.3615 + 0.3016*SCA37_5ATTTTn + -0.6204*GpG_1:57366956 + 0.7110*GpG_1:57361330	8	0.831	10.598	Intercept: 0.241407; SCA37_5ATTTTn: 0.098224; GpG_1:57366956: 0.323107; GpG_1:57361330: 0.023080	0
	Age_of_onset ~ -0.3180 + 0.3457*GpG_1:57367636 + -0.1989*GpG_1:57363408 + -0.3831*GpG_1:57359079	8	0.831	10.599	Intercept: 0.090490; GpG_1:57367636: 0.044284; GpG_1:57363408: 0.236114; GpG_1:57359079: 0.051075	0
	Age_of_onset ~ -0.6511 + -1.3675*GpG_1:57366050 + 1.5052*GpG_1:57363591 + -0.3257*GpG_1:57363376	8	0.831	10.601	Intercept: 0.022178; GpG_1:57366050: 0.014765; GpG_1:57363591: 0.028984; GpG_1:57363376: 0.115528	0
	Age_of_onset ~ -0.2862 + 0.1546*GpG_1:57368819 + 0.6788*GpG_1:57366344 + -0.7660*GpG_1:57365870	8	0.831	10.608	Intercept: 0.113584; GpG_1:57368819: 0.251756; GpG_1:57366344: 0.016085; GpG_1:57365870: 0.015116	0
	Age_of_onset ~ 0.0364 + 0.2232*GpG_1:57363265 + -0.3138*GpG_1:57362885 + 0.9468*GpG_1:57361330	8	0.831	10.608	Intercept: 0.820431; GpG_1:57363265: 0.270863; GpG_1:57362885: 0.083076; GpG_1:57361330: 0.011738	0
	Age_of_onset ~ -0.0154 + 0.1339*GpG_1:57362873 + 0.1790*GpG_1:57362650 + 0.8333*GpG_1:57361330	8	0.831	10.609	Intercept: 0.926050; GpG_1:57362873: 0.358377; GpG_1:57362650: 0.257231; GpG_1:57361330: 0.014233	0
	Age_of_onset ~ -0.1429 + -0.3742*WT_total_repeat_lenght + -0.3317*SCA37_ATTTCn + -0.3450*GpG_1:57359038	8	0.831	10.612	Intercept: 0.413751; WT_total_repeat_lenght: 0.136001; SCA37_ATTTCn: 0.181928; GpG_1:57359038: 0.053558	0
	Age_of_onset ~ -0.0529 + -0.1643*GpG_1:57364473 + 0.2843*GpG_1:57362321 + 0.8146*GpG_1:57361330	8	0.831	10.613	Intercept: 0.749510; GpG_1:57364473: 0.508998; GpG_1:57362321: 0.083276; GpG_1:57361330: 0.016767	0
	Age_of_onset ~ -0.3203 + 0.7476*GpG_1:57366344 + -0.7784*GpG_1:57365870 + 0.1717*GpG_1:57361565	8	0.831	10.623	Intercept: 0.094411; GpG_1:57366344: 0.015815; GpG_1:57365870: 0.014713; GpG_1:57361565: 0.252930	0
	Age_of_onset ~ -0.2947 + 0.3685*GpG_1:57367557 + -1.5988*GpG_1:57367328 + -0.5022*GpG_1:57366020	8	0.83	10.645	Intercept: 0.112556; GpG_1:57367557: 0.064687; GpG_1:57367328: 0.013033; GpG_1:57366020: 0.025254	0
	Age_of_onset ~ -0.0286 + 0.2349*GpG_1:57370373 + 0.2899*GpG_1:57362873 + 0.9015*GpG_1:57361330	8	0.83	10.646	Intercept: 0.865962; GpG_1:57370373: 0.260365; GpG_1:57362873: 0.085975; GpG_1:57361330: 0.014020	0
	Age_of_onset ~ 0.3558 + 0.6899*GpG_1:57365681 + -0.2314*GpG_1:57363389 + 0.9925*GpG_1:57361330	8	0.83	10.647	Intercept: 0.194198; GpG_1:57365681: 0.085825; GpG_1:57363389: 0.186754; GpG_1:57361330: 0.013275	0
	Age_of_onset ~ -0.5511 + -0.7620*SCA37_ATTTCn + -0.4416*SCA37_ATTTTn3 + -0.9933*GpG_1:57363421	8	0.83	10.65	Intercept: 0.071557; SCA37_ATTTCn: 0.016041; SCA37_ATTTTn3: 0.099501; GpG_1:57363421: 0.062814	0
	Age_of_onset ~ -0.0200 + -0.5764*SCA37_total_repeat_lenght + 0.3351*GpG_1:57367636 + 0.5619*GpG_1:57360976	8	0.83	10.654	Intercept: 0.905671; SCA37_total_repeat_lenght: 0.029365; GpG_1:57367636: 0.053728; GpG_1:57360976: 0.119678	0
	Age_of_onset ~ -0.1878 + -0.6638*SCA37_ATTTCn + -0.1405*GpG_1:57368819 + 0.4612*GpG_1:57367607	8	0.83	10.659	Intercept: 0.269535; SCA37_ATTTCn: 0.016229; GpG_1:57368819: 0.325352; GpG_1:57367607: 0.050150	0
	Age_of_onset ~ 0.0169 + 0.9701*GpG_1:57368270 + -0.6477*GpG_1:57359079 + 0.3661*GpG_1:57357746	8	0.83	10.662	Intercept: 0.937936; GpG_1:57368270: 0.084632; GpG_1:57359079: 0.015068; GpG_1:57357746: 0.051041	0
	Age_of_onset ~ 0.0897 + 0.1960*GpG_1:57365681 + 0.2087*GpG_1:57362321 + 0.9261*GpG_1:57361330	8	0.83	10.663	Intercept: 0.692867; GpG_1:57365681: 0.519951; GpG_1:57362321: 0.187637; GpG_1:57361330: 0.016494	0
	Age_of_onset ~ 0.0411 + 0.2009*GpG_1:57368580 + 0.2901*GpG_1:57367004 + 0.6938*GpG_1:57361330	8	0.83	10.664	Intercept: 0.799165; GpG_1:57368580: 0.282729; GpG_1:57367004: 0.107376; GpG_1:57361330: 0.025193	0
	Age_of_onset ~ -0.3515 + -0.1672*GpG_1:57363408 + 0.8879*GpG_1:57361330 + -0.9817*GpG_1:57360276	8	0.83	10.664	Intercept: 0.160106; GpG_1:57363408: 0.304832; GpG_1:57361330: 0.015119; GpG_1:57360276: 0.122226	0
	Age_of_onset ~ -0.4916 + -0.5553*GpG_1:57369911 + 0.7054*GpG_1:57363265 + -0.8447*GpG_1:57359079	8	0.83	10.666	Intercept: 0.037435; GpG_1:57369911: 0.071263; GpG_1:57363265: 0.038700; GpG_1:57359079: 0.011656	0
	Age_of_onset ~ -0.0439 + 0.2607*GpG_1:57366344 + 0.1158*GpG_1:57366020 + 0.9026*GpG_1:57361330	8	0.83	10.672	Intercept: 0.782807; GpG_1:57366344: 0.099546; GpG_1:57366020: 0.409027; GpG_1:57361330: 0.015974	0
	Age_of_onset ~ -0.0843 + 0.4134*GpG_1:57371220 + 0.4826*GpG_1:57367004 + -0.2293*GpG_1:57359079	8	0.829	10.678	Intercept: 0.618764; GpG_1:57371220: 0.044425; GpG_1:57367004: 0.058657; GpG_1:57359079: 0.212574	0
	Age_of_onset ~ 0.0111 + -0.1911*WT_ATTTTn + 0.6398*GpG_1:57361330 + 0.2470*GpG_1:57359676	8	0.829	10.684	Intercept: 0.943936; WT_ATTTTn: 0.268374; GpG_1:57361330: 0.039869; GpG_1:57359676: 0.146191	0
	Age_of_onset ~ -0.0242 + -0.1369*GpG_1:57362885 + 0.1745*GpG_1:57362650 + 0.8842*GpG_1:57361330	8	0.829	10.685	Intercept: 0.882981; GpG_1:57362885: 0.368250; GpG_1:57362650: 0.277777; GpG_1:57361330: 0.013371	0
	Age_of_onset ~ -0.2628 + -0.3468*WT_total_repeat_lenght + 0.2156*SCA37_5ATTTTn + -0.4191*GpG_1:57359079	8	0.829	10.688	Intercept: 0.154045; WT_total_repeat_lenght: 0.066395; SCA37_5ATTTTn: 0.200769; GpG_1:57359079: 0.038490	0
	Age_of_onset ~ -0.2998 + 0.2389*GpG_1:57371070 + 0.3394*GpG_1:57369553 + -0.5679*GpG_1:57359079	8	0.829	10.69	Intercept: 0.109177; GpG_1:57371070: 0.135456; GpG_1:57369553: 0.041970; GpG_1:57359079: 0.018642	0
	Age_of_onset ~ -0.3869 + 0.9041*GpG_1:57370049 + -1.3230*GpG_1:57367328 + -0.6515*GpG_1:57366020	8	0.829	10.697	Intercept: 0.072534; GpG_1:57370049: 0.065620; GpG_1:57367328: 0.017412; GpG_1:57366020: 0.022271	0
	Age_of_onset ~ -0.0195 + 0.1904*GpG_1:57367692 + 0.2823*GpG_1:57366344 + 0.7660*GpG_1:57361330	8	0.829	10.697	Intercept: 0.906482; GpG_1:57367692: 0.412841; GpG_1:57366344: 0.088157; GpG_1:57361330: 0.020075	0
	Age_of_onset ~ -0.1444 + 0.3522*SCA37_5ATTTTn + -0.4199*SCA37_total_repeat_lenght + 0.3897*GpG_1:57367607	8	0.829	10.698	Intercept: 0.389033; SCA37_5ATTTTn: 0.072207; SCA37_total_repeat_lenght: 0.038992; GpG_1:57367607: 0.070506	0
	Age_of_onset ~ 0.0024 + 0.1049*GpG_1:57363726 + 0.2819*GpG_1:57362321 + 0.8517*GpG_1:57361330	8	0.829	10.7	Intercept: 0.988146; GpG_1:57363726: 0.528232; GpG_1:57362321: 0.085312; GpG_1:57361330: 0.013777	0
	Age_of_onset ~ -0.0183 + 0.1742*WT_total_repeat_lenght + 0.3626*GpG_1:57362321 + 0.9834*GpG_1:57361330	8	0.829	10.712	Intercept: 0.907069; WT_total_repeat_lenght: 0.531213; GpG_1:57362321: 0.142253; GpG_1:57361330: 0.026578	0
	Age_of_onset ~ 0.0611 + 0.3177*GpG_1:57367004 + -0.2996*GpG_1:57363591 + 0.7278*GpG_1:57361330	8	0.829	10.712	Intercept: 0.711914; GpG_1:57367004: 0.094269; GpG_1:57363591: 0.287277; GpG_1:57361330: 0.021274	0
	Age_of_onset ~ 0.0284 + -0.1862*WT_ATTTTn + -0.2103*GpG_1:57362885 + 0.7670*GpG_1:57361330	8	0.829	10.714	Intercept: 0.859890; WT_ATTTTn: 0.280366; GpG_1:57362885: 0.147453; GpG_1:57361330: 0.027578	0
	Age_of_onset ~ -0.1448 + -0.3713*WT_ATTTTn + -0.3306*SCA37_ATTTCn + -0.3411*GpG_1:57359038	8	0.828	10.724	Intercept: 0.410339; WT_ATTTTn: 0.140500; SCA37_ATTTCn: 0.187341; GpG_1:57359038: 0.055448	0
	Age_of_onset ~ -0.0777 + 0.1040*GpG_1:57368819 + 0.2690*GpG_1:57366344 + 0.8087*GpG_1:57361330	8	0.828	10.739	Intercept: 0.627560; GpG_1:57368819: 0.419334; GpG_1:57366344: 0.094785; GpG_1:57361330: 0.015637	0
	Age_of_onset ~ -0.0279 + -0.5402*SCA37_total_repeat_lenght + 0.2504*GpG_1:57367607 + -0.2846*GpG_1:57359038	8	0.828	10.743	Intercept: 0.859292; SCA37_total_repeat_lenght: 0.020540; GpG_1:57367607: 0.181096; GpG_1:57359038: 0.073119	0
	Age_of_onset ~ 0.0112 + 0.0981*GpG_1:57362873 + 0.1905*GpG_1:57362321 + 0.8405*GpG_1:57361330	8	0.828	10.745	Intercept: 0.945432; GpG_1:57362873: 0.538952; GpG_1:57362321: 0.268819; GpG_1:57361330: 0.014504	0
	Age_of_onset ~ -0.0132 + -0.3417*GpG_1:57370049 + 0.3570*GpG_1:57362650 + 0.8571*GpG_1:57361330	8	0.828	10.75	Intercept: 0.937769; GpG_1:57370049: 0.376838; GpG_1:57362650: 0.096291; GpG_1:57361330: 0.013790	0
	Age_of_onset ~ -0.0731 + 0.1529*GpG_1:57368556 + 0.2550*GpG_1:57362650 + 0.9155*GpG_1:57361330	8	0.828	10.756	Intercept: 0.647052; GpG_1:57368556: 0.377665; GpG_1:57362650: 0.102833; GpG_1:57361330: 0.014305	0
	Age_of_onset ~ -0.2173 + 0.1770*GpG_1:57364720 + 0.7936*GpG_1:57361330 + -0.6222*GpG_1:57360276	8	0.828	10.757	Intercept: 0.378634; GpG_1:57364720: 0.314496; GpG_1:57361330: 0.030906; GpG_1:57360276: 0.354854	0
	Age_of_onset ~ -0.3120 + 0.1688*GpG_1:57368819 + 0.2999*GpG_1:57367636 + -0.4884*GpG_1:57359079	8	0.828	10.763	Intercept: 0.096253; GpG_1:57368819: 0.248637; GpG_1:57367636: 0.070769; GpG_1:57359079: 0.030331	0
	Age_of_onset ~ -0.0486 + 0.2070*GpG_1:57362321 + 0.8636*GpG_1:57361330 + -0.1772*GpG_1:57360976	8	0.828	10.764	Intercept: 0.769849; GpG_1:57362321: 0.200696; GpG_1:57361330: 0.013712; GpG_1:57360976: 0.543450	0
	Age_of_onset ~ -0.1738 + 0.6644*GpG_1:57367636 + -0.5551*GpG_1:57365807 + 0.2795*GpG_1:57360976	8	0.827	10.77	Intercept: 0.306934; GpG_1:57367636: 0.013441; GpG_1:57365807: 0.030278; GpG_1:57360976: 0.320477	0
	Age_of_onset ~ -0.4506 + 0.5301*GpG_1:57367607 + -1.2944*GpG_1:57365681 + 0.7307*GpG_1:57362873	8	0.827	10.776	Intercept: 0.067790; GpG_1:57367607: 0.033461; GpG_1:57365681: 0.021756; GpG_1:57362873: 0.018517	0
	Age_of_onset ~ -0.0932 + 0.1122*GpG_1:57367557 + 0.2618*GpG_1:57366344 + 0.8290*GpG_1:57361330	8	0.827	10.777	Intercept: 0.570822; GpG_1:57367557: 0.425433; GpG_1:57366344: 0.100275; GpG_1:57361330: 0.014887	0
	Age_of_onset ~ 0.0133 + 0.1296*GpG_1:57369911 + 0.2915*GpG_1:57362321 + 0.8561*GpG_1:57361330	8	0.827	10.782	Intercept: 0.935666; GpG_1:57369911: 0.547809; GpG_1:57362321: 0.090608; GpG_1:57361330: 0.013887	0
	Age_of_onset ~ -0.0771 + 0.2297*Gender + 0.2798*GpG_1:57362321 + 0.8309*GpG_1:57361330	8	0.827	10.79	Intercept: 0.681211; Gender: 0.549893; GpG_1:57362321: 0.087574; GpG_1:57361330: 0.015474	0
	Age_of_onset ~ -0.3580 + -0.8983*SCA37_ATTTCn + -0.4363*GpG_1:57368580 + -0.2479*GpG_1:57359038	8	0.827	10.798	Intercept: 0.078537; SCA37_ATTTCn: 0.019141; GpG_1:57368580: 0.143546; GpG_1:57359038: 0.095147	0
	Age_of_onset ~ -0.2879 + 0.3510*GpG_1:57364720 + -0.4611*GpG_1:57359079 + -0.1803*GpG_1:57357189	8	0.827	10.807	Intercept: 0.119309; GpG_1:57364720: 0.051655; GpG_1:57359079: 0.030829; GpG_1:57357189: 0.233894	0
	Age_of_onset ~ -0.1505 + 0.2705*SCA37_5ATTTTn + -0.1524*GpG_1:57363408 + 0.7158*GpG_1:57361330	8	0.826	10.822	Intercept: 0.388560; SCA37_5ATTTTn: 0.127902; GpG_1:57363408: 0.349088; GpG_1:57361330: 0.023466	0
	Age_of_onset ~ 0.0114 + -0.1868*WT_total_repeat_lenght + 0.6415*GpG_1:57361330 + 0.2483*GpG_1:57359676	8	0.826	10.834	Intercept: 0.942873; WT_total_repeat_lenght: 0.281779; GpG_1:57361330: 0.040789; GpG_1:57359676: 0.147388	0
	Age_of_onset ~ 0.1643 + -0.2710*GpG_1:57362885 + 0.8830*GpG_1:57361330 + -0.4649*GpG_1:57360934	8	0.826	10.846	Intercept: 0.443995; GpG_1:57362885: 0.095271; GpG_1:57361330: 0.013891; GpG_1:57360934: 0.292871	0
	Age_of_onset ~ 0.0220 + -0.9768*GpG_1:57371178 + 0.9397*GpG_1:57367607 + -0.9807*GpG_1:57367557	8	0.826	10.85	Intercept: 0.897004; GpG_1:57371178: 0.017393; GpG_1:57367607: 0.015338; GpG_1:57367557: 0.022676	0
	Age_of_onset ~ 0.0263 + 0.2124*GpG_1:57369553 + 0.2659*GpG_1:57365870 + 0.9783*GpG_1:57361330	8	0.826	10.851	Intercept: 0.871547; GpG_1:57369553: 0.126892; GpG_1:57365870: 0.235591; GpG_1:57361330: 0.024171	0
	Age_of_onset ~ -0.3590 + 0.1416*GpG_1:57371220 + 0.8583*GpG_1:57361330 + -1.1189*GpG_1:57360276	8	0.826	10.852	Intercept: 0.159149; GpG_1:57371220: 0.324835; GpG_1:57361330: 0.018910; GpG_1:57360276: 0.098732	0
	Age_of_onset ~ -0.0178 + 0.1610*WT_ATTTTn + 0.3547*GpG_1:57362321 + 0.9725*GpG_1:57361330	8	0.826	10.856	Intercept: 0.910340; WT_ATTTTn: 0.566489; GpG_1:57362321: 0.153734; GpG_1:57361330: 0.028399	0
	Age_of_onset ~ 0.0029 + 0.1217*GpG_1:57365870 + 0.2331*GpG_1:57362321 + 0.9608*GpG_1:57361330	8	0.826	10.858	Intercept: 0.985789; GpG_1:57365870: 0.567069; GpG_1:57362321: 0.127150; GpG_1:57361330: 0.025605	0
	Age_of_onset ~ -0.0032 + 0.1018*GpG_1:57367607 + 0.2509*GpG_1:57362321 + 0.8007*GpG_1:57361330	8	0.825	10.868	Intercept: 0.984039; GpG_1:57367607: 0.569716; GpG_1:57362321: 0.099630; GpG_1:57361330: 0.021036	0
	Age_of_onset ~ 0.2395 + 0.4941*GpG_1:57364762 + 0.7629*GpG_1:57361330 + 0.2964*GpG_1:57359676	8	0.825	10.869	Intercept: 0.384888; GpG_1:57364762: 0.285048; GpG_1:57361330: 0.018959; GpG_1:57359676: 0.105117	0
	Age_of_onset ~ -0.6036 + 0.4283*GpG_1:57367607 + -1.4206*GpG_1:57366956 + 0.4783*GpG_1:57364720	8	0.825	10.87	Intercept: 0.074058; GpG_1:57367607: 0.054960; GpG_1:57366956: 0.068486; GpG_1:57364720: 0.023315	0
	Age_of_onset ~ 0.0286 + -0.1812*WT_total_repeat_lenght + -0.2111*GpG_1:57362885 + 0.7695*GpG_1:57361330	8	0.825	10.881	Intercept: 0.860042; WT_total_repeat_lenght: 0.296280; GpG_1:57362885: 0.149441; GpG_1:57361330: 0.028251	0
	Age_of_onset ~ 0.1919 + -0.8152*GpG_1:57368556 + 1.1922*GpG_1:57367692 + 0.5812*GpG_1:57366344	8	0.825	10.882	Intercept: 0.340162; GpG_1:57368556: 0.021070; GpG_1:57367692: 0.017496; GpG_1:57366344: 0.020736	0
	Age_of_onset ~ -0.1007 + 0.2155*GpG_1:57363211 + 0.2721*GpG_1:57362650 + 0.7882*GpG_1:57361330	8	0.825	10.889	Intercept: 0.545421; GpG_1:57363211: 0.396394; GpG_1:57362650: 0.094826; GpG_1:57361330: 0.019421	0
	Age_of_onset ~ -0.2568 + 0.0614*GpG_1:57371070 + 0.7733*GpG_1:57361330 + -0.4968*GpG_1:57360506	8	0.825	10.89	Intercept: 0.227247; GpG_1:57371070: 0.641278; GpG_1:57361330: 0.018163; GpG_1:57360506: 0.090450	0
	Age_of_onset ~ -0.3267 + 0.3322*GpG_1:57369553 + 0.2352*GpG_1:57365055 + -0.4906*GpG_1:57359079	8	0.825	10.9	Intercept: 0.097876; GpG_1:57369553: 0.045183; GpG_1:57365055: 0.143968; GpG_1:57359079: 0.025295	0
	Age_of_onset ~ -0.1737 + -0.7159*SCA37_ATTTCn + 0.3700*GpG_1:57367607 + 0.2898*GpG_1:57360976	8	0.825	10.903	Intercept: 0.315226; SCA37_ATTTCn: 0.020175; GpG_1:57367607: 0.081875; GpG_1:57360976: 0.354132	0
	Age_of_onset ~ -0.0081 + 0.2704*GpG_1:57362321 + 0.8651*GpG_1:57361330 + -0.0696*GpG_1:57357746	8	0.825	10.904	Intercept: 0.959671; GpG_1:57362321: 0.090147; GpG_1:57361330: 0.014218; GpG_1:57357746: 0.579459	0
	Age_of_onset ~ -0.2679 + 0.0640*GpG_1:57361565 + 0.7643*GpG_1:57361330 + -0.5155*GpG_1:57360506	8	0.824	10.909	Intercept: 0.229306; GpG_1:57361565: 0.647859; GpG_1:57361330: 0.019246; GpG_1:57360506: 0.096974	0
	Age_of_onset ~ -0.6277 + 0.8924*GpG_1:57367004 + -1.2064*GpG_1:57365681 + -0.2417*GpG_1:57360506	8	0.824	10.921	Intercept: 0.036825; GpG_1:57367004: 0.019094; GpG_1:57365681: 0.025031; GpG_1:57360506: 0.332802	0
	Age_of_onset ~ -0.4162 + 1.0931*GpG_1:57361330 + -1.3648*GpG_1:57360276 + 0.1626*GpG_1:57359038	8	0.824	10.923	Intercept: 0.137714; GpG_1:57361330: 0.015701; GpG_1:57360276: 0.091230; GpG_1:57359038: 0.332839	0
	Age_of_onset ~ -0.0192 + 0.0925*GpG_1:57368556 + 0.2448*GpG_1:57362321 + 0.8925*GpG_1:57361330	8	0.824	10.927	Intercept: 0.904083; GpG_1:57368556: 0.585803; GpG_1:57362321: 0.107946; GpG_1:57361330: 0.015647	0
	Age_of_onset ~ -0.1795 + 0.1010*GpG_1:57364720 + 0.7312*GpG_1:57361330 + -0.3360*GpG_1:57360506	8	0.824	10.929	Intercept: 0.420329; GpG_1:57364720: 0.654585; GpG_1:57361330: 0.029092; GpG_1:57360506: 0.377169	0
	Age_of_onset ~ -0.0918 + 0.2372*GpG_1:57366344 + -0.1221*GpG_1:57363408 + 0.7805*GpG_1:57361330	8	0.824	10.933	Intercept: 0.579778; GpG_1:57366344: 0.132042; GpG_1:57363408: 0.451823; GpG_1:57361330: 0.019030	0
	Age_of_onset ~ -0.3825 + 0.3028*GpG_1:57368819 + 0.4517*GpG_1:57363265 + -0.7919*GpG_1:57359079	8	0.824	10.937	Intercept: 0.061844; GpG_1:57368819: 0.076801; GpG_1:57363265: 0.074257; GpG_1:57359079: 0.012924	0
	Age_of_onset ~ -0.1441 + -0.4985*GpG_1:57363408 + -0.3537*GpG_1:57363389 + 0.5028*GpG_1:57361330	8	0.824	10.941	Intercept: 0.408548; GpG_1:57363408: 0.093163; GpG_1:57363389: 0.132367; GpG_1:57361330: 0.095297	0
	Age_of_onset ~ -0.4898 + -0.9217*GpG_1:57366050 + 1.2011*GpG_1:57363591 + -0.2337*GpG_1:57359038	8	0.824	10.948	Intercept: 0.039778; GpG_1:57366050: 0.015678; GpG_1:57363591: 0.037104; GpG_1:57359038: 0.127609	0
	Age_of_onset ~ -0.1859 + -0.3796*WT_ATTTTn + -0.4748*GpG_1:57359079 + -0.1768*GpG_1:57356831	8	0.824	10.949	Intercept: 0.275024; WT_ATTTTn: 0.053311; GpG_1:57359079: 0.029416; GpG_1:57356831: 0.239114	0
	Age_of_onset ~ -0.1781 + 0.2059*GpG_1:57371178 + 0.7362*GpG_1:57367636 + -0.4748*GpG_1:57365807	8	0.823	10.954	Intercept: 0.299828; GpG_1:57371178: 0.341424; GpG_1:57367636: 0.020264; GpG_1:57365807: 0.042543	0
	Age_of_onset ~ 0.0147 + -0.3766*GpG_1:57367328 + 0.1950*GpG_1:57362873 + 0.7109*GpG_1:57361330	8	0.823	10.957	Intercept: 0.929173; GpG_1:57367328: 0.288116; GpG_1:57362873: 0.172040; GpG_1:57361330: 0.028497	0
	Age_of_onset ~ -0.0998 + 0.1544*SCA37_5ATTTTn + 0.1666*GpG_1:57366344 + 0.7844*GpG_1:57361330	8	0.823	10.964	Intercept: 0.555183; SCA37_5ATTTTn: 0.457361; GpG_1:57366344: 0.366941; GpG_1:57361330: 0.018653	0
	Age_of_onset ~ -0.2732 + -0.7208*SCA37_ATTTCn + -0.2852*GpG_1:57365055 + 0.8300*GpG_1:57363211	8	0.823	10.967	Intercept: 0.146875; SCA37_ATTTCn: 0.014921; GpG_1:57365055: 0.179966; GpG_1:57363211: 0.055617	0
	Age_of_onset ~ 0.5117 + -1.2219*SCA37_ATTTTn3 + -0.7896*GpG_1:57365870 + -0.3265*GpG_1:57362650	8	0.823	10.975	Intercept: 0.102102; SCA37_ATTTTn3: 0.019583; GpG_1:57365870: 0.017238; GpG_1:57362650: 0.130010	0
	Age_of_onset ~ -0.1334 + 0.7025*GpG_1:57366344 + -0.8635*GpG_1:57365870 + 0.2993*GpG_1:57365681	8	0.823	10.975	Intercept: 0.499819; GpG_1:57366344: 0.016964; GpG_1:57365870: 0.016348; GpG_1:57365681: 0.283492	0
	Age_of_onset ~ 0.1632 + 0.7191*GpG_1:57368580 + 0.2830*GpG_1:57367692 + 0.8985*GpG_1:57367607	8	0.823	10.981	Intercept: 0.411824; GpG_1:57368580: 0.054846; GpG_1:57367692: 0.375491; GpG_1:57367607: 0.015381	0
	Age_of_onset ~ -0.0209 + 0.2563*GpG_1:57362321 + 0.8543*GpG_1:57361330 + 0.1015*GpG_1:57360197	8	0.822	10.999	Intercept: 0.896210; GpG_1:57362321: 0.096925; GpG_1:57361330: 0.014633; GpG_1:57360197: 0.606678	0
	Age_of_onset ~ -0.1688 + -0.6066*SCA37_total_repeat_lenght + 0.9905*GpG_1:57363211 + -0.3302*GpG_1:57357746	8	0.822	11	Intercept: 0.309757; SCA37_total_repeat_lenght: 0.016366; GpG_1:57363211: 0.041201; GpG_1:57357746: 0.119135	0
	Age_of_onset ~ -0.1621 + 0.2172*SCA37_5ATTTTn + -0.2026*SCA37_ATTTCn + 0.6113*GpG_1:57361330	8	0.822	11.012	Intercept: 0.369982; SCA37_5ATTTTn: 0.235054; SCA37_ATTTCn: 0.373311; GpG_1:57361330: 0.063959	0
	Age_of_onset ~ 0.0408 + -0.1836*WT_ATTTTn + 0.2012*GpG_1:57362873 + 0.6869*GpG_1:57361330	8	0.822	11.025	Intercept: 0.805986; WT_ATTTTn: 0.294656; GpG_1:57362873: 0.161618; GpG_1:57361330: 0.035459	0
	Age_of_onset ~ -0.1797 + -0.6367*SCA37_ATTTCn + -0.1212*GpG_1:57371070 + 0.4218*GpG_1:57367607	8	0.822	11.032	Intercept: 0.301318; SCA37_ATTTCn: 0.018053; GpG_1:57371070: 0.370627; GpG_1:57367607: 0.059262	0
	Age_of_onset ~ -0.7685 + -0.4354*GpG_1:57368556 + -1.7708*GpG_1:57366956 + 0.5724*GpG_1:57364720	8	0.822	11.038	Intercept: 0.042542; GpG_1:57368556: 0.057522; GpG_1:57366956: 0.045841; GpG_1:57364720: 0.017214	0
	Age_of_onset ~ -0.1194 + -0.1868*SCA37_ATTTCn + 0.1905*GpG_1:57362650 + 0.6877*GpG_1:57361330	8	0.822	11.04	Intercept: 0.497703; SCA37_ATTTCn: 0.419297; GpG_1:57362650: 0.237130; GpG_1:57361330: 0.056432	0
	Age_of_onset ~ -0.3428 + -0.1934*GpG_1:57364762 + 0.7698*GpG_1:57361330 + -0.5185*GpG_1:57360506	8	0.821	11.044	Intercept: 0.350276; GpG_1:57364762: 0.699490; GpG_1:57361330: 0.019109; GpG_1:57360506: 0.110473	0
	Age_of_onset ~ -0.0060 + -0.0724*GpG_1:57368819 + 0.2894*GpG_1:57362321 + 0.8605*GpG_1:57361330	8	0.821	11.048	Intercept: 0.970340; GpG_1:57368819: 0.621556; GpG_1:57362321: 0.103402; GpG_1:57361330: 0.014752	0
	Age_of_onset ~ -0.2300 + 0.7839*GpG_1:57361330 + -0.4774*GpG_1:57360506 + -0.0470*GpG_1:57357746	8	0.821	11.051	Intercept: 0.254992; GpG_1:57361330: 0.018368; GpG_1:57360506: 0.093927; GpG_1:57357746: 0.702413	0
	Age_of_onset ~ -0.3001 + 0.7111*GpG_1:57366344 + -0.8412*GpG_1:57365870 + 0.3189*GpG_1:57363591	8	0.821	11.055	Intercept: 0.111701; GpG_1:57366344: 0.017307; GpG_1:57365870: 0.016138; GpG_1:57363591: 0.291126	0
	Age_of_onset ~ 0.0678 + 0.4737*GpG_1:57367004 + 0.3360*GpG_1:57364203 + 0.5843*GpG_1:57361330	8	0.821	11.06	Intercept: 0.692446; GpG_1:57367004: 0.111106; GpG_1:57364203: 0.322848; GpG_1:57361330: 0.069981	0
	Age_of_onset ~ -0.2967 + -0.5010*SCA37_ATTTCn + -0.2972*GpG_1:57363408 + -0.3361*GpG_1:57359038	8	0.821	11.064	Intercept: 0.114083; SCA37_ATTTCn: 0.040170; GpG_1:57363408: 0.155201; GpG_1:57359038: 0.060499	0
	Age_of_onset ~ -0.0702 + -0.2566*GpG_1:57367328 + 0.2179*GpG_1:57366344 + 0.7472*GpG_1:57361330	8	0.821	11.074	Intercept: 0.665695; GpG_1:57367328: 0.478049; GpG_1:57366344: 0.178167; GpG_1:57361330: 0.026672	0
	Age_of_onset ~ -0.0549 + 0.2455*GpG_1:57362321 + 0.7438*GpG_1:57361330 + -0.1003*GpG_1:57359079	8	0.821	11.084	Intercept: 0.759811; GpG_1:57362321: 0.109821; GpG_1:57361330: 0.059725; GpG_1:57359079: 0.633346	0
	Age_of_onset ~ 0.1163 + 1.0114*GpG_1:57368580 + 0.9594*GpG_1:57367607 + -0.1359*GpG_1:57362321	8	0.82	11.088	Intercept: 0.516168; GpG_1:57368580: 0.022283; GpG_1:57367607: 0.016288; GpG_1:57362321: 0.390397	0
	Age_of_onset ~ 0.0407 + -0.7269*GpG_1:57367328 + 0.7323*GpG_1:57367004 + 0.6738*GpG_1:57364203	8	0.82	11.092	Intercept: 0.810544; GpG_1:57367328: 0.070599; GpG_1:57367004: 0.024762; GpG_1:57364203: 0.057339	0
	Age_of_onset ~ -0.4253 + -0.3588*GpG_1:57371178 + 0.5139*GpG_1:57363211 + -0.5308*GpG_1:57359079	8	0.82	11.1	Intercept: 0.051311; GpG_1:57371178: 0.058786; GpG_1:57363211: 0.089979; GpG_1:57359079: 0.021955	0
	Age_of_onset ~ -0.3241 + -0.1571*GpG_1:57368380 + 0.3155*GpG_1:57367636 + -0.4337*GpG_1:57359079	8	0.82	11.1	Intercept: 0.095153; GpG_1:57368380: 0.277170; GpG_1:57367636: 0.063014; GpG_1:57359079: 0.037984	0
	Age_of_onset ~ -0.0596 + 0.1451*GpG_1:57368580 + 0.2417*GpG_1:57362650 + 0.8054*GpG_1:57361330	8	0.82	11.102	Intercept: 0.714365; GpG_1:57368580: 0.429328; GpG_1:57362650: 0.121671; GpG_1:57361330: 0.018106	0
	Age_of_onset ~ -0.4246 + -0.2634*SCA37_total_repeat_lenght + -0.4823*GpG_1:57360506 + -0.3842*GpG_1:57359079	8	0.82	11.112	Intercept: 0.078554; SCA37_total_repeat_lenght: 0.167924; GpG_1:57360506: 0.095161; GpG_1:57359079: 0.071581	0
	Age_of_onset ~ 0.2286 + -0.6460*SCA37_ATTTCn + -0.3800*GpG_1:57366020 + 1.1653*GpG_1:57364762	8	0.82	11.115	Intercept: 0.452511; SCA37_ATTTCn: 0.017523; GpG_1:57366020: 0.064781; GpG_1:57364762: 0.087624	0
	Age_of_onset ~ -0.0066 + -0.1201*GpG_1:57363591 + 0.2490*GpG_1:57362321 + 0.8459*GpG_1:57361330	8	0.82	11.115	Intercept: 0.967716; GpG_1:57363591: 0.643576; GpG_1:57362321: 0.105584; GpG_1:57361330: 0.015320	0
	Age_of_onset ~ -0.1419 + 0.8418*GpG_1:57368580 + 1.0166*GpG_1:57367607 + -0.5530*GpG_1:57364762	8	0.82	11.12	Intercept: 0.643933; GpG_1:57368580: 0.021812; GpG_1:57367607: 0.019948; GpG_1:57364762: 0.394937	0
	Age_of_onset ~ -0.0059 + 0.0704*GpG_1:57364442 + 0.2756*GpG_1:57362321 + 0.8849*GpG_1:57361330	8	0.82	11.126	Intercept: 0.971142; GpG_1:57364442: 0.647580; GpG_1:57362321: 0.098421; GpG_1:57361330: 0.016747	0
	Age_of_onset ~ 0.1059 + -0.6571*SCA37_ATTTTn3 + -0.4692*GpG_1:57365870 + -0.2811*GpG_1:57359079	8	0.82	11.127	Intercept: 0.620221; SCA37_ATTTTn3: 0.050631; GpG_1:57365870: 0.060760; GpG_1:57359079: 0.135871	0
	Age_of_onset ~ 0.0939 + -0.8896*WT_ATTTTn + -0.4524*GpG_1:57366020 + -0.3638*GpG_1:57365055	8	0.819	11.134	Intercept: 0.617678; WT_ATTTTn: 0.015396; GpG_1:57366020: 0.033052; GpG_1:57365055: 0.099751	0
	Age_of_onset ~ -0.0923 + -0.3752*SCA37_total_repeat_lenght + 0.2898*GpG_1:57367636 + 0.2924*GpG_1:57367607	8	0.819	11.139	Intercept: 0.573371; SCA37_total_repeat_lenght: 0.060862; GpG_1:57367636: 0.081568; GpG_1:57367607: 0.137624	0
	Age_of_onset ~ -0.2447 + -0.0689*GpG_1:57367636 + 0.8319*GpG_1:57361330 + -0.5385*GpG_1:57360506	8	0.819	11.139	Intercept: 0.245314; GpG_1:57367636: 0.743559; GpG_1:57361330: 0.033724; GpG_1:57360506: 0.153157	0
	Age_of_onset ~ -0.2712 + 0.8199*GpG_1:57361330 + -0.3652*GpG_1:57360506 + -0.2951*GpG_1:57360276	8	0.819	11.14	Intercept: 0.269766; GpG_1:57361330: 0.027612; GpG_1:57360506: 0.358929; GpG_1:57360276: 0.743888	0
	Age_of_onset ~ -0.1475 + 0.3236*SCA37_5ATTTTn + -0.1340*GpG_1:57364442 + 0.6840*GpG_1:57361330	8	0.819	11.143	Intercept: 0.405538; SCA37_5ATTTTn: 0.098889; GpG_1:57364442: 0.391473; GpG_1:57361330: 0.032195	0
	Age_of_onset ~ -0.0263 + 0.2025*GpG_1:57364473 + 0.2860*GpG_1:57362650 + 0.8949*GpG_1:57361330	8	0.819	11.145	Intercept: 0.877423; GpG_1:57364473: 0.436406; GpG_1:57362650: 0.096609; GpG_1:57361330: 0.015571	0
	Age_of_onset ~ -0.2304 + 0.7579*GpG_1:57361330 + -0.4966*GpG_1:57360506 + 0.0589*GpG_1:57360184	8	0.819	11.147	Intercept: 0.256774; GpG_1:57361330: 0.022223; GpG_1:57360506: 0.105014; GpG_1:57360184: 0.747565	0
	Age_of_onset ~ -0.0908 + -0.5474*SCA37_total_repeat_lenght + 0.2005*GpG_1:57368819 + -0.3944*GpG_1:57359038	8	0.819	11.149	Intercept: 0.572327; SCA37_total_repeat_lenght: 0.021339; GpG_1:57368819: 0.204876; GpG_1:57359038: 0.042468	0
	Age_of_onset ~ 0.0584 + 0.9404*GpG_1:57368580 + 0.9110*GpG_1:57367607 + -0.1526*GpG_1:57360184	8	0.819	11.15	Intercept: 0.737093; GpG_1:57368580: 0.018803; GpG_1:57367607: 0.015804; GpG_1:57360184: 0.399420	0
	Age_of_onset ~ -0.2162 + -0.0588*GpG_1:57370373 + 0.7513*GpG_1:57361330 + -0.4857*GpG_1:57360506	8	0.819	11.154	Intercept: 0.292110; GpG_1:57370373: 0.751092; GpG_1:57361330: 0.024830; GpG_1:57360506: 0.099090	0
	Age_of_onset ~ 0.1899 + 0.2043*GpG_1:57367004 + 0.3643*GpG_1:57363421 + 0.8083*GpG_1:57361330	8	0.819	11.16	Intercept: 0.432822; GpG_1:57367004: 0.255992; GpG_1:57363421: 0.334023; GpG_1:57361330: 0.020446	0
	Age_of_onset ~ -0.2957 + 0.8536*GpG_1:57361330 + -0.8887*GpG_1:57360276 + 0.1299*GpG_1:57357954	8	0.819	11.173	Intercept: 0.229964; GpG_1:57361330: 0.021184; GpG_1:57360276: 0.166766; GpG_1:57357954: 0.363143	0
	Age_of_onset ~ 0.0412 + -0.1788*WT_total_repeat_lenght + 0.2022*GpG_1:57362873 + 0.6891*GpG_1:57361330	8	0.818	11.176	Intercept: 0.805959; WT_total_repeat_lenght: 0.309868; GpG_1:57362873: 0.163012; GpG_1:57361330: 0.036223	0
	Age_of_onset ~ -0.0558 + -0.3186*SCA37_ATTTCn + 0.4637*GpG_1:57368580 + 0.6574*GpG_1:57367607	8	0.818	11.176	Intercept: 0.810446; SCA37_ATTTCn: 0.403190; GpG_1:57368580: 0.390415; GpG_1:57367607: 0.105839	0
	Age_of_onset ~ 0.1096 + 0.9077*GpG_1:57368580 + 0.9210*GpG_1:57367607 + -0.1769*GpG_1:57360197	8	0.818	11.177	Intercept: 0.538746; GpG_1:57368580: 0.018565; GpG_1:57367607: 0.015900; GpG_1:57360197: 0.403381	0
	Age_of_onset ~ -0.0793 + -0.5766*SCA37_total_repeat_lenght + -0.3861*GpG_1:57359038 + 0.1870*GpG_1:57357746	8	0.818	11.179	Intercept: 0.620544; SCA37_total_repeat_lenght: 0.018632; GpG_1:57359038: 0.043219; GpG_1:57357746: 0.206726	0
	Age_of_onset ~ -0.1575 + 0.4039*GpG_1:57367636 + 0.2982*GpG_1:57365681 + -0.4489*GpG_1:57359079	8	0.818	11.179	Intercept: 0.429681; GpG_1:57367636: 0.041393; GpG_1:57365681: 0.284460; GpG_1:57359079: 0.036113	0
	Age_of_onset ~ -0.5649 + 0.9404*GpG_1:57367004 + -1.2711*GpG_1:57365681 + -0.1166*GpG_1:57362080	8	0.818	11.181	Intercept: 0.040883; GpG_1:57367004: 0.015656; GpG_1:57365681: 0.022027; GpG_1:57362080: 0.364437	0
	Age_of_onset ~ -0.0524 + 0.5983*GpG_1:57371070 + 0.7054*GpG_1:57367004 + -0.8187*GpG_1:57363389	8	0.818	11.183	Intercept: 0.749170; GpG_1:57371070: 0.041387; GpG_1:57367004: 0.017670; GpG_1:57363389: 0.020476	0
	Age_of_onset ~ -0.1319 + 0.2512*GpG_1:57362650 + 0.6678*GpG_1:57361330 + -0.1657*GpG_1:57359079	8	0.818	11.183	Intercept: 0.477516; GpG_1:57362650: 0.112951; GpG_1:57361330: 0.076049; GpG_1:57359079: 0.442903	0
	Age_of_onset ~ -0.2348 + 0.0494*GpG_1:57371178 + 0.7824*GpG_1:57361330 + -0.5130*GpG_1:57360506	8	0.818	11.187	Intercept: 0.252331; GpG_1:57371178: 0.769578; GpG_1:57361330: 0.019097; GpG_1:57360506: 0.130222	0
	Age_of_onset ~ -0.6405 + 0.2897*GpG_1:57370049 + 0.9597*GpG_1:57367004 + -1.3601*GpG_1:57365681	8	0.818	11.192	Intercept: 0.041025; GpG_1:57370049: 0.365839; GpG_1:57367004: 0.014673; GpG_1:57365681: 0.020533	0
	Age_of_onset ~ -0.2644 + -0.1804*GpG_1:57368556 + 0.3482*GpG_1:57367636 + -0.4292*GpG_1:57359079	8	0.818	11.195	Intercept: 0.147748; GpG_1:57368556: 0.285948; GpG_1:57367636: 0.048600; GpG_1:57359079: 0.039619	0
	Age_of_onset ~ -0.3072 + 0.1476*GpG_1:57371070 + 0.7107*GpG_1:57366344 + -0.7877*GpG_1:57365870	8	0.818	11.198	Intercept: 0.110395; GpG_1:57371070: 0.305318; GpG_1:57366344: 0.017982; GpG_1:57365870: 0.016536	0
	Age_of_onset ~ -0.0321 + 0.2147*GpG_1:57367004 + 0.7855*GpG_1:57361330 + -0.2713*GpG_1:57360976	8	0.818	11.198	Intercept: 0.853504; GpG_1:57367004: 0.229564; GpG_1:57361330: 0.020576; GpG_1:57360976: 0.338512	0
	Age_of_onset ~ -0.3143 + 0.3604*GpG_1:57367636 + -0.1554*GpG_1:57360907 + -0.4601*GpG_1:57359079	8	0.818	11.209	Intercept: 0.101918; GpG_1:57367636: 0.045596; GpG_1:57360907: 0.287333; GpG_1:57359079: 0.035155	0
	Age_of_onset ~ -0.2083 + -0.2108*SCA37_total_repeat_lenght + 0.2956*GpG_1:57364720 + -0.3438*GpG_1:57359079	8	0.818	11.21	Intercept: 0.238645; SCA37_total_repeat_lenght: 0.266008; GpG_1:57364720: 0.097816; GpG_1:57359079: 0.091771	0
	Age_of_onset ~ -0.6293 + 0.8855*GpG_1:57367004 + -1.3589*GpG_1:57365681 + 0.1651*GpG_1:57362650	8	0.818	11.217	Intercept: 0.040532; GpG_1:57367004: 0.021510; GpG_1:57365681: 0.020671; GpG_1:57362650: 0.369185	0
	Age_of_onset ~ -0.0261 + 0.2716*GpG_1:57363211 + 0.6809*GpG_1:57361330 + 0.3150*GpG_1:57359676	8	0.817	11.218	Intercept: 0.874558; GpG_1:57363211: 0.320336; GpG_1:57361330: 0.032207; GpG_1:57359676: 0.104037	0
	Age_of_onset ~ -0.1956 + 0.7689*GpG_1:57361330 + -0.1073*GpG_1:57360934 + -0.4557*GpG_1:57360506	8	0.817	11.219	Intercept: 0.404517; GpG_1:57361330: 0.020036; GpG_1:57360934: 0.788747; GpG_1:57360506: 0.105823	0
	Age_of_onset ~ 0.3878 + 0.6148*GpG_1:57367004 + -1.2337*GpG_1:57360506 + 3.0121*GpG_1:57360276	8	0.817	11.226	Intercept: 0.218288; GpG_1:57367004: 0.028245; GpG_1:57360506: 0.023719; GpG_1:57360276: 0.027121	0
	Age_of_onset ~ -0.0019 + 0.2871*GpG_1:57362321 + 0.8573*GpG_1:57361330 + 0.0680*GpG_1:57357189	8	0.817	11.228	Intercept: 0.991032; GpG_1:57362321: 0.117703; GpG_1:57361330: 0.015479; GpG_1:57357189: 0.685742	0
	Age_of_onset ~ 0.0144 + 0.2756*GpG_1:57363211 + 0.2636*GpG_1:57362873 + 0.7364*GpG_1:57361330	8	0.817	11.23	Intercept: 0.931798; GpG_1:57363211: 0.315609; GpG_1:57362873: 0.104394; GpG_1:57361330: 0.025029	0
	Age_of_onset ~ -0.1168 + 0.2397*SCA37_5ATTTTn + -0.3009*GpG_1:57367328 + 0.6841*GpG_1:57361330	8	0.817	11.233	Intercept: 0.497563; SCA37_5ATTTTn: 0.186872; GpG_1:57367328: 0.404602; GpG_1:57361330: 0.032930	0
	Age_of_onset ~ -0.2537 + -0.2051*SCA37_ATTTCn + 0.4753*GpG_1:57367636 + -0.4112*GpG_1:57365807	8	0.817	11.238	Intercept: 0.161503; SCA37_ATTTCn: 0.377446; GpG_1:57367636: 0.066466; GpG_1:57365807: 0.087488	0
	Age_of_onset ~ -0.0040 + 0.8569*GpG_1:57368580 + 0.8934*GpG_1:57367607 + -0.2003*GpG_1:57365681	8	0.817	11.24	Intercept: 0.983950; GpG_1:57368580: 0.020901; GpG_1:57367607: 0.016438; GpG_1:57365681: 0.412911	0
	Age_of_onset ~ 0.0635 + 0.1725*GpG_1:57364762 + 0.2434*GpG_1:57362321 + 0.8482*GpG_1:57361330	8	0.817	11.246	Intercept: 0.807103; GpG_1:57364762: 0.693025; GpG_1:57362321: 0.117017; GpG_1:57361330: 0.015643	0
	Age_of_onset ~ -0.2501 + 0.2117*WT_total_repeat_lenght + -0.7785*SCA37_ATTTCn + 0.5024*GpG_1:57367607	8	0.817	11.247	Intercept: 0.187760; WT_total_repeat_lenght: 0.400836; SCA37_ATTTCn: 0.033969; GpG_1:57367607: 0.063651	0
	Age_of_onset ~ -0.0631 + 0.2757*GpG_1:57362321 + 0.8614*GpG_1:57361330 + 0.1702*GpG_1:57360934	8	0.816	11.266	Intercept: 0.755313; GpG_1:57362321: 0.107236; GpG_1:57361330: 0.015813; GpG_1:57360934: 0.701217	0
	Age_of_onset ~ -0.4655 + 1.0002*GpG_1:57367004 + -1.2309*GpG_1:57365681 + 0.1646*GpG_1:57360184	8	0.816	11.267	Intercept: 0.079844; GpG_1:57367004: 0.013986; GpG_1:57365681: 0.024763; GpG_1:57360184: 0.375821	0
	Age_of_onset ~ -0.1819 + -1.1113*GpG_1:57369911 + 0.6581*GpG_1:57367607 + -0.8456*GpG_1:57363389	8	0.816	11.272	Intercept: 0.304645; GpG_1:57369911: 0.028017; GpG_1:57367607: 0.024244; GpG_1:57363389: 0.019333	0
	Age_of_onset ~ -0.4612 + -1.3219*GpG_1:57367940 + 0.4587*GpG_1:57367607 + 0.3407*GpG_1:57366344	8	0.816	11.275	Intercept: 0.055582; GpG_1:57367940: 0.021956; GpG_1:57367607: 0.056086; GpG_1:57366344: 0.070351	0
	Age_of_onset ~ -0.0136 + -0.7461*WT_ATTTTn + -0.4725*GpG_1:57366020 + 0.3592*GpG_1:57363726	8	0.816	11.278	Intercept: 0.933896; WT_ATTTTn: 0.015000; GpG_1:57366020: 0.032482; GpG_1:57363726: 0.103893	0
	Age_of_onset ~ 0.0060 + 0.0820*GpG_1:57363408 + 0.2981*GpG_1:57362321 + 0.8776*GpG_1:57361330	8	0.816	11.278	Intercept: 0.972395; GpG_1:57363408: 0.706694; GpG_1:57362321: 0.146008; GpG_1:57361330: 0.017683	0
	Age_of_onset ~ 0.4776 + 0.5572*GpG_1:57367004 + 0.5218*GpG_1:57364720 + 1.6140*GpG_1:57360276	8	0.816	11.282	Intercept: 0.158567; GpG_1:57367004: 0.035525; GpG_1:57364720: 0.024074; GpG_1:57360276: 0.064374	0
	Age_of_onset ~ -0.2526 + -0.4861*GpG_1:57371070 + 0.4212*GpG_1:57367636 + -0.7279*GpG_1:57363408	8	0.816	11.284	Intercept: 0.164243; GpG_1:57371070: 0.061489; GpG_1:57367636: 0.029045; GpG_1:57363408: 0.034983	0
	Age_of_onset ~ -0.2285 + -0.0522*GpG_1:57363211 + 0.7869*GpG_1:57361330 + -0.4785*GpG_1:57360506	8	0.816	11.287	Intercept: 0.263427; GpG_1:57363211: 0.837856; GpG_1:57361330: 0.021170; GpG_1:57360506: 0.106073	0
	Age_of_onset ~ -0.2496 + 0.2110*WT_ATTTTn + -0.7793*SCA37_ATTTCn + 0.5018*GpG_1:57367607	8	0.816	11.288	Intercept: 0.189349; WT_ATTTTn: 0.406898; SCA37_ATTTCn: 0.035069; GpG_1:57367607: 0.064643	0
	Age_of_onset ~ -0.2330 + 0.7717*GpG_1:57361330 + -0.4769*GpG_1:57360506 + -0.0408*GpG_1:57360197	8	0.816	11.293	Intercept: 0.258197; GpG_1:57361330: 0.019944; GpG_1:57360506: 0.105284; GpG_1:57360197: 0.843179	0
	Age_of_onset ~ -0.3129 + -0.1842*GpG_1:57369553 + 0.8391*GpG_1:57366344 + -0.9286*GpG_1:57365870	8	0.816	11.294	Intercept: 0.109589; GpG_1:57369553: 0.315320; GpG_1:57366344: 0.027158; GpG_1:57365870: 0.022468	0
	Age_of_onset ~ 0.2594 + 0.4607*GpG_1:57364762 + 0.2396*GpG_1:57362873 + 0.8128*GpG_1:57361330	8	0.816	11.294	Intercept: 0.367795; GpG_1:57364762: 0.322486; GpG_1:57362873: 0.118614; GpG_1:57361330: 0.017312	0
	Age_of_onset ~ -0.3789 + 0.2673*GpG_1:57362650 + -0.6734*GpG_1:57359079 + 0.3098*GpG_1:57357746	8	0.816	11.295	Intercept: 0.067262; GpG_1:57362650: 0.101039; GpG_1:57359079: 0.015906; GpG_1:57357746: 0.078435	0
	Age_of_onset ~ -0.0258 + -0.0600*GpG_1:57366020 + 0.2817*GpG_1:57362321 + 0.8074*GpG_1:57361330	8	0.816	11.301	Intercept: 0.875468; GpG_1:57366020: 0.716537; GpG_1:57362321: 0.118978; GpG_1:57361330: 0.025107	0
	Age_of_onset ~ -0.0391 + 0.1938*GpG_1:57370373 + -0.2752*GpG_1:57362885 + 0.9856*GpG_1:57361330	8	0.815	11.305	Intercept: 0.824305; GpG_1:57370373: 0.342149; GpG_1:57362885: 0.103410; GpG_1:57361330: 0.014845	0
	Age_of_onset ~ 0.0856 + 0.2611*GpG_1:57366956 + 0.2819*GpG_1:57362321 + 0.8699*GpG_1:57361330	8	0.815	11.305	Intercept: 0.793954; GpG_1:57366956: 0.718720; GpG_1:57362321: 0.120044; GpG_1:57361330: 0.016908	0
	Age_of_onset ~ -0.0470 + 0.3082*GpG_1:57366344 + -0.1839*GpG_1:57363211 + 0.8616*GpG_1:57361330	8	0.815	11.31	Intercept: 0.777312; GpG_1:57366344: 0.106783; GpG_1:57363211: 0.527714; GpG_1:57361330: 0.017901	0
	Age_of_onset ~ -0.3173 + 0.2991*GpG_1:57367636 + 0.1524*GpG_1:57362650 + -0.4489*GpG_1:57359079	8	0.815	11.316	Intercept: 0.102048; GpG_1:57367636: 0.078899; GpG_1:57362650: 0.297681; GpG_1:57359079: 0.037143	0
	Age_of_onset ~ -0.6397 + -0.3200*GpG_1:57369911 + -0.6802*GpG_1:57360506 + -0.5392*GpG_1:57359079	8	0.815	11.317	Intercept: 0.030137; GpG_1:57369911: 0.178503; GpG_1:57360506: 0.046063; GpG_1:57359079: 0.021962	0
	Age_of_onset ~ -0.2698 + 0.1911*GpG_1:57365870 + 1.1059*GpG_1:57361330 + -0.9468*GpG_1:57360276	8	0.815	11.319	Intercept: 0.277801; GpG_1:57365870: 0.382659; GpG_1:57361330: 0.020096; GpG_1:57360276: 0.145338	0
	Age_of_onset ~ 0.0503 + -0.9221*Gender + -0.3217*SCA37_total_repeat_lenght + 0.5474*GpG_1:57367636	8	0.815	11.327	Intercept: 0.802553; Gender: 0.145357; SCA37_total_repeat_lenght: 0.098220; GpG_1:57367636: 0.046211	0
	Age_of_onset ~ -0.2336 + -0.0224*GpG_1:57371220 + 0.7882*GpG_1:57361330 + -0.4770*GpG_1:57360506	8	0.815	11.327	Intercept: 0.260697; GpG_1:57371220: 0.877160; GpG_1:57361330: 0.024211; GpG_1:57360506: 0.112937	0
	Age_of_onset ~ -0.0527 + 0.1050*GpG_1:57369553 + 0.1848*GpG_1:57362650 + 0.7895*GpG_1:57361330	8	0.815	11.34	Intercept: 0.750784; GpG_1:57369553: 0.471303; GpG_1:57362650: 0.275582; GpG_1:57361330: 0.021531	0
	Age_of_onset ~ -0.2213 + 0.0191*GpG_1:57366020 + 0.7890*GpG_1:57361330 + -0.4530*GpG_1:57360506	8	0.815	11.343	Intercept: 0.297148; GpG_1:57366020: 0.896030; GpG_1:57361330: 0.027445; GpG_1:57360506: 0.120424	0
	Age_of_onset ~ -0.2290 + 0.7740*GpG_1:57361330 + -0.4627*GpG_1:57360506	8	0.814	9.302	Intercept: 0.207387; GpG_1:57361330: 0.008587; GpG_1:57360506: 0.065223	0
	Age_of_onset ~ -0.4943 + 0.9823*GpG_1:57367004 + -1.2314*GpG_1:57365681 + -0.2468*GpG_1:57363591	8	0.814	11.348	Intercept: 0.062454; GpG_1:57367004: 0.014472; GpG_1:57365681: 0.025136; GpG_1:57363591: 0.387032	0
	Age_of_onset ~ -0.1854 + -0.3743*WT_total_repeat_lenght + -0.4734*GpG_1:57359079 + -0.1778*GpG_1:57356831	8	0.814	11.35	Intercept: 0.286634; WT_total_repeat_lenght: 0.059441; GpG_1:57359079: 0.032073; GpG_1:57356831: 0.246744	0
	Age_of_onset ~ -0.1788 + -0.6598*SCA37_ATTTCn + 0.1750*GpG_1:57369911 + 0.3971*GpG_1:57367607	8	0.814	11.356	Intercept: 0.313933; SCA37_ATTTCn: 0.019760; GpG_1:57369911: 0.417347; GpG_1:57367607: 0.071112	0
	Age_of_onset ~ -0.2323 + 0.0288*GpG_1:57370049 + 0.7744*GpG_1:57361330 + -0.4566*GpG_1:57360506	8	0.814	11.359	Intercept: 0.264969; GpG_1:57370049: 0.920375; GpG_1:57361330: 0.019903; GpG_1:57360506: 0.114395	0
	Age_of_onset ~ -0.0492 + 0.2281*GpG_1:57369553 + 0.7086*GpG_1:57361330 + -0.1700*GpG_1:57357189	8	0.814	11.36	Intercept: 0.766376; GpG_1:57369553: 0.122233; GpG_1:57361330: 0.026624; GpG_1:57357189: 0.277371	0
	Age_of_onset ~ -0.2251 + -0.0211*GpG_1:57363591 + 0.7742*GpG_1:57361330 + -0.4580*GpG_1:57360506	8	0.814	11.367	Intercept: 0.284700; GpG_1:57363591: 0.937264; GpG_1:57361330: 0.019951; GpG_1:57360506: 0.113441	0
	Age_of_onset ~ -0.2333 + -0.0138*GpG_1:57367607 + 0.7803*GpG_1:57361330 + -0.4687*GpG_1:57360506	8	0.814	11.37	Intercept: 0.276985; GpG_1:57367607: 0.942649; GpG_1:57361330: 0.024630; GpG_1:57360506: 0.114844	0
	Age_of_onset ~ -1.4724 + -0.6037*GpG_1:57367692 + 0.6593*GpG_1:57367636 + -2.8315*GpG_1:57366956	8	0.814	11.375	Intercept: 0.031397; GpG_1:57367692: 0.132198; GpG_1:57367636: 0.017067; GpG_1:57366956: 0.037858	0
	Age_of_onset ~ -0.1277 + 0.3446*GpG_1:57367636 + 0.3559*GpG_1:57363421 + -0.4418*GpG_1:57359079	8	0.814	11.376	Intercept: 0.557264; GpG_1:57367636: 0.051412; GpG_1:57363421: 0.303647; GpG_1:57359079: 0.038613	0
	Age_of_onset ~ -0.0528 + 0.2305*GpG_1:57364720 + 0.6246*GpG_1:57361330 + 0.1106*GpG_1:57357954	8	0.814	11.379	Intercept: 0.748012; GpG_1:57364720: 0.177371; GpG_1:57361330: 0.043463; GpG_1:57357954: 0.446333	0
	Age_of_onset ~ -0.0346 + -0.1768*GpG_1:57362885 + 0.9039*GpG_1:57361330 + -0.2679*GpG_1:57360976	8	0.814	11.38	Intercept: 0.844185; GpG_1:57362885: 0.243097; GpG_1:57361330: 0.014731; GpG_1:57360976: 0.351242	0
	Age_of_onset ~ -0.2311 + -0.0029*GpG_1:57369553 + 0.7748*GpG_1:57361330 + -0.4673*GpG_1:57360506	8	0.814	11.381	Intercept: 0.364413; GpG_1:57369553: 0.988581; GpG_1:57361330: 0.022055; GpG_1:57360506: 0.279250	0
	Age_of_onset ~ -0.0622 + 0.2369*GpG_1:57366344 + -0.0933*GpG_1:57365807 + 0.8068*GpG_1:57361330	8	0.814	11.381	Intercept: 0.706338; GpG_1:57366344: 0.142948; GpG_1:57365807: 0.544492; GpG_1:57361330: 0.017998	0
	Age_of_onset ~ -0.0845 + 0.0980*GpG_1:57367636 + 0.2275*GpG_1:57366344 + 0.7245*GpG_1:57361330	8	0.814	11.383	Intercept: 0.617267; GpG_1:57367636: 0.544887; GpG_1:57366344: 0.164595; GpG_1:57361330: 0.040552	0
	Age_of_onset ~ -0.3996 + 0.9360*GpG_1:57361330 + -1.4462*GpG_1:57360276 + 0.2053*GpG_1:57360184	8	0.814	11.383	Intercept: 0.155602; GpG_1:57361330: 0.014542; GpG_1:57360276: 0.112302; GpG_1:57360184: 0.391764	0
	Age_of_onset ~ -0.1037 + -0.6057*SCA37_total_repeat_lenght + -0.2350*GpG_1:57363726 + -0.3750*GpG_1:57359038	8	0.814	11.384	Intercept: 0.529051; SCA37_total_repeat_lenght: 0.017993; GpG_1:57363726: 0.220287; GpG_1:57359038: 0.046239	0
	Age_of_onset ~ -0.2777 + -0.3607*Gender + 0.9967*GpG_1:57361330 + -1.2078*GpG_1:57360276	8	0.814	11.385	Intercept: 0.264992; Gender: 0.392052; GpG_1:57361330: 0.014320; GpG_1:57360276: 0.103486	0
	Age_of_onset ~ -0.2331 + 0.1213*GpG_1:57369553 + 0.8532*GpG_1:57361330 + -0.7332*GpG_1:57360276	8	0.814	11.385	Intercept: 0.363144; GpG_1:57369553: 0.391912; GpG_1:57361330: 0.022475; GpG_1:57360276: 0.279579	0
	Age_of_onset ~ -0.1515 + -0.4352*SCA37_total_repeat_lenght + -0.3295*GpG_1:57359079 + -0.2945*GpG_1:57356831	8	0.814	11.386	Intercept: 0.381494; SCA37_total_repeat_lenght: 0.060023; GpG_1:57359079: 0.103489; GpG_1:57356831: 0.102778	0
	Age_of_onset ~ -0.0259 + -0.9226*GpG_1:57371070 + 0.8761*GpG_1:57357954 + 0.7094*GpG_1:57357746	8	0.813	11.392	Intercept: 0.875467; GpG_1:57371070: 0.023636; GpG_1:57357954: 0.014280; GpG_1:57357746: 0.028920	0
	Age_of_onset ~ -0.6140 + -0.7247*SCA37_ATTTCn + 0.3005*GpG_1:57367004 + -0.8191*GpG_1:57363421	8	0.813	11.404	Intercept: 0.060075; SCA37_ATTTCn: 0.021796; GpG_1:57367004: 0.123298; GpG_1:57363421: 0.095679	0
	Age_of_onset ~ -0.2770 + 0.3808*GpG_1:57364720 + -0.1591*GpG_1:57360907 + -0.4718*GpG_1:57359079	8	0.813	11.407	Intercept: 0.138921; GpG_1:57364720: 0.048080; GpG_1:57360907: 0.283593; GpG_1:57359079: 0.033865	0
	Age_of_onset ~ -0.2741 + 0.3380*GpG_1:57364720 + 0.2747*GpG_1:57363211 + -0.4304*GpG_1:57359079	8	0.813	11.412	Intercept: 0.141593; GpG_1:57364720: 0.064006; GpG_1:57363211: 0.284096; GpG_1:57359079: 0.040509	0
	Age_of_onset ~ -0.0332 + 0.1832*GpG_1:57370373 + 0.3230*GpG_1:57367004 + 0.7968*GpG_1:57361330	8	0.813	11.414	Intercept: 0.851474; GpG_1:57370373: 0.365104; GpG_1:57367004: 0.106650; GpG_1:57361330: 0.021803	0
	Age_of_onset ~ 0.0205 + -0.3797*GpG_1:57365807 + -0.6058*GpG_1:57363591 + 0.7752*GpG_1:57361330	8	0.813	11.416	Intercept: 0.902420; GpG_1:57365807: 0.115017; GpG_1:57363591: 0.144393; GpG_1:57361330: 0.020073	0
	Age_of_onset ~ -0.3074 + -0.2374*SCA37_ATTTCn + 0.2453*GpG_1:57367636 + -0.3450*GpG_1:57359079	8	0.813	11.418	Intercept: 0.109551; SCA37_ATTTCn: 0.308041; GpG_1:57367636: 0.167868; GpG_1:57359079: 0.092002	0
	Age_of_onset ~ -0.0856 + 0.3837*GpG_1:57371220 + 0.5402*GpG_1:57367004 + -0.2188*GpG_1:57366050	8	0.813	11.419	Intercept: 0.633378; GpG_1:57371220: 0.075899; GpG_1:57367004: 0.039512; GpG_1:57366050: 0.268729	0
	Age_of_onset ~ -0.0525 + 0.4831*GpG_1:57371220 + 0.6415*GpG_1:57367004 + -0.2798*GpG_1:57364473	8	0.813	11.43	Intercept: 0.757816; GpG_1:57371220: 0.026892; GpG_1:57367004: 0.021200; GpG_1:57364473: 0.269619	0
	Age_of_onset ~ 0.0951 + 0.1915*GpG_1:57364442 + 0.3232*GpG_1:57362873 + 0.8957*GpG_1:57361330	8	0.812	11.434	Intercept: 0.604667; GpG_1:57364442: 0.338369; GpG_1:57362873: 0.107350; GpG_1:57361330: 0.017710	0
	Age_of_onset ~ -0.0393 + -0.0545*GpG_1:57366050 + 0.2350*GpG_1:57362321 + 0.8013*GpG_1:57361330	8	0.812	11.438	Intercept: 0.831312; GpG_1:57366050: 0.789780; GpG_1:57362321: 0.159184; GpG_1:57361330: 0.037441	0
	Age_of_onset ~ -0.0371 + -0.1336*WT_ATTTTn + 0.2289*GpG_1:57364720 + 0.5936*GpG_1:57361330	8	0.812	11.439	Intercept: 0.821721; WT_ATTTTn: 0.456954; GpG_1:57364720: 0.182893; GpG_1:57361330: 0.057436	0
	Age_of_onset ~ 0.2699 + 0.7019*GpG_1:57363421 + 0.3130*GpG_1:57363211 + 0.8246*GpG_1:57361330	8	0.812	11.439	Intercept: 0.294184; GpG_1:57363421: 0.110767; GpG_1:57363211: 0.280252; GpG_1:57361330: 0.019790	0
	Age_of_onset ~ -0.1079 + -0.5843*SCA37_total_repeat_lenght + 0.2043*GpG_1:57371070 + -0.4149*GpG_1:57359038	8	0.812	11.442	Intercept: 0.515663; SCA37_total_repeat_lenght: 0.019183; GpG_1:57371070: 0.224274; GpG_1:57359038: 0.045613	0
	Age_of_onset ~ -0.1723 + 0.3498*GpG_1:57363211 + 0.7804*GpG_1:57361330 + -0.5547*GpG_1:57360976	8	0.812	11.442	Intercept: 0.359335; GpG_1:57363211: 0.247956; GpG_1:57361330: 0.022305; GpG_1:57360976: 0.110869	0
	Age_of_onset ~ -0.5814 + -0.7480*SCA37_total_repeat_lenght + 0.2024*GpG_1:57369553 + -1.1408*GpG_1:57363421	8	0.812	11.443	Intercept: 0.063109; SCA37_total_repeat_lenght: 0.022204; GpG_1:57369553: 0.172714; GpG_1:57363421: 0.057496	0
	Age_of_onset ~ -0.0193 + -0.1332*GpG_1:57371178 + -0.2247*GpG_1:57362885 + 0.8623*GpG_1:57361330	8	0.812	11.445	Intercept: 0.910616; GpG_1:57371178: 0.359356; GpG_1:57362885: 0.140330; GpG_1:57361330: 0.017095	0
	Age_of_onset ~ -0.2901 + -0.6042*SCA37_ATTTCn + 0.4219*GpG_1:57367607 + -0.1936*GpG_1:57365681	8	0.812	11.453	Intercept: 0.182089; SCA37_ATTTCn: 0.022101; GpG_1:57367607: 0.064254; GpG_1:57365681: 0.433031	0
	Age_of_onset ~ -0.0654 + 0.2637*GpG_1:57364720 + 0.6559*GpG_1:57361330 + -0.1078*GpG_1:57357189	8	0.812	11.453	Intercept: 0.695621; GpG_1:57364720: 0.125520; GpG_1:57361330: 0.036594; GpG_1:57357189: 0.459385	0
	Age_of_onset ~ -0.3312 + -1.2491*SCA37_ATTTCn + -0.7059*GpG_1:57370049 + -0.7823*GpG_1:57368580	8	0.812	11.46	Intercept: 0.107287; SCA37_ATTTCn: 0.018022; GpG_1:57370049: 0.114747; GpG_1:57368580: 0.067429	0
	Age_of_onset ~ -0.0370 + -0.1319*WT_total_repeat_lenght + 0.2315*GpG_1:57364720 + 0.5932*GpG_1:57361330	8	0.812	11.461	Intercept: 0.822607; WT_total_repeat_lenght: 0.460851; GpG_1:57364720: 0.177467; GpG_1:57361330: 0.058040	0
	Age_of_onset ~ -0.1173 + 0.5077*GpG_1:57367636 + 0.4516*GpG_1:57367004 + 0.2714*GpG_1:57357619	8	0.812	11.462	Intercept: 0.483916; GpG_1:57367636: 0.022585; GpG_1:57367004: 0.044280; GpG_1:57357619: 0.116697	0
	Age_of_onset ~ 0.0127 + 0.0974*GpG_1:57367940 + 0.2691*GpG_1:57362321 + 0.8744*GpG_1:57361330	8	0.812	11.468	Intercept: 0.950704; GpG_1:57367940: 0.810363; GpG_1:57362321: 0.124089; GpG_1:57361330: 0.022607	0
	Age_of_onset ~ 0.0901 + 0.3781*GpG_1:57367607 + 0.9248*GpG_1:57364203 + 0.8608*GpG_1:57359676	8	0.812	11.469	Intercept: 0.611660; GpG_1:57367607: 0.081166; GpG_1:57364203: 0.032011; GpG_1:57359676: 0.020651	0
	Age_of_onset ~ -0.0213 + 0.2325*GpG_1:57362321 + 0.8227*GpG_1:57361330 + 0.0384*GpG_1:57357954	8	0.812	11.469	Intercept: 0.897399; GpG_1:57362321: 0.182210; GpG_1:57361330: 0.023089; GpG_1:57357954: 0.810555	0
	Age_of_onset ~ 0.0144 + -0.1414*GpG_1:57363389 + 0.6820*GpG_1:57361330 + 0.3210*GpG_1:57359676	8	0.812	11.47	Intercept: 0.931190; GpG_1:57363389: 0.349432; GpG_1:57361330: 0.033888; GpG_1:57359676: 0.108141	0
	Age_of_onset ~ -0.0810 + 0.3007*GpG_1:57362650 + 0.8333*GpG_1:57361330 + 0.1023*GpG_1:57357619	8	0.811	11.478	Intercept: 0.629735; GpG_1:57362650: 0.109403; GpG_1:57361330: 0.017079; GpG_1:57357619: 0.498562	0
	Age_of_onset ~ -0.2022 + 0.5688*GpG_1:57367636 + -0.4277*GpG_1:57365807 + 0.1427*GpG_1:57359676	8	0.811	11.484	Intercept: 0.248688; GpG_1:57367636: 0.020474; GpG_1:57365807: 0.076708; GpG_1:57359676: 0.413131	0
	Age_of_onset ~ -0.0902 + -0.5114*SCA37_ATTTCn + 0.2578*GpG_1:57367692 + 0.4931*GpG_1:57367607	8	0.811	11.486	Intercept: 0.683175; SCA37_ATTTCn: 0.062931; GpG_1:57367692: 0.438647; GpG_1:57367607: 0.068594	0
	Age_of_onset ~ -0.2928 + 0.9315*GpG_1:57361330 + -0.2432*GpG_1:57360976 + -0.7716*GpG_1:57360276	8	0.811	11.491	Intercept: 0.242354; GpG_1:57361330: 0.015047; GpG_1:57360976: 0.407603; GpG_1:57360276: 0.251814	0
	Age_of_onset ~ -0.0267 + 0.1421*GpG_1:57367004 + 0.1656*GpG_1:57362650 + 0.7907*GpG_1:57361330	8	0.811	11.492	Intercept: 0.879618; GpG_1:57367004: 0.501445; GpG_1:57362650: 0.375380; GpG_1:57361330: 0.022211	0
	Age_of_onset ~ -0.0090 + 0.2597*GpG_1:57362321 + 0.8506*GpG_1:57361330 + -0.0378*GpG_1:57360845	8	0.811	11.497	Intercept: 0.957673; GpG_1:57362321: 0.109459; GpG_1:57361330: 0.016687; GpG_1:57360845: 0.832085	0
	Age_of_onset ~ -0.2178 + 0.6396*GpG_1:57367636 + -0.4837*GpG_1:57365807 + -0.1856*GpG_1:57360197	8	0.811	11.5	Intercept: 0.215232; GpG_1:57367636: 0.015952; GpG_1:57365807: 0.044075; GpG_1:57360197: 0.415585	0
	Age_of_onset ~ -0.2853 + 0.5354*GpG_1:57366344 + -0.6174*GpG_1:57365870 + -0.1830*GpG_1:57359079	8	0.811	11.505	Intercept: 0.130092; GpG_1:57366344: 0.056079; GpG_1:57365870: 0.052088; GpG_1:57359079: 0.338946	0
	Age_of_onset ~ -0.4036 + 0.4837*GpG_1:57368270 + 0.8828*GpG_1:57367004 + -1.3077*GpG_1:57365681	8	0.811	11.508	Intercept: 0.163034; GpG_1:57368270: 0.410537; GpG_1:57367004: 0.023713; GpG_1:57365681: 0.022485	0
	Age_of_onset ~ -0.6240 + -0.5023*GpG_1:57367940 + -0.5492*GpG_1:57360506 + -0.4569*GpG_1:57359079	8	0.811	11.513	Intercept: 0.032039; GpG_1:57367940: 0.189408; GpG_1:57360506: 0.070866; GpG_1:57359079: 0.037517	0
	Age_of_onset ~ -0.0237 + 0.0481*GpG_1:57363211 + 0.2492*GpG_1:57362321 + 0.8325*GpG_1:57361330	8	0.811	11.513	Intercept: 0.888348; GpG_1:57363211: 0.845599; GpG_1:57362321: 0.113115; GpG_1:57361330: 0.019761	0
	Age_of_onset ~ -0.3725 + -0.6669*GpG_1:57366050 + 0.2996*GpG_1:57363726 + 0.8217*GpG_1:57363211	8	0.811	11.515	Intercept: 0.074501; GpG_1:57366050: 0.017715; GpG_1:57363726: 0.152704; GpG_1:57363211: 0.038043	0
	Age_of_onset ~ -0.3331 + -0.4494*GpG_1:57368556 + 0.3290*GpG_1:57366344 + -0.6187*GpG_1:57366050	8	0.81	11.521	Intercept: 0.095249; GpG_1:57368556: 0.058772; GpG_1:57366344: 0.072494; GpG_1:57366050: 0.020668	0
	Age_of_onset ~ -0.3042 + 0.4584*GpG_1:57367636 + -0.2729*GpG_1:57364203 + -0.3757*GpG_1:57359079	8	0.81	11.522	Intercept: 0.113432; GpG_1:57367636: 0.052363; GpG_1:57364203: 0.319042; GpG_1:57359079: 0.065688	0
	Age_of_onset ~ 0.0985 + -0.8905*WT_total_repeat_lenght + -0.4521*GpG_1:57366020 + -0.3685*GpG_1:57365055	8	0.81	11.524	Intercept: 0.611252; WT_total_repeat_lenght: 0.017037; GpG_1:57366020: 0.035848; GpG_1:57365055: 0.104354	0
	Age_of_onset ~ -0.0069 + 0.0404*GpG_1:57367692 + 0.2503*GpG_1:57362321 + 0.8338*GpG_1:57361330	8	0.81	11.528	Intercept: 0.968377; GpG_1:57367692: 0.859357; GpG_1:57362321: 0.111386; GpG_1:57361330: 0.019629	0
	Age_of_onset ~ -0.3345 + -0.8068*SCA37_ATTTCn + 0.5246*GpG_1:57363211 + 0.2162*GpG_1:57362080	8	0.81	11.535	Intercept: 0.092708; SCA37_ATTTCn: 0.019674; GpG_1:57363211: 0.085983; GpG_1:57362080: 0.213978	0
	Age_of_onset ~ 0.0494 + 0.2480*GpG_1:57366344 + 0.2426*GpG_1:57364762 + 0.8149*GpG_1:57361330	8	0.81	11.538	Intercept: 0.852413; GpG_1:57366344: 0.127224; GpG_1:57364762: 0.585145; GpG_1:57361330: 0.018115	0
	Age_of_onset ~ -0.0588 + -0.2103*SCA37_ATTTCn + -0.1682*GpG_1:57362885 + 0.7059*GpG_1:57361330	8	0.81	11.543	Intercept: 0.755408; SCA37_ATTTCn: 0.372083; GpG_1:57362885: 0.278694; GpG_1:57361330: 0.063468	0
	Age_of_onset ~ -0.4078 + 0.9667*GpG_1:57361330 + -1.3540*GpG_1:57360276 + -0.2148*GpG_1:57360197	8	0.81	11.545	Intercept: 0.159824; GpG_1:57361330: 0.014594; GpG_1:57360276: 0.113092; GpG_1:57360197: 0.415909	0
	Age_of_onset ~ -0.0165 + 0.0342*GpG_1:57364203 + 0.2621*GpG_1:57362321 + 0.8358*GpG_1:57361330	8	0.81	11.546	Intercept: 0.920446; GpG_1:57364203: 0.878680; GpG_1:57362321: 0.127669; GpG_1:57361330: 0.019356	0
	Age_of_onset ~ -0.2847 + 0.3068*GpG_1:57364720 + 0.2348*GpG_1:57363265 + -0.5469*GpG_1:57359079	8	0.81	11.549	Intercept: 0.135699; GpG_1:57364720: 0.091016; GpG_1:57363265: 0.297223; GpG_1:57359079: 0.036734	0
	Age_of_onset ~ -0.1336 + 0.3438*SCA37_5ATTTTn + 0.8211*GpG_1:57361330 + 0.1185*GpG_1:57359038	8	0.81	11.553	Intercept: 0.453158; SCA37_5ATTTTn: 0.108940; GpG_1:57361330: 0.023049; GpG_1:57359038: 0.457350	0
	Age_of_onset ~ -0.0175 + -0.0231*GpG_1:57365807 + 0.2432*GpG_1:57362321 + 0.8422*GpG_1:57361330	8	0.81	11.555	Intercept: 0.915678; GpG_1:57365807: 0.889347; GpG_1:57362321: 0.150401; GpG_1:57361330: 0.017204	0
	Age_of_onset ~ 0.0155 + 0.0689*GpG_1:57363421 + 0.2318*GpG_1:57362321 + 0.8514*GpG_1:57361330	8	0.81	11.56	Intercept: 0.958522; GpG_1:57363421: 0.895371; GpG_1:57362321: 0.291585; GpG_1:57361330: 0.017836	0
	Age_of_onset ~ -0.0171 + 0.2522*GpG_1:57362321 + 0.8447*GpG_1:57361330	8	0.809	9.519	Intercept: 0.907025; GpG_1:57362321: 0.070356; GpG_1:57361330: 0.007019	0
	Age_of_onset ~ -0.0669 + 0.2834*GpG_1:57366344 + 0.8661*GpG_1:57361330 + 0.0794*GpG_1:57359038	8	0.809	11.561	Intercept: 0.689031; GpG_1:57366344: 0.109187; GpG_1:57361330: 0.020897; GpG_1:57359038: 0.591753	0
	Age_of_onset ~ -0.2280 + -0.7277*SCA37_ATTTCn + 0.3978*GpG_1:57367607 + -0.1267*GpG_1:57363376	8	0.809	11.562	Intercept: 0.217599; SCA37_ATTTCn: 0.030449; GpG_1:57367607: 0.073249; GpG_1:57363376: 0.451719	0
	Age_of_onset ~ -0.2102 + -0.4249*SCA37_ATTTCn + 0.3165*GpG_1:57363211 + 0.3953*GpG_1:57361330	8	0.809	11.563	Intercept: 0.296750; SCA37_ATTTCn: 0.114739; GpG_1:57363211: 0.280536; GpG_1:57361330: 0.215844	0
	Age_of_onset ~ -0.2555 + -1.2768*GpG_1:57367328 + -0.4899*GpG_1:57366020 + 0.3196*GpG_1:57362650	8	0.809	11.565	Intercept: 0.164938; GpG_1:57367328: 0.022665; GpG_1:57366020: 0.031879; GpG_1:57362650: 0.083358	0
	Age_of_onset ~ -0.3765 + 0.2869*GpG_1:57371220 + 0.3702*GpG_1:57367557 + -0.5820*GpG_1:57359079	8	0.809	11.568	Intercept: 0.076700; GpG_1:57371220: 0.088095; GpG_1:57367557: 0.074849; GpG_1:57359079: 0.022994	0
	Age_of_onset ~ -0.0138 + 0.0562*GpG_1:57367328 + 0.2680*GpG_1:57362321 + 0.8620*GpG_1:57361330	8	0.809	11.569	Intercept: 0.934347; GpG_1:57367328: 0.908674; GpG_1:57362321: 0.207055; GpG_1:57361330: 0.028424	0
	Age_of_onset ~ -0.0177 + 0.0184*GpG_1:57363265 + 0.2525*GpG_1:57362321 + 0.8463*GpG_1:57361330	8	0.809	11.572	Intercept: 0.914826; GpG_1:57363265: 0.913171; GpG_1:57362321: 0.108879; GpG_1:57361330: 0.016937	0
	Age_of_onset ~ -0.6358 + 1.0565*Gender + -0.6534*GpG_1:57359079 + -0.3660*GpG_1:57357189	8	0.809	11.575	Intercept: 0.033314; Gender: 0.063640; GpG_1:57359079: 0.016754; GpG_1:57357189: 0.076773	0
	Age_of_onset ~ -0.2697 + -0.2940*GpG_1:57365870 + -0.7795*GpG_1:57363408 + -0.5458*GpG_1:57363389	8	0.809	11.577	Intercept: 0.148684; GpG_1:57365870: 0.114062; GpG_1:57363408: 0.021837; GpG_1:57363389: 0.032974	0
	Age_of_onset ~ -0.0484 + 0.3094*GpG_1:57362650 + 0.8069*GpG_1:57361330 + 0.1383*GpG_1:57360184	8	0.809	11.578	Intercept: 0.775756; GpG_1:57362650: 0.118715; GpG_1:57361330: 0.019977; GpG_1:57360184: 0.520149	0
	Age_of_onset ~ -0.0177 + -0.0193*GpG_1:57368580 + 0.2591*GpG_1:57362321 + 0.8503*GpG_1:57361330	8	0.809	11.579	Intercept: 0.914804; GpG_1:57368580: 0.925899; GpG_1:57362321: 0.139650; GpG_1:57361330: 0.018510	0
	Age_of_onset ~ -0.0225 + 0.0140*GpG_1:57370373 + 0.2511*GpG_1:57362321 + 0.8500*GpG_1:57361330	8	0.809	11.585	Intercept: 0.900481; GpG_1:57370373: 0.938439; GpG_1:57362321: 0.111962; GpG_1:57361330: 0.019215	0
	Age_of_onset ~ 0.0615 + -0.1469*GpG_1:57363376 + -0.3016*GpG_1:57362885 + 1.0268*GpG_1:57361330	8	0.809	11.588	Intercept: 0.727622; GpG_1:57363376: 0.378108; GpG_1:57362885: 0.109871; GpG_1:57361330: 0.018866	0
	Age_of_onset ~ -0.0127 + -0.0201*GpG_1:57370049 + 0.2554*GpG_1:57362321 + 0.8454*GpG_1:57361330	8	0.809	11.589	Intercept: 0.942972; GpG_1:57370049: 0.946662; GpG_1:57362321: 0.122169; GpG_1:57361330: 0.016997	0
	Age_of_onset ~ -0.0164 + 0.0161*SCA37_total_repeat_lenght + 0.2617*GpG_1:57362321 + 0.8586*GpG_1:57361330	8	0.809	11.591	Intercept: 0.921189; SCA37_total_repeat_lenght: 0.954188; GpG_1:57362321: 0.256243; GpG_1:57361330: 0.051603	0
	Age_of_onset ~ 0.0070 + -0.5412*SCA37_total_repeat_lenght + 0.2731*GpG_1:57360184 + -0.4287*GpG_1:57359038	8	0.809	11.593	Intercept: 0.968171; SCA37_total_repeat_lenght: 0.024224; GpG_1:57360184: 0.235176; GpG_1:57359038: 0.048229	0
	Age_of_onset ~ -0.0165 + -0.0073*GpG_1:57371220 + 0.2545*GpG_1:57362321 + 0.8499*GpG_1:57361330	8	0.809	11.593	Intercept: 0.920911; GpG_1:57371220: 0.959538; GpG_1:57362321: 0.121844; GpG_1:57361330: 0.022604	0
	Age_of_onset ~ -0.1140 + -0.1247*GpG_1:57366050 + 0.2219*GpG_1:57362650 + 0.7367*GpG_1:57361330	8	0.809	11.595	Intercept: 0.535186; GpG_1:57366050: 0.523900; GpG_1:57362650: 0.166762; GpG_1:57361330: 0.042359	0
	Age_of_onset ~ -0.0180 + -0.0027*SCA37_ATTTCn + 0.2509*GpG_1:57362321 + 0.8424*GpG_1:57361330	8	0.809	11.599	Intercept: 0.929371; SCA37_ATTTCn: 0.993712; GpG_1:57362321: 0.283836; GpG_1:57361330: 0.071537	0
	Age_of_onset ~ -0.0540 + -0.2603*GpG_1:57367328 + 0.2212*GpG_1:57364720 + 0.6173*GpG_1:57361330	8	0.809	11.6	Intercept: 0.746050; GpG_1:57367328: 0.487389; GpG_1:57364720: 0.209008; GpG_1:57361330: 0.048318	0
	Age_of_onset ~ -0.0453 + 0.3506*GpG_1:57371220 + 0.1966*GpG_1:57367636 + 0.5483*GpG_1:57367004	8	0.808	11.603	Intercept: 0.790797; GpG_1:57371220: 0.121494; GpG_1:57367636: 0.285284; GpG_1:57367004: 0.038246	0
	Age_of_onset ~ -0.0490 + -0.2971*Gender + 0.3220*SCA37_5ATTTTn + 0.7749*GpG_1:57361330	8	0.808	11.61	Intercept: 0.801729; Gender: 0.467862; SCA37_5ATTTTn: 0.110296; GpG_1:57361330: 0.021959	0
	Age_of_onset ~ -0.2911 + -0.6115*GpG_1:57363591 + -0.7081*GpG_1:57359079 + 0.4465*GpG_1:57357746	8	0.808	11.61	Intercept: 0.128365; GpG_1:57363591: 0.110457; GpG_1:57359079: 0.015821; GpG_1:57357746: 0.049342	0
	Age_of_onset ~ 0.4631 + -1.0756*SCA37_ATTTTn3 + 0.3108*GpG_1:57371178 + -0.8627*GpG_1:57365870	8	0.808	11.613	Intercept: 0.125548; SCA37_ATTTTn3: 0.020664; GpG_1:57371178: 0.156620; GpG_1:57365870: 0.022494	0
	Age_of_onset ~ 0.1680 + -0.9177*SCA37_total_repeat_lenght + -1.0659*GpG_1:57370049 + -0.4190*GpG_1:57357619	8	0.808	11.616	Intercept: 0.422848; SCA37_total_repeat_lenght: 0.015192; GpG_1:57370049: 0.060283; GpG_1:57357619: 0.064908	0
	Age_of_onset ~ -0.2220 + -0.6955*SCA37_ATTTCn + 0.4023*GpG_1:57367607 + -0.1164*GpG_1:57362321	8	0.808	11.621	Intercept: 0.226844; SCA37_ATTTCn: 0.025627; GpG_1:57367607: 0.071972; GpG_1:57362321: 0.462324	0
	Age_of_onset ~ -0.2730 + 0.2979*GpG_1:57367636 + -0.3579*GpG_1:57367328 + -0.3761*GpG_1:57359079	8	0.808	11.621	Intercept: 0.144844; GpG_1:57367636: 0.084772; GpG_1:57367328: 0.330009; GpG_1:57359079: 0.066656	0
	Age_of_onset ~ -0.0617 + 0.1065*GpG_1:57364442 + 0.2923*GpG_1:57362650 + 0.8910*GpG_1:57361330	8	0.808	11.625	Intercept: 0.713707; GpG_1:57364442: 0.530927; GpG_1:57362650: 0.113362; GpG_1:57361330: 0.018615	0
	Age_of_onset ~ 0.0547 + -0.1382*GpG_1:57363389 + 0.2648*GpG_1:57362873 + 0.7399*GpG_1:57361330	8	0.808	11.626	Intercept: 0.753576; GpG_1:57363389: 0.361970; GpG_1:57362873: 0.113044; GpG_1:57361330: 0.026703	0
	Age_of_onset ~ -0.0527 + -0.2823*GpG_1:57367692 + 0.8128*GpG_1:57361330 + 0.3806*GpG_1:57359676	8	0.808	11.628	Intercept: 0.766215; GpG_1:57367692: 0.369490; GpG_1:57361330: 0.021069; GpG_1:57359676: 0.114615	0
	Age_of_onset ~ 0.0037 + 0.4683*GpG_1:57371220 + 0.5981*GpG_1:57367004 + -0.1456*GpG_1:57359038	8	0.808	11.636	Intercept: 0.982581; GpG_1:57371220: 0.031163; GpG_1:57367004: 0.026569; GpG_1:57359038: 0.288489	0
	Age_of_onset ~ -0.0964 + -0.1697*SCA37_ATTTCn + 0.1986*GpG_1:57364720 + 0.5656*GpG_1:57361330	8	0.808	11.64	Intercept: 0.599217; SCA37_ATTTCn: 0.495670; GpG_1:57364720: 0.287759; GpG_1:57361330: 0.082468	0
	Age_of_onset ~ -0.0710 + 0.2852*GpG_1:57366344 + 0.0736*GpG_1:57363389 + 0.8458*GpG_1:57361330	8	0.807	11.648	Intercept: 0.673615; GpG_1:57366344: 0.113749; GpG_1:57363389: 0.617655; GpG_1:57361330: 0.019510	0
	Age_of_onset ~ 0.0603 + 0.7485*GpG_1:57368580 + 0.8060*GpG_1:57367607 + -0.2751*GpG_1:57367328	8	0.807	11.65	Intercept: 0.737243; GpG_1:57368580: 0.054317; GpG_1:57367607: 0.029126; GpG_1:57367328: 0.484591	0
	Age_of_onset ~ -0.2210 + 0.1746*GpG_1:57367607 + 0.5945*GpG_1:57366344 + -0.7088*GpG_1:57365870	8	0.807	11.655	Intercept: 0.231338; GpG_1:57367607: 0.357198; GpG_1:57366344: 0.031595; GpG_1:57365870: 0.024258	0
	Age_of_onset ~ -0.2789 + 0.3531*GpG_1:57364720 + -0.1771*GpG_1:57363408 + -0.3970*GpG_1:57359079	8	0.807	11.666	Intercept: 0.142521; GpG_1:57364720: 0.059062; GpG_1:57363408: 0.309127; GpG_1:57359079: 0.055518	0
	Age_of_onset ~ 0.0638 + -0.1504*SCA37_total_repeat_lenght + 0.6967*GpG_1:57368580 + 0.7581*GpG_1:57367607	8	0.807	11.672	Intercept: 0.722086; SCA37_total_repeat_lenght: 0.488919; GpG_1:57368580: 0.094632; GpG_1:57367607: 0.048495	0
	Age_of_onset ~ -0.5705 + 0.1097*GpG_1:57368819 + 0.9508*GpG_1:57367004 + -1.3102*GpG_1:57365681	8	0.807	11.682	Intercept: 0.045049; GpG_1:57368819: 0.438495; GpG_1:57367004: 0.016713; GpG_1:57365681: 0.023391	0
	Age_of_onset ~ -0.3385 + 0.5933*SCA37_5ATTTTn + -0.4944*GpG_1:57365870 + -0.5126*GpG_1:57365807	8	0.807	11.684	Intercept: 0.095449; SCA37_5ATTTTn: 0.027113; GpG_1:57365870: 0.036636; GpG_1:57365807: 0.039613	0
	Age_of_onset ~ -0.0540 + 0.2522*GpG_1:57366344 + -0.1299*GpG_1:57363591 + 0.8087*GpG_1:57361330	8	0.807	11.685	Intercept: 0.750223; GpG_1:57366344: 0.124244; GpG_1:57363591: 0.629525; GpG_1:57361330: 0.019015	0
	Age_of_onset ~ -0.2953 + -0.5736*SCA37_ATTTCn + -0.3383*GpG_1:57359038 + -0.2436*GpG_1:57357189	8	0.806	11.688	Intercept: 0.125935; SCA37_ATTTCn: 0.026746; GpG_1:57359038: 0.069083; GpG_1:57357189: 0.186944	0
	Age_of_onset ~ -0.6274 + 1.0770*GpG_1:57367004 + -1.4939*GpG_1:57365681 + 0.1302*GpG_1:57359038	8	0.806	11.697	Intercept: 0.048291; GpG_1:57367004: 0.019051; GpG_1:57365681: 0.031663; GpG_1:57359038: 0.441011	0
	Age_of_onset ~ -0.1976 + -0.6167*SCA37_ATTTCn + 0.4040*GpG_1:57367607 + 0.1418*GpG_1:57364203	8	0.806	11.698	Intercept: 0.273796; SCA37_ATTTCn: 0.021923; GpG_1:57367607: 0.072251; GpG_1:57364203: 0.476797	0
	Age_of_onset ~ 0.0287 + 0.1333*GpG_1:57366020 + 0.8517*GpG_1:57361330 + 0.2764*GpG_1:57359676	8	0.806	11.698	Intercept: 0.867219; GpG_1:57366020: 0.378942; GpG_1:57361330: 0.022970; GpG_1:57359676: 0.133415	0
	Age_of_onset ~ -0.1984 + -0.1635*SCA37_total_repeat_lenght + 0.5082*GpG_1:57367636 + -0.3743*GpG_1:57365807	8	0.806	11.699	Intercept: 0.265218; SCA37_total_repeat_lenght: 0.448531; GpG_1:57367636: 0.049904; GpG_1:57365807: 0.162216	0
	Age_of_onset ~ -0.0510 + 0.3184*GpG_1:57364720 + 0.1040*GpG_1:57363389 + 0.6799*GpG_1:57361330	8	0.806	11.701	Intercept: 0.760812; GpG_1:57364720: 0.115484; GpG_1:57363389: 0.508454; GpG_1:57361330: 0.035800	0
	Age_of_onset ~ -0.6658 + -0.7748*SCA37_ATTTCn + 0.2425*GpG_1:57366344 + -0.6697*GpG_1:57363421	8	0.806	11.71	Intercept: 0.052065; SCA37_ATTTCn: 0.019151; GpG_1:57366344: 0.134662; GpG_1:57363421: 0.145030	0
	Age_of_onset ~ -0.1910 + -0.6075*SCA37_ATTTCn + 0.4392*GpG_1:57367607 + -0.1308*GpG_1:57363265	8	0.806	11.713	Intercept: 0.290600; SCA37_ATTTCn: 0.022864; GpG_1:57367607: 0.066482; GpG_1:57363265: 0.479793	0
	Age_of_onset ~ 0.1267 + 1.0593*GpG_1:57368580 + 0.9875*GpG_1:57367607 + -0.1417*GpG_1:57357954	8	0.806	11.715	Intercept: 0.512641; GpG_1:57368580: 0.042283; GpG_1:57367607: 0.024470; GpG_1:57357954: 0.497833	0
	Age_of_onset ~ -0.2509 + 0.5761*GpG_1:57367636 + -0.4415*GpG_1:57365807 + -0.1333*GpG_1:57363408	8	0.806	11.719	Intercept: 0.175651; GpG_1:57367636: 0.020171; GpG_1:57365807: 0.069270; GpG_1:57363408: 0.452034	0
	Age_of_onset ~ -0.0768 + 0.2452*GpG_1:57366344 + 0.8056*GpG_1:57361330 + -0.0679*GpG_1:57357189	8	0.806	11.724	Intercept: 0.653362; GpG_1:57366344: 0.135751; GpG_1:57361330: 0.019402; GpG_1:57357189: 0.642399	0
	Age_of_onset ~ -0.2983 + -0.1199*GpG_1:57365807 + 0.9154*GpG_1:57361330 + -0.9353*GpG_1:57360276	8	0.806	11.724	Intercept: 0.239867; GpG_1:57365807: 0.445383; GpG_1:57361330: 0.016635; GpG_1:57360276: 0.158075	0
	Age_of_onset ~ -0.1610 + -0.1392*GpG_1:57370373 + 0.5837*GpG_1:57367636 + -0.5157*GpG_1:57365807	8	0.805	11.731	Intercept: 0.395537; GpG_1:57370373: 0.454141; GpG_1:57367636: 0.018998; GpG_1:57365807: 0.039702	0
	Age_of_onset ~ 0.1459 + 1.3121*GpG_1:57367692 + 0.3913*GpG_1:57363726 + 1.5420*GpG_1:57363211	8	0.805	11.743	Intercept: 0.462221; GpG_1:57367692: 0.018800; GpG_1:57363726: 0.097638; GpG_1:57363211: 0.017890	0
	Age_of_onset ~ -0.5163 + -0.4032*GpG_1:57371178 + 0.3041*GpG_1:57365055 + -0.5493*GpG_1:57359079	8	0.805	11.744	Intercept: 0.042882; GpG_1:57371178: 0.056754; GpG_1:57365055: 0.107876; GpG_1:57359079: 0.023012	0
	Age_of_onset ~ -0.2498 + -0.6502*SCA37_ATTTCn + 0.3941*GpG_1:57367607 + -0.1272*GpG_1:57360184	8	0.805	11.746	Intercept: 0.205075; SCA37_ATTTCn: 0.021971; GpG_1:57367607: 0.077307; GpG_1:57360184: 0.486300	0
	Age_of_onset ~ -0.9731 + 0.4608*GpG_1:57367636 + -1.9216*GpG_1:57366956 + 0.4386*GpG_1:57363211	8	0.805	11.747	Intercept: 0.030310; GpG_1:57367636: 0.028404; GpG_1:57366956: 0.044303; GpG_1:57363211: 0.147279	0
	Age_of_onset ~ -0.8349 + -1.0409*GpG_1:57366050 + 1.2214*GpG_1:57363591 + -0.9146*GpG_1:57360276	8	0.805	11.747	Intercept: 0.034712; GpG_1:57366050: 0.015756; GpG_1:57363591: 0.042907; GpG_1:57360276: 0.161121	0
	Age_of_onset ~ -0.2211 + 0.6255*GpG_1:57367636 + -0.5297*GpG_1:57365807 + -0.1007*GpG_1:57357746	8	0.805	11.753	Intercept: 0.215056; GpG_1:57367636: 0.016796; GpG_1:57365807: 0.039308; GpG_1:57357746: 0.458132	0
	Age_of_onset ~ -0.3767 + -0.3377*GpG_1:57366050 + -0.4841*GpG_1:57359079 + 0.3028*GpG_1:57357746	8	0.805	11.756	Intercept: 0.073658; GpG_1:57366050: 0.115162; GpG_1:57359079: 0.051065; GpG_1:57357746: 0.088624	0
	Age_of_onset ~ -0.2979 + 0.1121*GpG_1:57366020 + 1.0131*GpG_1:57361330 + -1.0032*GpG_1:57360276	8	0.805	11.758	Intercept: 0.241338; GpG_1:57366020: 0.451291; GpG_1:57361330: 0.017120; GpG_1:57360276: 0.135726	0
	Age_of_onset ~ -0.1774 + 0.1587*GpG_1:57367004 + 0.8437*GpG_1:57361330 + -0.6264*GpG_1:57360276	8	0.805	11.759	Intercept: 0.549167; GpG_1:57367004: 0.451503; GpG_1:57361330: 0.027289; GpG_1:57360276: 0.414044	0
	Age_of_onset ~ -0.2742 + 0.4451*GpG_1:57364720 + 0.1692*GpG_1:57363389 + -0.4774*GpG_1:57359079	8	0.805	11.761	Intercept: 0.148430; GpG_1:57364720: 0.049801; GpG_1:57363389: 0.319172; GpG_1:57359079: 0.036370	0
	Age_of_onset ~ -0.1903 + -0.5560*SCA37_ATTTCn + 0.1004*GpG_1:57371220 + 0.4037*GpG_1:57367607	8	0.805	11.767	Intercept: 0.294095; SCA37_ATTTCn: 0.037988; GpG_1:57371220: 0.490548; GpG_1:57367607: 0.073198	0
	Age_of_onset ~ -0.2179 + -0.5873*SCA37_ATTTCn + 0.4438*GpG_1:57367607 + 0.1356*GpG_1:57360845	8	0.805	11.767	Intercept: 0.236557; SCA37_ATTTCn: 0.026666; GpG_1:57367607: 0.067720; GpG_1:57360845: 0.490556	0
	Age_of_onset ~ 0.0462 + 0.3819*GpG_1:57371220 + 0.7596*GpG_1:57367004 + 0.3650*GpG_1:57364203	8	0.805	11.767	Intercept: 0.794501; GpG_1:57371220: 0.085065; GpG_1:57367004: 0.025381; GpG_1:57364203: 0.301245	0
	Age_of_onset ~ -0.1081 + 0.2242*GpG_1:57369553 + 0.4739*GpG_1:57361330 + -0.2370*GpG_1:57359079	8	0.805	11.767	Intercept: 0.567714; GpG_1:57369553: 0.133578; GpG_1:57361330: 0.186252; GpG_1:57359079: 0.317587	0
	Age_of_onset ~ -0.2610 + -0.8856*SCA37_ATTTCn + 0.2367*GpG_1:57362080 + -0.3186*GpG_1:57356831	8	0.804	11.779	Intercept: 0.162867; SCA37_ATTTCn: 0.018211; GpG_1:57362080: 0.190589; GpG_1:57356831: 0.092038	0
	Age_of_onset ~ -0.2295 + 0.1599*GpG_1:57371178 + 0.7183*GpG_1:57366344 + -0.8757*GpG_1:57365870	8	0.804	11.785	Intercept: 0.215701; GpG_1:57371178: 0.374104; GpG_1:57366344: 0.021614; GpG_1:57365870: 0.023116	0
	Age_of_onset ~ -0.2376 + 0.3399*GpG_1:57364720 + -0.4608*GpG_1:57359079 + -0.1522*GpG_1:57356831	8	0.804	11.794	Intercept: 0.194969; GpG_1:57364720: 0.067109; GpG_1:57359079: 0.037878; GpG_1:57356831: 0.322872	0
	Age_of_onset ~ -0.0119 + 0.4994*GpG_1:57371220 + 0.6074*GpG_1:57367004 + -0.1415*GpG_1:57366020	8	0.804	11.799	Intercept: 0.943971; GpG_1:57371220: 0.026425; GpG_1:57367004: 0.026066; GpG_1:57366020: 0.304463	0
	Age_of_onset ~ -0.3828 + 0.7605*GpG_1:57361330 + -1.0094*GpG_1:57360276 + -0.1656*GpG_1:57359079	8	0.804	11.803	Intercept: 0.174324; GpG_1:57361330: 0.065384; GpG_1:57360276: 0.134974; GpG_1:57359079: 0.459429	0
	Age_of_onset ~ -0.5364 + 1.0043*GpG_1:57367004 + -1.2734*GpG_1:57365681 + 0.1383*GpG_1:57363265	8	0.803	11.81	Intercept: 0.051018; GpG_1:57367004: 0.016206; GpG_1:57365681: 0.024956; GpG_1:57363265: 0.460996	0
	Age_of_onset ~ 0.0716 + -0.2485*GpG_1:57371178 + 0.9615*GpG_1:57364762 + -0.6566*GpG_1:57359079	8	0.803	11.812	Intercept: 0.796538; GpG_1:57371178: 0.139362; GpG_1:57364762: 0.109951; GpG_1:57359079: 0.018332	0
	Age_of_onset ~ -0.0878 + -0.5812*SCA37_ATTTCn + 0.3247*GpG_1:57368270 + 0.3963*GpG_1:57367607	8	0.803	11.815	Intercept: 0.716524; SCA37_ATTTCn: 0.028589; GpG_1:57368270: 0.500320; GpG_1:57367607: 0.077010	0
	Age_of_onset ~ 0.0379 + 0.1652*GpG_1:57364442 + 0.8151*GpG_1:57361330 + 0.3641*GpG_1:57359676	8	0.803	11.821	Intercept: 0.829126; GpG_1:57364442: 0.396164; GpG_1:57361330: 0.022323; GpG_1:57359676: 0.119856	0
	Age_of_onset ~ -0.4619 + -0.6545*SCA37_total_repeat_lenght + 0.2146*GpG_1:57367636 + -0.7642*GpG_1:57363421	8	0.803	11.83	Intercept: 0.122203; SCA37_total_repeat_lenght: 0.043607; GpG_1:57367636: 0.194140; GpG_1:57363421: 0.168656	0
	Age_of_onset ~ 0.0100 + -0.1614*SCA37_total_repeat_lenght + 0.2065*GpG_1:57367004 + 0.6277*GpG_1:57361330	8	0.803	11.837	Intercept: 0.953617; SCA37_total_repeat_lenght: 0.426447; GpG_1:57367004: 0.277460; GpG_1:57361330: 0.058597	0
	Age_of_onset ~ -0.0095 + 0.1342*GpG_1:57371178 + 0.3694*GpG_1:57364720 + 0.6315*GpG_1:57361330	8	0.803	11.843	Intercept: 0.957312; GpG_1:57371178: 0.540605; GpG_1:57364720: 0.157693; GpG_1:57361330: 0.045576	0
	Age_of_onset ~ -0.2022 + -0.3487*GpG_1:57366956 + 0.2381*GpG_1:57362650 + 0.8077*GpG_1:57361330	8	0.803	11.848	Intercept: 0.502814; GpG_1:57366956: 0.587717; GpG_1:57362650: 0.140420; GpG_1:57361330: 0.021224	0
	Age_of_onset ~ -0.3884 + 0.1084*GpG_1:57365055 + 0.9150*GpG_1:57361330 + -1.0838*GpG_1:57360276	8	0.802	11.849	Intercept: 0.174987; GpG_1:57365055: 0.467951; GpG_1:57361330: 0.017099; GpG_1:57360276: 0.122483	0
	Age_of_onset ~ 0.0576 + 0.2402*GpG_1:57363421 + 0.1857*GpG_1:57362650 + 0.8597*GpG_1:57361330	8	0.802	11.854	Intercept: 0.841108; GpG_1:57363421: 0.589404; GpG_1:57362650: 0.321900; GpG_1:57361330: 0.018340	0
	Age_of_onset ~ -0.2701 + -0.9567*SCA37_ATTTCn + 0.3879*GpG_1:57367557 + 0.9690*GpG_1:57360976	8	0.802	11.855	Intercept: 0.164649; SCA37_ATTTCn: 0.016536; GpG_1:57367557: 0.106902; GpG_1:57360976: 0.074116	0
	Age_of_onset ~ -0.1801 + -0.5384*SCA37_ATTTCn + 0.0979*GpG_1:57369553 + 0.4112*GpG_1:57367607	8	0.802	11.856	Intercept: 0.327272; SCA37_ATTTCn: 0.050691; GpG_1:57369553: 0.509128; GpG_1:57367607: 0.071920	0
	Age_of_onset ~ -0.1340 + 0.2755*SCA37_5ATTTTn + 0.7449*GpG_1:57361330 + -0.0958*GpG_1:57357189	8	0.802	11.857	Intercept: 0.460788; SCA37_5ATTTTn: 0.141122; GpG_1:57361330: 0.024738; GpG_1:57357189: 0.518156	0
	Age_of_onset ~ -0.3075 + 0.1456*GpG_1:57365055 + 0.3593*GpG_1:57364720 + -0.4330*GpG_1:57359079	8	0.802	11.858	Intercept: 0.129331; GpG_1:57365055: 0.329990; GpG_1:57364720: 0.058533; GpG_1:57359079: 0.043270	0
	Age_of_onset ~ 0.2000 + 1.4906*GpG_1:57367607 + -1.4596*GpG_1:57363591 + 0.5140*GpG_1:57356831	8	0.802	11.859	Intercept: 0.332715; GpG_1:57367607: 0.017609; GpG_1:57363591: 0.025268; GpG_1:57356831: 0.078492	0
	Age_of_onset ~ -0.1589 + -0.3255*GpG_1:57366050 + -0.2511*GpG_1:57365807 + 0.5384*GpG_1:57361330	8	0.802	11.86	Intercept: 0.409674; GpG_1:57366050: 0.164549; GpG_1:57365807: 0.180503; GpG_1:57361330: 0.094505	0
	Age_of_onset ~ -0.1565 + -1.8008*GpG_1:57368556 + 3.8472*GpG_1:57368270 + -3.3720*GpG_1:57364762	8	0.802	11.865	Intercept: 0.621645; GpG_1:57368556: 0.019662; GpG_1:57368270: 0.016523; GpG_1:57364762: 0.030664	0
	Age_of_onset ~ -0.0862 + 0.0902*GpG_1:57367636 + 0.2174*GpG_1:57362650 + 0.7492*GpG_1:57361330	8	0.802	11.865	Intercept: 0.620887; GpG_1:57367636: 0.592482; GpG_1:57362650: 0.190213; GpG_1:57361330: 0.043010	0
	Age_of_onset ~ -0.2191 + 0.5497*GpG_1:57367636 + -0.1261*GpG_1:57365870 + -0.5026*GpG_1:57365807	8	0.802	11.866	Intercept: 0.221552; GpG_1:57367636: 0.028452; GpG_1:57365870: 0.479368; GpG_1:57365807: 0.042455	0
	Age_of_onset ~ -0.2630 + 0.3844*GpG_1:57367636 + -0.1337*GpG_1:57362885 + -0.3843*GpG_1:57359079	8	0.802	11.868	Intercept: 0.163886; GpG_1:57367636: 0.049812; GpG_1:57362885: 0.359651; GpG_1:57359079: 0.064080	0
	Age_of_onset ~ -0.0770 + -0.2620*SCA37_total_repeat_lenght + 0.1815*GpG_1:57367636 + 0.4393*GpG_1:57361330	8	0.802	11.87	Intercept: 0.657469; SCA37_total_repeat_lenght: 0.190515; GpG_1:57367636: 0.280498; GpG_1:57361330: 0.170678	0
	Age_of_onset ~ -0.1168 + 0.3258*GpG_1:57367636 + -0.6049*GpG_1:57367328 + 0.3685*GpG_1:57367004	8	0.802	11.878	Intercept: 0.496137; GpG_1:57367636: 0.071054; GpG_1:57367328: 0.131504; GpG_1:57367004: 0.071514	0
	Age_of_onset ~ -0.0287 + 0.5157*GpG_1:57371220 + 0.5475*GpG_1:57367004 + -0.1724*GpG_1:57364442	8	0.802	11.881	Intercept: 0.866802; GpG_1:57371220: 0.025372; GpG_1:57367004: 0.040989; GpG_1:57364442: 0.313045	0
	Age_of_onset ~ -0.2292 + -0.5878*SCA37_ATTTCn + 0.4181*GpG_1:57367607 + -0.1631*GpG_1:57364473	8	0.802	11.882	Intercept: 0.225286; SCA37_ATTTCn: 0.027252; GpG_1:57367607: 0.070785; GpG_1:57364473: 0.514757	0
	Age_of_onset ~ -0.0561 + -0.3935*GpG_1:57363408 + -0.2723*GpG_1:57361565 + 0.7295*GpG_1:57361330	8	0.802	11.882	Intercept: 0.747342; GpG_1:57363408: 0.127885; GpG_1:57361565: 0.174560; GpG_1:57361330: 0.027325	0
	Age_of_onset ~ -0.7762 + -1.2931*SCA37_ATTTCn + 0.6002*GpG_1:57364442 + 1.3222*GpG_1:57360934	8	0.802	11.887	Intercept: 0.043037; SCA37_ATTTCn: 0.021193; GpG_1:57364442: 0.077947; GpG_1:57360934: 0.096292	0
	Age_of_onset ~ -0.1771 + -0.4555*SCA37_total_repeat_lenght + 0.2364*GpG_1:57367636 + 0.4040*GpG_1:57363211	8	0.802	11.887	Intercept: 0.313449; SCA37_total_repeat_lenght: 0.046005; GpG_1:57367636: 0.154095; GpG_1:57363211: 0.171525	0
	Age_of_onset ~ -0.0681 + -0.4878*GpG_1:57367328 + 0.5801*GpG_1:57361330 + 0.1858*GpG_1:57357954	8	0.801	11.894	Intercept: 0.690025; GpG_1:57367328: 0.207397; GpG_1:57361330: 0.064188; GpG_1:57357954: 0.229040	0
	Age_of_onset ~ -0.3408 + -0.5581*SCA37_ATTTCn + 0.2374*GpG_1:57365055 + -0.3450*GpG_1:57359038	8	0.801	11.895	Intercept: 0.102357; SCA37_ATTTCn: 0.030634; GpG_1:57365055: 0.199123; GpG_1:57359038: 0.071662	0
	Age_of_onset ~ 0.0314 + 0.1872*GpG_1:57365870 + 0.9333*GpG_1:57361330 + 0.2461*GpG_1:57359676	8	0.801	11.898	Intercept: 0.857223; GpG_1:57365870: 0.407607; GpG_1:57361330: 0.034455; GpG_1:57359676: 0.172437	0
	Age_of_onset ~ -0.3920 + -0.4413*GpG_1:57366050 + 0.5485*GpG_1:57363211 + -0.2723*GpG_1:57359079	8	0.801	11.899	Intercept: 0.069402; GpG_1:57366050: 0.073154; GpG_1:57363211: 0.092234; GpG_1:57359079: 0.171110	0
	Age_of_onset ~ -0.0178 + 0.3086*GpG_1:57369553 + 0.1886*GpG_1:57363389 + 0.7727*GpG_1:57361330	8	0.801	11.901	Intercept: 0.916116; GpG_1:57369553: 0.122286; GpG_1:57363389: 0.332453; GpG_1:57361330: 0.024967	0
	Age_of_onset ~ -0.0134 + -0.7384*WT_total_repeat_lenght + -0.4684*GpG_1:57366020 + 0.3558*GpG_1:57363726	8	0.801	11.902	Intercept: 0.937628; WT_total_repeat_lenght: 0.017639; GpG_1:57366020: 0.037442; GpG_1:57363726: 0.116191	0
	Age_of_onset ~ -0.0373 + -0.5008*WT_total_repeat_lenght + 0.4674*GpG_1:57360907 + 0.4707*GpG_1:57357954	8	0.801	11.902	Intercept: 0.825167; WT_total_repeat_lenght: 0.037755; GpG_1:57360907: 0.053884; GpG_1:57357954: 0.043573	0
	Age_of_onset ~ 0.0773 + 0.8440*GpG_1:57368580 + 0.8601*GpG_1:57367607 + -0.0810*GpG_1:57366020	8	0.801	11.902	Intercept: 0.669292; GpG_1:57368580: 0.025379; GpG_1:57367607: 0.020834; GpG_1:57366020: 0.539403	0
	Age_of_onset ~ -0.0832 + 0.2801*GpG_1:57366344 + 0.0541*GpG_1:57361565 + 0.8018*GpG_1:57361330	8	0.801	11.908	Intercept: 0.639938; GpG_1:57366344: 0.128837; GpG_1:57361565: 0.714124; GpG_1:57361330: 0.020562	0
	Age_of_onset ~ -0.2841 + -0.5842*SCA37_ATTTCn + 0.3554*GpG_1:57367607 + -0.1696*GpG_1:57360506	8	0.801	11.909	Intercept: 0.211577; SCA37_ATTTCn: 0.028387; GpG_1:57367607: 0.116513; GpG_1:57360506: 0.520669	0
	Age_of_onset ~ -0.0548 + 0.2779*GpG_1:57364720 + 0.6638*GpG_1:57361330 + -0.0824*GpG_1:57360907	8	0.801	11.909	Intercept: 0.747556; GpG_1:57364720: 0.123059; GpG_1:57361330: 0.038707; GpG_1:57360907: 0.556786	0
	Age_of_onset ~ -0.0623 + -0.1136*SCA37_total_repeat_lenght + 0.1950*GpG_1:57362650 + 0.7393*GpG_1:57361330	8	0.801	11.91	Intercept: 0.716128; SCA37_total_repeat_lenght: 0.605466; GpG_1:57362650: 0.284129; GpG_1:57361330: 0.051672	0
	Age_of_onset ~ -0.2117 + -0.3893*SCA37_total_repeat_lenght + 0.4571*GpG_1:57367636 + 0.5370*GpG_1:57363591	8	0.801	11.912	Intercept: 0.248233; SCA37_total_repeat_lenght: 0.063031; GpG_1:57367636: 0.051673; GpG_1:57363591: 0.172785	0
	Age_of_onset ~ -0.1324 + 0.2998*SCA37_5ATTTTn + 0.7588*GpG_1:57361330 + -0.0886*GpG_1:57360907	8	0.801	11.913	Intercept: 0.466784; SCA37_5ATTTTn: 0.123222; GpG_1:57361330: 0.024015; GpG_1:57360907: 0.530840	0
	Age_of_onset ~ -0.3117 + 0.2890*GpG_1:57367636 + 0.2085*GpG_1:57363265 + -0.5248*GpG_1:57359079	8	0.801	11.913	Intercept: 0.115491; GpG_1:57367636: 0.100816; GpG_1:57363265: 0.365381; GpG_1:57359079: 0.045828	0
	Age_of_onset ~ -0.3140 + 0.2870*GpG_1:57371220 + 0.3145*GpG_1:57362650 + -0.4688*GpG_1:57359079	8	0.801	11.919	Intercept: 0.114183; GpG_1:57371220: 0.093310; GpG_1:57362650: 0.082470; GpG_1:57359079: 0.036180	0
	Age_of_onset ~ -0.0398 + -0.4995*WT_ATTTTn + 0.4630*GpG_1:57360907 + 0.4658*GpG_1:57357954	8	0.801	11.923	Intercept: 0.814154; WT_ATTTTn: 0.037972; GpG_1:57360907: 0.055051; GpG_1:57357954: 0.044967	0
	Age_of_onset ~ 0.0897 + 0.8426*GpG_1:57368580 + 0.9808*GpG_1:57367607 + 0.1333*GpG_1:57356831	8	0.801	11.924	Intercept: 0.622990; GpG_1:57368580: 0.025697; GpG_1:57367607: 0.027429; GpG_1:57356831: 0.544479	0
	Age_of_onset ~ -0.0655 + -0.0574*GpG_1:57371220 + 0.2826*GpG_1:57366344 + 0.8474*GpG_1:57361330	8	0.801	11.925	Intercept: 0.701276; GpG_1:57371220: 0.722049; GpG_1:57366344: 0.134093; GpG_1:57361330: 0.024434	0
	Age_of_onset ~ 0.0784 + 0.2649*GpG_1:57364762 + 0.2568*GpG_1:57364720 + 0.6670*GpG_1:57361330	8	0.801	11.926	Intercept: 0.772688; GpG_1:57364762: 0.561141; GpG_1:57364720: 0.142366; GpG_1:57361330: 0.038489	0
	Age_of_onset ~ -0.1787 + -0.6290*SCA37_ATTTCn + 0.4559*GpG_1:57367607 + 0.1064*GpG_1:57357189	8	0.8	11.93	Intercept: 0.334763; SCA37_ATTTCn: 0.022589; GpG_1:57367607: 0.073849; GpG_1:57357189: 0.525527	0
	Age_of_onset ~ -0.1985 + -0.6272*SCA37_ATTTCn + 0.4154*GpG_1:57367607 + -0.1365*GpG_1:57360197	8	0.8	11.931	Intercept: 0.277957; SCA37_ATTTCn: 0.022611; GpG_1:57367607: 0.071978; GpG_1:57360197: 0.525733	0
	Age_of_onset ~ -0.3384 + 0.3372*GpG_1:57367636 + 0.1337*GpG_1:57365055 + -0.4225*GpG_1:57359079	8	0.8	11.931	Intercept: 0.105126; GpG_1:57367636: 0.059699; GpG_1:57365055: 0.367709; GpG_1:57359079: 0.047186	0
	Age_of_onset ~ -0.1366 + 0.3346*SCA37_5ATTTTn + 0.0978*GpG_1:57363389 + 0.7848*GpG_1:57361330	8	0.8	11.935	Intercept: 0.456540; SCA37_5ATTTTn: 0.123474; GpG_1:57363389: 0.535869; GpG_1:57361330: 0.024174	0
	Age_of_onset ~ -0.5133 + 0.3044*GpG_1:57367636 + -1.0613*GpG_1:57366956 + 0.4553*GpG_1:57361330	8	0.8	11.937	Intercept: 0.185564; GpG_1:57367636: 0.144079; GpG_1:57366956: 0.194384; GpG_1:57361330: 0.155738	0
	Age_of_onset ~ -0.0743 + 0.2044*GpG_1:57364720 + 0.7131*GpG_1:57361330 + -0.1860*GpG_1:57360976	8	0.8	11.939	Intercept: 0.675102; GpG_1:57364720: 0.291322; GpG_1:57361330: 0.040100; GpG_1:57360976: 0.564657	0
	Age_of_onset ~ 0.0855 + -0.3595*SCA37_total_repeat_lenght + 0.7028*GpG_1:57367607 + -0.8370*GpG_1:57363591	8	0.8	11.943	Intercept: 0.649682; SCA37_total_repeat_lenght: 0.080318; GpG_1:57367607: 0.052108; GpG_1:57363591: 0.102126	0
	Age_of_onset ~ -0.5846 + -0.9957*GpG_1:57363408 + -0.8733*GpG_1:57363389 + 1.0342*GpG_1:57360934	8	0.8	11.944	Intercept: 0.060304; GpG_1:57363408: 0.018647; GpG_1:57363389: 0.022544; GpG_1:57360934: 0.126716	0
	Age_of_onset ~ -0.0456 + 0.2999*GpG_1:57364720 + 0.7000*GpG_1:57361330 + 0.0886*GpG_1:57359038	8	0.8	11.946	Intercept: 0.788066; GpG_1:57364720: 0.121840; GpG_1:57361330: 0.038670; GpG_1:57359038: 0.566243	0
	Age_of_onset ~ -0.1035 + 0.1334*Gender + 0.2666*GpG_1:57366344 + 0.7952*GpG_1:57361330	8	0.8	11.952	Intercept: 0.614463; Gender: 0.734639; GpG_1:57366344: 0.121578; GpG_1:57361330: 0.021932	0
	Age_of_onset ~ 0.0739 + 0.8067*GpG_1:57368580 + 0.8376*GpG_1:57367607 + -0.0998*GpG_1:57365870	8	0.8	11.953	Intercept: 0.684536; GpG_1:57368580: 0.034195; GpG_1:57367607: 0.024278; GpG_1:57365870: 0.551828	0
	Age_of_onset ~ 0.1185 + 0.9532*GpG_1:57368580 + 0.8797*GpG_1:57367607 + -0.1354*GpG_1:57360845	8	0.8	11.953	Intercept: 0.541264; GpG_1:57368580: 0.028003; GpG_1:57367607: 0.019713; GpG_1:57360845: 0.551697	0
	Age_of_onset ~ -0.1804 + -0.1996*SCA37_ATTTTn3 + 0.3117*GpG_1:57367636 + -0.4018*GpG_1:57359079	8	0.8	11.955	Intercept: 0.386782; SCA37_ATTTTn3: 0.370960; GpG_1:57367636: 0.076244; GpG_1:57359079: 0.055080	0
	Age_of_onset ~ -0.0994 + -0.4971*WT_total_repeat_lenght + -0.2357*GpG_1:57363408 + -0.4444*GpG_1:57359038	8	0.8	11.956	Intercept: 0.575124; WT_total_repeat_lenght: 0.051036; GpG_1:57363408: 0.276810; GpG_1:57359038: 0.035563	0
	Age_of_onset ~ -0.0546 + -0.3441*SCA37_total_repeat_lenght + 0.3392*GpG_1:57367607 + 0.3050*GpG_1:57364720	8	0.8	11.962	Intercept: 0.747881; SCA37_total_repeat_lenght: 0.092685; GpG_1:57367607: 0.113478; GpG_1:57364720: 0.102703	0
	Age_of_onset ~ -0.6171 + 0.1978*GpG_1:57365055 + -0.6146*GpG_1:57360506 + -0.5132*GpG_1:57359079	8	0.8	11.962	Intercept: 0.035896; GpG_1:57365055: 0.217353; GpG_1:57360506: 0.060214; GpG_1:57359079: 0.027911	0
	Age_of_onset ~ -0.1010 + 0.4135*Gender + 0.4840*GpG_1:57371220 + 0.6572*GpG_1:57367004	8	0.8	11.964	Intercept: 0.603640; Gender: 0.322015; GpG_1:57371220: 0.029670; GpG_1:57367004: 0.023191	0
	Age_of_onset ~ -0.7881 + -0.8308*SCA37_ATTTCn + -0.2980*GpG_1:57365807 + -1.0025*GpG_1:57363421	8	0.8	11.965	Intercept: 0.041438; SCA37_ATTTCn: 0.017697; GpG_1:57365807: 0.145066; GpG_1:57363421: 0.081210	0
	Age_of_onset ~ -0.3142 + 0.4062*GpG_1:57367636 + 0.1474*GpG_1:57363389 + -0.4588*GpG_1:57359079	8	0.8	11.968	Intercept: 0.115123; GpG_1:57367636: 0.052664; GpG_1:57363389: 0.372592; GpG_1:57359079: 0.041876	0
	Age_of_onset ~ -0.0748 + 0.2583*GpG_1:57362650 + 0.8599*GpG_1:57361330 + 0.0741*GpG_1:57356831	8	0.8	11.968	Intercept: 0.664160; GpG_1:57362650: 0.122804; GpG_1:57361330: 0.019139; GpG_1:57356831: 0.623366	0
	Age_of_onset ~ -0.0243 + -0.1904*SCA37_total_repeat_lenght + 0.1505*GpG_1:57369553 + 0.5986*GpG_1:57361330	8	0.8	11.969	Intercept: 0.886008; SCA37_total_repeat_lenght: 0.340302; GpG_1:57369553: 0.289723; GpG_1:57361330: 0.066367	0
	Age_of_onset ~ -0.0639 + 0.2550*GpG_1:57366344 + 0.8125*GpG_1:57361330 + -0.0427*GpG_1:57357619	8	0.799	11.972	Intercept: 0.709266; GpG_1:57366344: 0.125981; GpG_1:57361330: 0.020039; GpG_1:57357619: 0.744652	0
	Age_of_onset ~ -0.0763 + 0.0654*GpG_1:57368819 + 0.2435*GpG_1:57362650 + 0.8266*GpG_1:57361330	8	0.799	11.975	Intercept: 0.658456; GpG_1:57368819: 0.625843; GpG_1:57362650: 0.134818; GpG_1:57361330: 0.019393	0
	Age_of_onset ~ 0.3506 + 1.2996*GpG_1:57367607 + -0.4082*GpG_1:57367557 + -1.6532*GpG_1:57363591	8	0.799	11.975	Intercept: 0.172875; GpG_1:57367607: 0.016788; GpG_1:57367557: 0.081055; GpG_1:57363591: 0.023342	0
	Age_of_onset ~ -0.7864 + -0.7858*GpG_1:57366050 + -0.5751*GpG_1:57365807 + -0.8967*GpG_1:57363421	8	0.799	11.976	Intercept: 0.041669; GpG_1:57366050: 0.017745; GpG_1:57365807: 0.043024; GpG_1:57363421: 0.097644	0
	Age_of_onset ~ -0.3957 + -0.3890*SCA37_ATTTCn + 0.2322*GpG_1:57367557 + -0.4214*GpG_1:57359079	8	0.799	11.977	Intercept: 0.072647; SCA37_ATTTCn: 0.098790; GpG_1:57367557: 0.198659; GpG_1:57359079: 0.076655	0
	Age_of_onset ~ -0.1712 + -0.3063*GpG_1:57366020 + -0.5177*GpG_1:57365807 + 0.5468*GpG_1:57364720	8	0.799	11.982	Intercept: 0.324363; GpG_1:57366020: 0.091455; GpG_1:57365807: 0.043968; GpG_1:57364720: 0.023227	0
	Age_of_onset ~ -0.1020 + -0.4943*WT_ATTTTn + -0.2356*GpG_1:57363408 + -0.4397*GpG_1:57359038	8	0.799	11.983	Intercept: 0.565885; WT_ATTTTn: 0.051411; GpG_1:57363408: 0.277922; GpG_1:57359038: 0.036556	0
	Age_of_onset ~ -0.0874 + 0.2552*SCA37_5ATTTTn + 0.1368*GpG_1:57365870 + 0.8822*GpG_1:57361330	8	0.799	11.984	Intercept: 0.636105; SCA37_5ATTTTn: 0.176948; GpG_1:57365870: 0.547632; GpG_1:57361330: 0.042925	0
	Age_of_onset ~ -0.5147 + -0.2210*GpG_1:57365870 + -0.5960*GpG_1:57360506 + -0.4523*GpG_1:57359079	8	0.799	11.984	Intercept: 0.048835; GpG_1:57365870: 0.218835; GpG_1:57360506: 0.063889; GpG_1:57359079: 0.042802	0
	Age_of_onset ~ 0.0909 + 0.8483*GpG_1:57368580 + 0.9183*GpG_1:57367607 + 0.0886*GpG_1:57357619	8	0.799	11.985	Intercept: 0.619989; GpG_1:57368580: 0.025240; GpG_1:57367607: 0.020473; GpG_1:57357619: 0.559832	0
	Age_of_onset ~ -0.3455 + -0.6405*SCA37_ATTTCn + -0.1652*GpG_1:57366020 + 0.4785*GpG_1:57363211	8	0.799	11.99	Intercept: 0.091887; SCA37_ATTTCn: 0.021474; GpG_1:57366020: 0.246796; GpG_1:57363211: 0.112102	0
	Age_of_onset ~ -0.0876 + -0.2381*SCA37_ATTTCn + 0.3651*GpG_1:57371220 + 0.4879*GpG_1:57367004	8	0.799	11.991	Intercept: 0.642902; SCA37_ATTTCn: 0.324909; GpG_1:57371220: 0.112934; GpG_1:57367004: 0.077854	0
	Age_of_onset ~ -0.1566 + -0.5761*SCA37_total_repeat_lenght + 0.2579*GpG_1:57366344 + -0.2586*GpG_1:57366020	8	0.799	11.991	Intercept: 0.368949; SCA37_total_repeat_lenght: 0.022536; GpG_1:57366344: 0.123485; GpG_1:57366020: 0.111756	0
	Age_of_onset ~ -0.0769 + 0.0428*GpG_1:57371070 + 0.2662*GpG_1:57366344 + 0.8075*GpG_1:57361330	8	0.799	11.994	Intercept: 0.661744; GpG_1:57371070: 0.756293; GpG_1:57366344: 0.123616; GpG_1:57361330: 0.020346	0
	Age_of_onset ~ 0.1757 + 0.1600*GpG_1:57367636 + 0.5024*GpG_1:57363421 + 0.7297*GpG_1:57361330	8	0.799	11.994	Intercept: 0.491388; GpG_1:57367636: 0.337685; GpG_1:57363421: 0.197806; GpG_1:57361330: 0.045562	0
	Age_of_onset ~ 0.0932 + -0.8387*Gender + 0.4351*GpG_1:57367636 + 0.4998*GpG_1:57361330	8	0.799	11.995	Intercept: 0.661682; Gender: 0.197845; GpG_1:57367636: 0.123082; GpG_1:57361330: 0.118707	0
	Age_of_onset ~ -0.3901 + -0.2585*GpG_1:57367940 + 0.8579*GpG_1:57361330 + -0.9878*GpG_1:57360276	8	0.799	11.995	Intercept: 0.181259; GpG_1:57367940: 0.496478; GpG_1:57361330: 0.025969; GpG_1:57360276: 0.144512	0
	Age_of_onset ~ 0.1631 + 0.3215*GpG_1:57363421 + -0.1593*GpG_1:57362885 + 0.9071*GpG_1:57361330	8	0.799	11.997	Intercept: 0.525369; GpG_1:57363421: 0.440464; GpG_1:57362885: 0.338076; GpG_1:57361330: 0.016878	0
	Age_of_onset ~ -0.1224 + 0.4320*SCA37_5ATTTTn + -0.1757*GpG_1:57367636 + 0.8776*GpG_1:57361330	8	0.799	12.003	Intercept: 0.498431; SCA37_5ATTTTn: 0.198352; GpG_1:57367636: 0.552351; GpG_1:57361330: 0.042356	0
	Age_of_onset ~ -0.1949 + -0.6270*SCA37_ATTTCn + 0.4714*GpG_1:57367607 + 0.1146*GpG_1:57365807	8	0.799	12.009	Intercept: 0.289053; SCA37_ATTTCn: 0.023062; GpG_1:57367607: 0.082201; GpG_1:57365807: 0.544022	0
	Age_of_onset ~ 0.3171 + 0.7220*GpG_1:57363421 + 0.7932*GpG_1:57361330 + -0.1620*GpG_1:57359038	8	0.798	12.017	Intercept: 0.265015; GpG_1:57363421: 0.124382; GpG_1:57361330: 0.027378; GpG_1:57359038: 0.340455	0
	Age_of_onset ~ -0.1858 + 0.1589*GpG_1:57362650 + 0.8789*GpG_1:57361330 + -0.4542*GpG_1:57360276	8	0.798	12.023	Intercept: 0.544217; GpG_1:57362650: 0.502455; GpG_1:57361330: 0.021923; GpG_1:57360276: 0.641677	0
	Age_of_onset ~ -0.4414 + -0.3518*GpG_1:57371178 + -0.5782*GpG_1:57359079 + -0.2935*GpG_1:57357189	8	0.798	12.026	Intercept: 0.056651; GpG_1:57371178: 0.072010; GpG_1:57359079: 0.022045; GpG_1:57357189: 0.116866	0
	Age_of_onset ~ 0.0427 + -0.2171*GpG_1:57363591 + -0.2380*GpG_1:57362885 + 0.8884*GpG_1:57361330	8	0.798	12.028	Intercept: 0.809456; GpG_1:57363591: 0.445811; GpG_1:57362885: 0.137184; GpG_1:57361330: 0.017534	0
	Age_of_onset ~ -0.2229 + -0.4056*SCA37_total_repeat_lenght + 0.4660*GpG_1:57363211 + -0.2810*GpG_1:57359079	8	0.798	12.034	Intercept: 0.232970; SCA37_total_repeat_lenght: 0.075929; GpG_1:57363211: 0.123612; GpG_1:57359079: 0.160933	0
	Age_of_onset ~ -0.0475 + 0.7940*GpG_1:57361330 + -0.2426*GpG_1:57360976 + 0.1959*GpG_1:57359676	8	0.798	12.038	Intercept: 0.794173; GpG_1:57361330: 0.023400; GpG_1:57360976: 0.429718; GpG_1:57359676: 0.300992	0
	Age_of_onset ~ -0.3406 + 0.6157*GpG_1:57367636 + -0.5554*GpG_1:57365807 + -0.2498*GpG_1:57363421	8	0.798	12.044	Intercept: 0.199395; GpG_1:57367636: 0.018062; GpG_1:57365807: 0.046179; GpG_1:57363421: 0.516119	0
	Age_of_onset ~ -0.0692 + -0.0834*GpG_1:57363265 + 0.2648*GpG_1:57362650 + 0.8279*GpG_1:57361330	8	0.798	12.046	Intercept: 0.688401; GpG_1:57363265: 0.649469; GpG_1:57362650: 0.124657; GpG_1:57361330: 0.019571	0
	Age_of_onset ~ -0.1098 + -0.6073*SCA37_total_repeat_lenght + 0.2573*GpG_1:57366344 + -0.2941*GpG_1:57356831	8	0.798	12.048	Intercept: 0.524659; SCA37_total_repeat_lenght: 0.021431; GpG_1:57366344: 0.124987; GpG_1:57356831: 0.113584	0
	Age_of_onset ~ -0.0574 + 0.2742*GpG_1:57364720 + -0.0820*GpG_1:57364442 + 0.6143*GpG_1:57361330	8	0.797	12.05	Intercept: 0.739192; GpG_1:57364720: 0.128028; GpG_1:57364442: 0.594933; GpG_1:57361330: 0.056519	0
	Age_of_onset ~ -0.0771 + -0.3507*SCA37_total_repeat_lenght + 0.3140*GpG_1:57363211 + 0.4516*GpG_1:57361330	8	0.797	12.054	Intercept: 0.661024; SCA37_total_repeat_lenght: 0.132119; GpG_1:57363211: 0.298056; GpG_1:57361330: 0.161897	0
	Age_of_onset ~ -0.5534 + -0.0973*GpG_1:57371178 + 0.9270*GpG_1:57367004 + -1.2260*GpG_1:57365681	8	0.797	12.054	Intercept: 0.050301; GpG_1:57371178: 0.509431; GpG_1:57367004: 0.020110; GpG_1:57365681: 0.029467	0
	Age_of_onset ~ 0.0426 + 0.1145*GpG_1:57366020 + -0.2278*GpG_1:57362885 + 0.9713*GpG_1:57361330	8	0.797	12.055	Intercept: 0.810349; GpG_1:57366020: 0.450474; GpG_1:57362885: 0.148009; GpG_1:57361330: 0.019027	0
	Age_of_onset ~ 0.0615 + 0.1824*GpG_1:57365870 + 0.2028*GpG_1:57362873 + 0.9719*GpG_1:57361330	8	0.797	12.055	Intercept: 0.734157; GpG_1:57365870: 0.423467; GpG_1:57362873: 0.180779; GpG_1:57361330: 0.031200	0
	Age_of_onset ~ -0.0657 + 0.0478*GpG_1:57368556 + 0.2449*GpG_1:57366344 + 0.8306*GpG_1:57361330	8	0.797	12.059	Intercept: 0.702679; GpG_1:57368556: 0.795273; GpG_1:57366344: 0.149574; GpG_1:57361330: 0.023800	0
	Age_of_onset ~ -0.3478 + -0.7052*SCA37_ATTTCn + -0.1981*GpG_1:57368819 + 0.6600*GpG_1:57363211	8	0.797	12.062	Intercept: 0.091556; SCA37_ATTTCn: 0.019846; GpG_1:57368819: 0.252513; GpG_1:57363211: 0.073502	0
	Age_of_onset ~ -0.0397 + -0.3884*SCA37_total_repeat_lenght + 0.3755*GpG_1:57361330 + -0.1873*GpG_1:57359038	8	0.797	12.068	Intercept: 0.816016; SCA37_total_repeat_lenght: 0.126187; GpG_1:57361330: 0.273730; GpG_1:57359038: 0.299382	0
	Age_of_onset ~ -0.1395 + 0.3634*SCA37_5ATTTTn + -0.1384*GpG_1:57368556 + 0.6666*GpG_1:57361330	8	0.797	12.071	Intercept: 0.454585; SCA37_5ATTTTn: 0.150089; GpG_1:57368556: 0.569826; GpG_1:57361330: 0.054918	0
	Age_of_onset ~ -0.0123 + -0.1076*GpG_1:57371178 + 0.2555*GpG_1:57367004 + 0.7149*GpG_1:57361330	8	0.797	12.08	Intercept: 0.945639; GpG_1:57371178: 0.468787; GpG_1:57367004: 0.169172; GpG_1:57361330: 0.029670	0
	Age_of_onset ~ -0.4048 + 0.2355*GpG_1:57367636 + -0.2835*GpG_1:57360506 + -0.4529*GpG_1:57359079	8	0.797	12.086	Intercept: 0.110600; GpG_1:57367636: 0.225867; GpG_1:57360506: 0.388844; GpG_1:57359079: 0.043405	0
	Age_of_onset ~ -0.1287 + 0.2194*GpG_1:57365681 + 0.9896*GpG_1:57361330 + -0.7620*GpG_1:57360276	8	0.796	12.089	Intercept: 0.725837; GpG_1:57365681: 0.516607; GpG_1:57361330: 0.018226; GpG_1:57360276: 0.294170	0
	Age_of_onset ~ 0.0439 + 0.2707*GpG_1:57367004 + 0.1092*GpG_1:57366020 + 0.8140*GpG_1:57361330	8	0.796	12.09	Intercept: 0.805117; GpG_1:57367004: 0.149525; GpG_1:57366020: 0.470646; GpG_1:57361330: 0.028533	0
	Age_of_onset ~ -0.1106 + 0.4536*GpG_1:57371220 + -0.3642*GpG_1:57367940 + 0.5637*GpG_1:57367004	8	0.796	12.091	Intercept: 0.584254; GpG_1:57371220: 0.038894; GpG_1:57367940: 0.336335; GpG_1:57367004: 0.037187	0
	Age_of_onset ~ 0.0576 + 0.4979*GpG_1:57371220 + 0.2405*GpG_1:57367692 + 0.5774*GpG_1:57367004	8	0.796	12.095	Intercept: 0.757059; GpG_1:57371220: 0.028236; GpG_1:57367692: 0.336762; GpG_1:57367004: 0.033378	0
	Age_of_onset ~ -0.0789 + 0.0747*GpG_1:57365055 + 0.2701*GpG_1:57364720 + 0.6373*GpG_1:57361330	8	0.796	12.097	Intercept: 0.667084; GpG_1:57365055: 0.608626; GpG_1:57364720: 0.131520; GpG_1:57361330: 0.046128	0
	Age_of_onset ~ 0.1305 + -0.1706*GpG_1:57370049 + 0.8793*GpG_1:57368580 + 0.9152*GpG_1:57367607	8	0.796	12.101	Intercept: 0.528486; GpG_1:57370049: 0.591028; GpG_1:57368580: 0.023638; GpG_1:57367607: 0.021305	0
	Age_of_onset ~ -0.1970 + 0.5841*GpG_1:57367636 + -0.4354*GpG_1:57365807 + 0.0960*GpG_1:57362873	8	0.796	12.103	Intercept: 0.283563; GpG_1:57367636: 0.020500; GpG_1:57365807: 0.084800; GpG_1:57362873: 0.529454	0
	Age_of_onset ~ -0.2100 + 0.1412*GpG_1:57368580 + 0.5556*GpG_1:57367636 + -0.5199*GpG_1:57365807	8	0.796	12.104	Intercept: 0.247575; GpG_1:57368580: 0.529680; GpG_1:57367636: 0.028435; GpG_1:57365807: 0.043172	0
	Age_of_onset ~ -0.3911 + 0.9895*GpG_1:57367607 + -1.4205*GpG_1:57366956 + -1.2943*GpG_1:57363591	8	0.796	12.105	Intercept: 0.219594; GpG_1:57367607: 0.020631; GpG_1:57366956: 0.084024; GpG_1:57363591: 0.032285	0
	Age_of_onset ~ -0.0675 + 0.2556*GpG_1:57366344 + 0.8186*GpG_1:57361330 + 0.0318*GpG_1:57356831	8	0.796	12.106	Intercept: 0.696280; GpG_1:57366344: 0.127799; GpG_1:57361330: 0.021760; GpG_1:57356831: 0.829143	0
	Age_of_onset ~ -0.0320 + 0.0758*GpG_1:57366020 + 0.2540*GpG_1:57364720 + 0.7191*GpG_1:57361330	8	0.796	12.109	Intercept: 0.853571; GpG_1:57366020: 0.612270; GpG_1:57364720: 0.150350; GpG_1:57361330: 0.045484	0
	Age_of_onset ~ -0.1097 + -1.2151*GpG_1:57367328 + 0.3295*GpG_1:57367004 + -0.3347*GpG_1:57366020	8	0.796	12.112	Intercept: 0.526976; GpG_1:57367328: 0.028699; GpG_1:57367004: 0.097110; GpG_1:57366020: 0.075787	0
	Age_of_onset ~ 0.1277 + 0.8830*GpG_1:57368580 + 0.9869*GpG_1:57367607 + -0.1967*GpG_1:57363211	8	0.796	12.115	Intercept: 0.533732; GpG_1:57368580: 0.023708; GpG_1:57367607: 0.034634; GpG_1:57363211: 0.594952	0
	Age_of_onset ~ -0.1098 + -0.5606*SCA37_total_repeat_lenght + 0.1723*GpG_1:57366344 + -0.2638*GpG_1:57359038	8	0.796	12.116	Intercept: 0.526369; SCA37_total_repeat_lenght: 0.024167; GpG_1:57366344: 0.278086; GpG_1:57359038: 0.115802	0
	Age_of_onset ~ -0.2867 + -0.3185*SCA37_total_repeat_lenght + -0.3602*GpG_1:57366050 + 0.6190*GpG_1:57363211	8	0.796	12.116	Intercept: 0.170590; SCA37_total_repeat_lenght: 0.182618; GpG_1:57366050: 0.164894; GpG_1:57363211: 0.068347	0
	Age_of_onset ~ -0.5624 + 0.9842*GpG_1:57367004 + -1.2898*GpG_1:57365681 + 0.0884*GpG_1:57361565	8	0.796	12.121	Intercept: 0.050412; GpG_1:57367004: 0.017455; GpG_1:57365681: 0.026247; GpG_1:57361565: 0.524315	0
	Age_of_onset ~ -0.5369 + 0.9680*GpG_1:57367004 + -1.2586*GpG_1:57365681 + 0.0844*GpG_1:57357746	8	0.796	12.122	Intercept: 0.053793; GpG_1:57367004: 0.017591; GpG_1:57365681: 0.027294; GpG_1:57357746: 0.524530	0
	Age_of_onset ~ 0.0789 + -0.5880*GpG_1:57367940 + 1.1065*GpG_1:57364762 + -0.5741*GpG_1:57359079	8	0.796	12.127	Intercept: 0.780303; GpG_1:57367940: 0.152807; GpG_1:57364762: 0.083958; GpG_1:57359079: 0.028674	0
	Age_of_onset ~ -0.1805 + -0.4444*SCA37_ATTTCn + 0.5138*GpG_1:57367692 + 0.8335*GpG_1:57363211	8	0.795	12.129	Intercept: 0.413475; SCA37_ATTTCn: 0.108890; GpG_1:57367692: 0.258000; GpG_1:57363211: 0.081899	0
	Age_of_onset ~ -0.1441 + -0.1809*GpG_1:57363408 + 0.7950*GpG_1:57361330 + -0.3985*GpG_1:57360976	8	0.795	12.131	Intercept: 0.442132; GpG_1:57363408: 0.310599; GpG_1:57361330: 0.023725; GpG_1:57360976: 0.188150	0
	Age_of_onset ~ -0.5576 + -0.5622*GpG_1:57360506 + -0.5359*GpG_1:57359079 + -0.1988*GpG_1:57357189	8	0.795	12.131	Intercept: 0.041908; GpG_1:57360506: 0.074120; GpG_1:57359079: 0.026366; GpG_1:57357189: 0.229068	0
	Age_of_onset ~ -0.1129 + 0.2401*SCA37_5ATTTTn + 0.7119*GpG_1:57361330 + 0.0852*GpG_1:57357954	8	0.795	12.132	Intercept: 0.533968; SCA37_5ATTTTn: 0.223255; GpG_1:57361330: 0.032882; GpG_1:57357954: 0.586493	0
	Age_of_onset ~ -0.0226 + 0.1616*GpG_1:57362873 + 0.8283*GpG_1:57361330 + -0.2415*GpG_1:57360976	8	0.795	12.132	Intercept: 0.905238; GpG_1:57362873: 0.310683; GpG_1:57361330: 0.020376; GpG_1:57360976: 0.436112	0
	Age_of_onset ~ -0.0724 + 0.2499*GpG_1:57366344 + 0.8159*GpG_1:57361330 + -0.0333*GpG_1:57360184	8	0.795	12.133	Intercept: 0.682151; GpG_1:57366344: 0.139336; GpG_1:57361330: 0.021735; GpG_1:57360184: 0.852555	0
	Age_of_onset ~ 0.0763 + 0.0801*GpG_1:57369553 + 0.7735*GpG_1:57368580 + 0.8323*GpG_1:57367607	8	0.795	12.136	Intercept: 0.677915; GpG_1:57369553: 0.601259; GpG_1:57368580: 0.054678; GpG_1:57367607: 0.026868	0
	Age_of_onset ~ -0.3599 + 0.9234*GpG_1:57361330 + 0.1186*GpG_1:57360845 + -1.0645*GpG_1:57360276	8	0.795	12.136	Intercept: 0.193575; GpG_1:57361330: 0.017623; GpG_1:57360845: 0.527257; GpG_1:57360276: 0.131447	0
	Age_of_onset ~ 0.0055 + 0.2223*GpG_1:57369553 + 0.1892*GpG_1:57367607 + 0.6255*GpG_1:57361330	8	0.795	12.137	Intercept: 0.974893; GpG_1:57369553: 0.143276; GpG_1:57367607: 0.360929; GpG_1:57361330: 0.054685	0
	Age_of_onset ~ -0.3100 + -0.1343*GpG_1:57364203 + 0.9668*GpG_1:57361330 + -0.9733*GpG_1:57360276	8	0.795	12.15	Intercept: 0.234013; GpG_1:57364203: 0.530446; GpG_1:57361330: 0.017451; GpG_1:57360276: 0.152199	0
	Age_of_onset ~ -0.1448 + -0.5801*SCA37_ATTTCn + -0.1232*SCA37_ATTTTn3 + 0.3778*GpG_1:57367607	8	0.795	12.151	Intercept: 0.490947; SCA37_ATTTCn: 0.031757; SCA37_ATTTTn3: 0.580562; GpG_1:57367607: 0.095133	0
	Age_of_onset ~ -0.2205 + 0.2876*GpG_1:57369553 + -0.5198*GpG_1:57359079 + -0.2072*GpG_1:57356831	8	0.795	12.154	Intercept: 0.232345; GpG_1:57369553: 0.074073; GpG_1:57359079: 0.028806; GpG_1:57356831: 0.209559	0
	Age_of_onset ~ -0.5713 + 0.8908*GpG_1:57367004 + -1.2519*GpG_1:57365681 + -0.1223*GpG_1:57363408	8	0.795	12.155	Intercept: 0.050859; GpG_1:57367004: 0.027218; GpG_1:57365681: 0.027865; GpG_1:57363408: 0.532035	0
	Age_of_onset ~ -0.2291 + 0.5828*GpG_1:57367636 + -0.4555*GpG_1:57365807 + -0.0950*GpG_1:57364442	8	0.795	12.159	Intercept: 0.211018; GpG_1:57367636: 0.020962; GpG_1:57365807: 0.066204; GpG_1:57364442: 0.542521	0
	Age_of_onset ~ -0.2536 + 0.6032*WT_total_repeat_lenght + -1.0072*SCA37_total_repeat_lenght + 1.1388*GpG_1:57363211	8	0.795	12.16	Intercept: 0.199349; WT_total_repeat_lenght: 0.167051; SCA37_total_repeat_lenght: 0.037091; GpG_1:57363211: 0.063951	0
	Age_of_onset ~ -0.0031 + -0.1152*GpG_1:57371178 + 0.2079*GpG_1:57362873 + 0.7756*GpG_1:57361330	8	0.795	12.162	Intercept: 0.986582; GpG_1:57371178: 0.441206; GpG_1:57362873: 0.173385; GpG_1:57361330: 0.023830	0
	Age_of_onset ~ 0.0002 + -0.2377*GpG_1:57367692 + 0.2956*GpG_1:57362873 + 0.8650*GpG_1:57361330	8	0.795	12.162	Intercept: 0.999197; GpG_1:57367692: 0.441093; GpG_1:57362873: 0.133599; GpG_1:57361330: 0.021334	0
	Age_of_onset ~ -0.0758 + 0.1433*GpG_1:57370049 + 0.2588*GpG_1:57364720 + 0.6595*GpG_1:57361330	8	0.795	12.165	Intercept: 0.679058; GpG_1:57370049: 0.630022; GpG_1:57364720: 0.144328; GpG_1:57361330: 0.041217	0
	Age_of_onset ~ -0.0415 + -0.1455*GpG_1:57366050 + -0.2014*GpG_1:57362885 + 0.7650*GpG_1:57361330	8	0.795	12.165	Intercept: 0.830202; GpG_1:57366050: 0.470610; GpG_1:57362885: 0.198021; GpG_1:57361330: 0.045865	0
	Age_of_onset ~ 0.1567 + 0.1357*GpG_1:57369553 + 0.3696*GpG_1:57363421 + 0.8010*GpG_1:57361330	8	0.795	12.166	Intercept: 0.548154; GpG_1:57369553: 0.358640; GpG_1:57363421: 0.364715; GpG_1:57361330: 0.026852	0
	Age_of_onset ~ -0.0847 + 0.2619*GpG_1:57366344 + 0.8112*GpG_1:57361330 + 0.0635*GpG_1:57360934	8	0.795	12.166	Intercept: 0.698130; GpG_1:57366344: 0.138829; GpG_1:57361330: 0.021378; GpG_1:57360934: 0.886763	0
	Age_of_onset ~ -0.0445 + -0.5509*WT_ATTTTn + -0.1960*GpG_1:57365807 + -0.4449*GpG_1:57359038	8	0.794	12.167	Intercept: 0.793818; WT_ATTTTn: 0.031531; GpG_1:57365807: 0.295340; GpG_1:57359038: 0.038012	0
	Age_of_onset ~ -0.1997 + 0.1643*GpG_1:57367004 + 0.3486*GpG_1:57364720 + -0.3705*GpG_1:57359079	8	0.794	12.169	Intercept: 0.289930; GpG_1:57367004: 0.367830; GpG_1:57364720: 0.066529; GpG_1:57359079: 0.082166	0
	Age_of_onset ~ -0.3430 + -0.3560*SCA37_ATTTCn + -0.4448*GpG_1:57359079 + 0.2086*GpG_1:57357746	8	0.794	12.171	Intercept: 0.095696; SCA37_ATTTCn: 0.129722; GpG_1:57359079: 0.077252; GpG_1:57357746: 0.210841	0
	Age_of_onset ~ -0.3414 + 0.2947*GpG_1:57367636 + -0.2526*GpG_1:57360976 + -0.4657*GpG_1:57359079	8	0.794	12.171	Intercept: 0.110100; GpG_1:57367636: 0.098372; GpG_1:57360976: 0.401141; GpG_1:57359079: 0.043955	0
	Age_of_onset ~ 0.0408 + -0.3584*WT_ATTTTn + -0.2126*GpG_1:57361565 + 0.5940*GpG_1:57361330	8	0.794	12.173	Intercept: 0.820674; WT_ATTTTn: 0.139122; GpG_1:57361565: 0.229112; GpG_1:57361330: 0.065104	0
	Age_of_onset ~ -0.3259 + 0.9171*GpG_1:57361330 + -0.9673*GpG_1:57360276 + -0.0934*GpG_1:57357189	8	0.794	12.173	Intercept: 0.216319; GpG_1:57361330: 0.018136; GpG_1:57360276: 0.154791; GpG_1:57357189: 0.535803	0
	Age_of_onset ~ 0.0137 + -0.6876*SCA37_total_repeat_lenght + 0.3805*GpG_1:57360976 + -0.2972*GpG_1:57359038	8	0.794	12.174	Intercept: 0.941695; SCA37_total_repeat_lenght: 0.024386; GpG_1:57360976: 0.283393; GpG_1:57359038: 0.081443	0
	Age_of_onset ~ -0.5613 + 1.0070*GpG_1:57367004 + -1.3185*GpG_1:57365681 + 0.0965*GpG_1:57356831	8	0.794	12.175	Intercept: 0.051119; GpG_1:57367004: 0.018434; GpG_1:57365681: 0.026783; GpG_1:57356831: 0.536687	0
	Age_of_onset ~ -0.0734 + 0.2525*GpG_1:57366344 + 0.0179*GpG_1:57365055 + 0.8027*GpG_1:57361330	8	0.794	12.177	Intercept: 0.689813; GpG_1:57366344: 0.134607; GpG_1:57365055: 0.901109; GpG_1:57361330: 0.022181	0
	Age_of_onset ~ -0.4222 + -0.8865*SCA37_ATTTCn + -0.4430*GpG_1:57368580 + 0.2445*GpG_1:57366344	8	0.794	12.18	Intercept: 0.065937; SCA37_ATTTCn: 0.026220; GpG_1:57368580: 0.166593; GpG_1:57366344: 0.141191	0
	Age_of_onset ~ 0.0555 + 0.1985*GpG_1:57369911 + 0.7362*GpG_1:57361330 + 0.3515*GpG_1:57359676	8	0.794	12.182	Intercept: 0.768757; GpG_1:57369911: 0.454469; GpG_1:57361330: 0.027421; GpG_1:57359676: 0.134913	0
	Age_of_onset ~ 0.0798 + -0.7287*WT_ATTTTn + 0.4884*GpG_1:57367607 + -0.5687*GpG_1:57357746	8	0.794	12.183	Intercept: 0.666653; WT_ATTTTn: 0.026412; GpG_1:57367607: 0.079426; GpG_1:57357746: 0.044537	0
	Age_of_onset ~ -0.2340 + -0.8167*GpG_1:57370049 + -1.5771*GpG_1:57367940 + 0.7587*GpG_1:57367607	8	0.794	12.186	Intercept: 0.258001; GpG_1:57370049: 0.090544; GpG_1:57367940: 0.024171; GpG_1:57367607: 0.026734	0
	Age_of_onset ~ 0.3075 + -0.9024*SCA37_ATTTTn3 + -0.7470*GpG_1:57365870 + -0.3576*GpG_1:57360197	8	0.794	12.19	Intercept: 0.214836; SCA37_ATTTTn3: 0.024233; GpG_1:57365870: 0.023601; GpG_1:57360197: 0.186046	0
	Age_of_onset ~ -0.0631 + 0.0184*GpG_1:57367607 + 0.2510*GpG_1:57366344 + 0.7979*GpG_1:57361330	8	0.794	12.192	Intercept: 0.720391; GpG_1:57367607: 0.925645; GpG_1:57366344: 0.145603; GpG_1:57361330: 0.027938	0
	Age_of_onset ~ -0.5343 + 0.8659*GpG_1:57367004 + -1.2119*GpG_1:57365681 + 0.1031*GpG_1:57357954	8	0.794	12.193	Intercept: 0.055126; GpG_1:57367004: 0.035603; GpG_1:57365681: 0.032051; GpG_1:57357954: 0.541086	0
	Age_of_onset ~ 0.0150 + 0.1412*GpG_1:57365681 + 0.2014*GpG_1:57362650 + 0.8843*GpG_1:57361330	8	0.794	12.195	Intercept: 0.957571; GpG_1:57365681: 0.707634; GpG_1:57362650: 0.304748; GpG_1:57361330: 0.027809	0
	Age_of_onset ~ -0.0838 + 0.0527*GpG_1:57371070 + 0.2616*GpG_1:57362650 + 0.8312*GpG_1:57361330	8	0.794	12.2	Intercept: 0.639271; GpG_1:57371070: 0.710094; GpG_1:57362650: 0.131201; GpG_1:57361330: 0.019972	0
	Age_of_onset ~ -0.2315 + 0.6723*GpG_1:57366344 + -0.7507*GpG_1:57365870 + 0.1430*GpG_1:57360184	8	0.794	12.201	Intercept: 0.223599; GpG_1:57366344: 0.023396; GpG_1:57365870: 0.022125; GpG_1:57360184: 0.436558	0
	Age_of_onset ~ -0.0678 + 0.2546*GpG_1:57366344 + -0.0116*GpG_1:57363726 + 0.8072*GpG_1:57361330	8	0.794	12.201	Intercept: 0.699877; GpG_1:57366344: 0.130499; GpG_1:57363726: 0.944751; GpG_1:57361330: 0.021271	0
	Age_of_onset ~ -0.0670 + 0.2553*GpG_1:57366344 + 0.8051*GpG_1:57361330 + 0.0090*GpG_1:57357746	8	0.794	12.201	Intercept: 0.701027; GpG_1:57366344: 0.130227; GpG_1:57361330: 0.021729; GpG_1:57357746: 0.944326	0
	Age_of_onset ~ -0.3110 + 0.1119*GpG_1:57368556 + 0.9765*GpG_1:57361330 + -0.9656*GpG_1:57360276	8	0.794	12.202	Intercept: 0.233894; GpG_1:57368556: 0.542787; GpG_1:57361330: 0.018292; GpG_1:57360276: 0.156000	0
	Age_of_onset ~ -0.0135 + 0.5393*GpG_1:57367607 + -0.4847*GpG_1:57363389 + 0.4455*GpG_1:57363376	8	0.794	12.202	Intercept: 0.937983; GpG_1:57367607: 0.042694; GpG_1:57363389: 0.036084; GpG_1:57363376: 0.035841	0
	Age_of_onset ~ -0.0604 + 0.2588*GpG_1:57366344 + 0.8233*GpG_1:57361330 + 0.0160*GpG_1:57359079	8	0.794	12.202	Intercept: 0.753593; GpG_1:57366344: 0.151619; GpG_1:57361330: 0.062934; GpG_1:57359079: 0.947137	0
	Age_of_onset ~ -0.0622 + 0.2545*GpG_1:57366344 + 0.0156*GpG_1:57364473 + 0.8107*GpG_1:57361330	8	0.794	12.203	Intercept: 0.734386; GpG_1:57366344: 0.130564; GpG_1:57364473: 0.950161; GpG_1:57361330: 0.023572	0
	Age_of_onset ~ -0.0954 + -0.3020*GpG_1:57366050 + 0.3351*GpG_1:57365870 + 0.8826*GpG_1:57361330	8	0.794	12.206	Intercept: 0.615230; GpG_1:57366050: 0.189185; GpG_1:57365870: 0.200478; GpG_1:57361330: 0.044691	0
	Age_of_onset ~ -0.0660 + 0.2547*GpG_1:57366344 + 0.8067*GpG_1:57361330	8	0.793	10.132	Intercept: 0.667684; GpG_1:57366344: 0.087287; GpG_1:57361330: 0.009291	0
	Age_of_onset ~ -0.0661 + 0.2546*GpG_1:57366344 + 0.0057*GpG_1:57363265 + 0.8071*GpG_1:57361330	8	0.793	12.209	Intercept: 0.703740; GpG_1:57366344: 0.130667; GpG_1:57363265: 0.973854; GpG_1:57361330: 0.021399	0
	Age_of_onset ~ -0.3073 + 0.5753*GpG_1:57367636 + -0.5441*GpG_1:57365807 + -0.1800*GpG_1:57365681	8	0.793	12.21	Intercept: 0.197954; GpG_1:57367636: 0.022812; GpG_1:57365807: 0.047585; GpG_1:57365681: 0.555183	0
	Age_of_onset ~ -0.0666 + 0.2542*GpG_1:57366344 + 0.8063*GpG_1:57361330 + 0.0036*GpG_1:57360845	8	0.793	12.211	Intercept: 0.706771; GpG_1:57366344: 0.134312; GpG_1:57361330: 0.021589; GpG_1:57360845: 0.984297	0
	Age_of_onset ~ 0.0547 + -0.2464*SCA37_ATTTCn + 0.3011*GpG_1:57365681 + 0.7355*GpG_1:57361330	8	0.793	12.212	Intercept: 0.837270; SCA37_ATTTCn: 0.306476; GpG_1:57365681: 0.349290; GpG_1:57361330: 0.079163	0
	Age_of_onset ~ -0.2687 + 0.2794*GpG_1:57369553 + 0.3454*GpG_1:57363211 + -0.4766*GpG_1:57359079	8	0.793	12.212	Intercept: 0.163941; GpG_1:57369553: 0.079751; GpG_1:57363211: 0.213338; GpG_1:57359079: 0.035309	0
	Age_of_onset ~ -0.0420 + -0.5534*WT_total_repeat_lenght + -0.1938*GpG_1:57365807 + -0.4491*GpG_1:57359038	8	0.793	12.213	Intercept: 0.806156; WT_total_repeat_lenght: 0.031918; GpG_1:57365807: 0.301398; GpG_1:57359038: 0.037662	0
	Age_of_onset ~ -0.0665 + -0.0605*GpG_1:57365807 + 0.2264*GpG_1:57362650 + 0.8246*GpG_1:57361330	8	0.793	12.213	Intercept: 0.703059; GpG_1:57365807: 0.715644; GpG_1:57362650: 0.182885; GpG_1:57361330: 0.020564	0
	Age_of_onset ~ -0.0545 + 0.0707*GpG_1:57371178 + 0.2916*GpG_1:57362650 + 0.8513*GpG_1:57361330	8	0.793	12.216	Intercept: 0.760439; GpG_1:57371178: 0.717098; GpG_1:57362650: 0.176195; GpG_1:57361330: 0.020708	0
	Age_of_onset ~ -0.1591 + 0.2723*SCA37_5ATTTTn + 0.6311*GpG_1:57361330 + -0.1144*GpG_1:57359079	8	0.793	12.22	Intercept: 0.432099; SCA37_5ATTTTn: 0.152421; GpG_1:57361330: 0.101575; GpG_1:57359079: 0.612056	0
	Age_of_onset ~ -0.1082 + -0.2456*GpG_1:57371178 + -0.2696*GpG_1:57365807 + 0.7319*GpG_1:57361330	8	0.793	12.222	Intercept: 0.552496; GpG_1:57371178: 0.183391; GpG_1:57365807: 0.176510; GpG_1:57361330: 0.028265	0
	Age_of_onset ~ -0.2914 + 0.3279*GpG_1:57369553 + 0.2018*GpG_1:57361565 + -0.5409*GpG_1:57359079	8	0.793	12.223	Intercept: 0.143586; GpG_1:57369553: 0.060068; GpG_1:57361565: 0.214102; GpG_1:57359079: 0.027809	0
	Age_of_onset ~ -0.3027 + 0.3117*GpG_1:57367636 + 0.2179*GpG_1:57363211 + -0.4203*GpG_1:57359079	8	0.793	12.225	Intercept: 0.126922; GpG_1:57367636: 0.080053; GpG_1:57363211: 0.409388; GpG_1:57359079: 0.050392	0
	Age_of_onset ~ -0.0436 + -0.0781*GpG_1:57371220 + 0.3079*GpG_1:57364720 + 0.6850*GpG_1:57361330	8	0.793	12.226	Intercept: 0.800784; GpG_1:57371220: 0.650884; GpG_1:57364720: 0.146367; GpG_1:57361330: 0.041568	0
	Age_of_onset ~ -0.5452 + -1.1833*GpG_1:57366050 + 1.3165*GpG_1:57363591 + 0.2465*GpG_1:57362080	8	0.793	12.226	Intercept: 0.039061; GpG_1:57366050: 0.019738; GpG_1:57363591: 0.045140; GpG_1:57362080: 0.185904	0
	Age_of_onset ~ -0.8305 + -0.7309*SCA37_ATTTCn + -0.7454*GpG_1:57363421 + -0.4129*GpG_1:57360506	8	0.793	12.23	Intercept: 0.042171; SCA37_ATTTCn: 0.025014; GpG_1:57363421: 0.127764; GpG_1:57360506: 0.156794	0
	Age_of_onset ~ -0.2752 + -0.1983*GpG_1:57367636 + 0.8337*GpG_1:57366344 + -0.9848*GpG_1:57365870	8	0.793	12.231	Intercept: 0.153163; GpG_1:57367636: 0.441622; GpG_1:57366344: 0.046820; GpG_1:57365870: 0.050927	0
	Age_of_onset ~ 0.1203 + -0.6523*WT_total_repeat_lenght + 0.3105*GpG_1:57365681 + -0.4785*GpG_1:57359038	8	0.793	12.238	Intercept: 0.603214; WT_total_repeat_lenght: 0.021945; GpG_1:57365681: 0.303838; GpG_1:57359038: 0.038507	0
	Age_of_onset ~ -0.3780 + 0.1171*GpG_1:57370373 + 0.9792*GpG_1:57361330 + -1.0554*GpG_1:57360276	8	0.793	12.238	Intercept: 0.194721; GpG_1:57370373: 0.551392; GpG_1:57361330: 0.018759; GpG_1:57360276: 0.135017	0
	Age_of_onset ~ 0.1526 + 1.5667*GpG_1:57367692 + 0.4741*GpG_1:57363265 + 1.3215*GpG_1:57363211	8	0.793	12.238	Intercept: 0.460312; GpG_1:57367692: 0.021592; GpG_1:57363265: 0.112324; GpG_1:57363211: 0.022258	0
	Age_of_onset ~ -0.2391 + 0.5804*GpG_1:57367636 + -0.4920*GpG_1:57365807 + -0.0768*GpG_1:57362080	8	0.793	12.239	Intercept: 0.200256; GpG_1:57367636: 0.021807; GpG_1:57365807: 0.047789; GpG_1:57362080: 0.562657	0
	Age_of_onset ~ -0.5339 + 0.9618*Gender + 0.3029*GpG_1:57362321 + -0.5961*GpG_1:57359079	8	0.793	12.242	Intercept: 0.050645; Gender: 0.082097; GpG_1:57362321: 0.092426; GpG_1:57359079: 0.022597	0
	Age_of_onset ~ -0.1098 + 0.3190*SCA37_5ATTTTn + 0.7506*GpG_1:57361330 + -0.1005*GpG_1:57360845	8	0.792	12.248	Intercept: 0.548718; SCA37_5ATTTTn: 0.135760; GpG_1:57361330: 0.026252; GpG_1:57360845: 0.620795	0
	Age_of_onset ~ 0.1733 + 0.3260*GpG_1:57364762 + -0.2242*GpG_1:57362885 + 0.8890*GpG_1:57361330	8	0.792	12.25	Intercept: 0.543589; GpG_1:57364762: 0.487096; GpG_1:57362885: 0.156572; GpG_1:57361330: 0.018357	0
	Age_of_onset ~ -0.2861 + 0.3655*GpG_1:57364720 + 0.1292*GpG_1:57361565 + -0.4658*GpG_1:57359079	8	0.792	12.252	Intercept: 0.149827; GpG_1:57364720: 0.060534; GpG_1:57361565: 0.378941; GpG_1:57359079: 0.041480	0
	Age_of_onset ~ 0.0837 + -1.0496*SCA37_ATTTTn3 + -0.6868*GpG_1:57365870 + -0.6038*GpG_1:57363421	8	0.792	12.258	Intercept: 0.721750; SCA37_ATTTTn3: 0.024533; GpG_1:57365870: 0.024413; GpG_1:57363421: 0.189877	0
	Age_of_onset ~ -0.4062 + -0.5901*SCA37_ATTTCn + -0.3289*GpG_1:57364473 + 0.6282*GpG_1:57363211	8	0.792	12.262	Intercept: 0.072712; SCA37_ATTTCn: 0.029093; GpG_1:57364473: 0.269275; GpG_1:57363211: 0.078593	0
	Age_of_onset ~ 0.0566 + 0.1136*GpG_1:57366020 + 0.2196*GpG_1:57362873 + 0.8826*GpG_1:57361330	8	0.792	12.265	Intercept: 0.756332; GpG_1:57366020: 0.459305; GpG_1:57362873: 0.157439; GpG_1:57361330: 0.023464	0
	Age_of_onset ~ 0.0522 + 0.1283*GpG_1:57364442 + -0.2849*GpG_1:57362885 + 0.9678*GpG_1:57361330	8	0.792	12.271	Intercept: 0.776332; GpG_1:57364442: 0.491376; GpG_1:57362885: 0.136489; GpG_1:57361330: 0.020806	0
	Age_of_onset ~ -0.0759 + -0.3077*GpG_1:57371070 + -0.4619*GpG_1:57363408 + 0.6761*GpG_1:57361330	8	0.792	12.274	Intercept: 0.670847; GpG_1:57371070: 0.196474; GpG_1:57363408: 0.134021; GpG_1:57361330: 0.037770	0
	Age_of_onset ~ -0.1073 + -0.5633*SCA37_ATTTCn + 0.4500*GpG_1:57367607 + -0.2763*GpG_1:57360934	8	0.792	12.277	Intercept: 0.684936; SCA37_ATTTCn: 0.042999; GpG_1:57367607: 0.086876; GpG_1:57360934: 0.617506	0
	Age_of_onset ~ 0.0086 + 0.1131*GpG_1:57367557 + 0.2222*GpG_1:57362873 + 0.8113*GpG_1:57361330	8	0.792	12.278	Intercept: 0.962120; GpG_1:57367557: 0.461653; GpG_1:57362873: 0.154417; GpG_1:57361330: 0.021471	0
	Age_of_onset ~ -0.2407 + 0.3589*GpG_1:57367636 + 0.1231*GpG_1:57362873 + -0.3637*GpG_1:57359079	8	0.791	12.285	Intercept: 0.217514; GpG_1:57367636: 0.056985; GpG_1:57362873: 0.418642; GpG_1:57359079: 0.089206	0
	Age_of_onset ~ -0.0228 + 0.4919*GpG_1:57371220 + 0.5502*GpG_1:57367004 + 0.1325*GpG_1:57363376	8	0.791	12.287	Intercept: 0.896475; GpG_1:57371220: 0.030189; GpG_1:57367004: 0.043883; GpG_1:57363376: 0.360072	0
	Age_of_onset ~ -0.1476 + -1.5595*GpG_1:57367328 + -0.3370*GpG_1:57366020 + -0.3367*GpG_1:57356831	8	0.791	12.292	Intercept: 0.399785; GpG_1:57367328: 0.019733; GpG_1:57366020: 0.076699; GpG_1:57356831: 0.102168	0
	Age_of_onset ~ -0.0740 + 0.2461*GpG_1:57362650 + 0.8362*GpG_1:57361330 + -0.0435*GpG_1:57360907	8	0.791	12.292	Intercept: 0.673761; GpG_1:57362650: 0.137450; GpG_1:57361330: 0.020292; GpG_1:57360907: 0.754512	0
	Age_of_onset ~ -0.3476 + -0.7278*SCA37_total_repeat_lenght + -0.6183*GpG_1:57363421 + -0.2143*GpG_1:57359038	8	0.791	12.3	Intercept: 0.270061; SCA37_total_repeat_lenght: 0.029495; GpG_1:57363421: 0.295441; GpG_1:57359038: 0.224320	0
	Age_of_onset ~ -0.0217 + 0.2746*GpG_1:57364720 + 0.1070*GpG_1:57364473 + 0.6781*GpG_1:57361330	8	0.791	12.301	Intercept: 0.905711; GpG_1:57364720: 0.134329; GpG_1:57364473: 0.678620; GpG_1:57361330: 0.042079	0
	Age_of_onset ~ -0.4116 + -0.7689*SCA37_ATTTCn + -0.4005*GpG_1:57367692 + -0.3051*GpG_1:57359038	8	0.791	12.303	Intercept: 0.093498; SCA37_ATTTCn: 0.024574; GpG_1:57367692: 0.225837; GpG_1:57359038: 0.085959	0
	Age_of_onset ~ -0.3584 + -0.0794*GpG_1:57362080 + 0.8988*GpG_1:57361330 + -1.0661*GpG_1:57360276	8	0.791	12.303	Intercept: 0.200768; GpG_1:57362080: 0.568146; GpG_1:57361330: 0.020449; GpG_1:57360276: 0.135645	0
	Age_of_onset ~ -0.0509 + 0.3034*Gender + -0.2705*GpG_1:57362885 + 0.8702*GpG_1:57361330	8	0.791	12.304	Intercept: 0.802830; Gender: 0.498124; GpG_1:57362885: 0.134586; GpG_1:57361330: 0.019709	0
	Age_of_onset ~ -0.1287 + 0.3318*SCA37_5ATTTTn + -0.0820*GpG_1:57371220 + 0.7913*GpG_1:57361330	8	0.791	12.306	Intercept: 0.488416; SCA37_5ATTTTn: 0.149827; GpG_1:57371220: 0.639818; GpG_1:57361330: 0.029394	0
	Age_of_onset ~ -0.5663 + 0.9360*GpG_1:57367004 + -1.2812*GpG_1:57365681 + -0.0910*GpG_1:57357189	8	0.791	12.31	Intercept: 0.053098; GpG_1:57367004: 0.020251; GpG_1:57365681: 0.027578; GpG_1:57357189: 0.570628	0
	Age_of_onset ~ 0.0146 + -0.5830*WT_total_repeat_lenght + -0.4309*GpG_1:57361565 + 0.3663*GpG_1:57357954	8	0.791	12.313	Intercept: 0.935198; WT_total_repeat_lenght: 0.033525; GpG_1:57361565: 0.060246; GpG_1:57357954: 0.066028	0
	Age_of_onset ~ -0.5609 + -0.2190*GpG_1:57363408 + -0.5837*GpG_1:57360506 + -0.4640*GpG_1:57359079	8	0.791	12.313	Intercept: 0.043001; GpG_1:57363408: 0.242585; GpG_1:57360506: 0.070482; GpG_1:57359079: 0.041245	0
	Age_of_onset ~ -0.0316 + 0.2393*GpG_1:57369553 + 0.7280*GpG_1:57361330 + -0.1368*GpG_1:57360907	8	0.791	12.316	Intercept: 0.855793; GpG_1:57369553: 0.138405; GpG_1:57361330: 0.029746; GpG_1:57360907: 0.384823	0
	Age_of_onset ~ 0.0876 + -1.3384*Gender + 0.7345*GpG_1:57367636 + -0.2670*GpG_1:57364442	8	0.791	12.317	Intercept: 0.686022; Gender: 0.069140; GpG_1:57367636: 0.021497; GpG_1:57364442: 0.130228	0
	Age_of_onset ~ -0.1330 + 0.2712*SCA37_5ATTTTn + 0.0698*GpG_1:57367557 + 0.7559*GpG_1:57361330	8	0.791	12.317	Intercept: 0.478196; SCA37_5ATTTTn: 0.156198; GpG_1:57367557: 0.643501; GpG_1:57361330: 0.026419	0
	Age_of_onset ~ 0.0991 + 0.1040*WT_ATTTTn + 0.9681*GpG_1:57368580 + 0.9782*GpG_1:57367607	8	0.791	12.319	Intercept: 0.603778; WT_ATTTTn: 0.661025; GpG_1:57368580: 0.046191; GpG_1:57367607: 0.043028	0
	Age_of_onset ~ -0.0822 + -0.0608*GpG_1:57369911 + 0.2442*GpG_1:57362650 + 0.8297*GpG_1:57361330	8	0.791	12.319	Intercept: 0.649755; GpG_1:57369911: 0.769347; GpG_1:57362650: 0.140358; GpG_1:57361330: 0.020552	0
	Age_of_onset ~ -0.3392 + -0.2499*GpG_1:57367692 + 0.3900*GpG_1:57364720 + -0.5088*GpG_1:57359079	8	0.791	12.32	Intercept: 0.135991; GpG_1:57367692: 0.388473; GpG_1:57364720: 0.056735; GpG_1:57359079: 0.043957	0
	Age_of_onset ~ -0.2802 + -0.2199*SCA37_ATTTCn + 0.2509*GpG_1:57364720 + -0.3579*GpG_1:57359079	8	0.79	12.324	Intercept: 0.155609; SCA37_ATTTCn: 0.388995; GpG_1:57364720: 0.221053; GpG_1:57359079: 0.099832	0
	Age_of_onset ~ -0.0249 + 0.1080*GpG_1:57367557 + 0.7629*GpG_1:57361330 + 0.2646*GpG_1:57359676	8	0.79	12.327	Intercept: 0.889066; GpG_1:57367557: 0.481574; GpG_1:57361330: 0.025709; GpG_1:57359676: 0.156671	0
	Age_of_onset ~ -0.2755 + -0.2152*GpG_1:57367940 + 0.5514*GpG_1:57367636 + -0.4810*GpG_1:57365807	8	0.79	12.332	Intercept: 0.193880; GpG_1:57367940: 0.587686; GpG_1:57367636: 0.033667; GpG_1:57365807: 0.052508	0
	Age_of_onset ~ -0.1123 + 0.5020*GpG_1:57367636 + 0.5333*GpG_1:57367607 + 0.3634*GpG_1:57357619	8	0.79	12.332	Intercept: 0.524926; GpG_1:57367636: 0.027651; GpG_1:57367607: 0.055991; GpG_1:57357619: 0.084503	0
	Age_of_onset ~ 0.0980 + 0.1010*WT_total_repeat_lenght + 0.9634*GpG_1:57368580 + 0.9742*GpG_1:57367607	8	0.79	12.335	Intercept: 0.607412; WT_total_repeat_lenght: 0.666895; GpG_1:57368580: 0.045408; GpG_1:57367607: 0.042528	0
	Age_of_onset ~ 0.0915 + 0.7294*GpG_1:57361330 + -0.3121*GpG_1:57360934 + 0.2773*GpG_1:57359676	8	0.79	12.335	Intercept: 0.675705; GpG_1:57361330: 0.029313; GpG_1:57360934: 0.483224; GpG_1:57359676: 0.145872	0
	Age_of_onset ~ -0.2800 + -0.8033*SCA37_total_repeat_lenght + -0.6164*GpG_1:57367692 + -0.4683*GpG_1:57366020	8	0.79	12.346	Intercept: 0.190414; SCA37_total_repeat_lenght: 0.021407; GpG_1:57367692: 0.136818; GpG_1:57366020: 0.058184	0
	Age_of_onset ~ 0.1415 + 0.3075*GpG_1:57363421 + 0.8099*GpG_1:57361330 + 0.1796*GpG_1:57359676	8	0.79	12.346	Intercept: 0.598116; GpG_1:57363421: 0.485367; GpG_1:57361330: 0.026355; GpG_1:57359676: 0.382492	0
	Age_of_onset ~ -0.0625 + -0.0751*GpG_1:57363591 + 0.2394*GpG_1:57362650 + 0.8277*GpG_1:57361330	8	0.79	12.351	Intercept: 0.725009; GpG_1:57363591: 0.789155; GpG_1:57362650: 0.150746; GpG_1:57361330: 0.020841	0
	Age_of_onset ~ -0.2861 + 0.1282*GpG_1:57371070 + 0.3544*GpG_1:57364720 + -0.4730*GpG_1:57359079	8	0.79	12.354	Intercept: 0.152244; GpG_1:57371070: 0.393259; GpG_1:57364720: 0.065811; GpG_1:57359079: 0.042279	0
	Age_of_onset ~ -0.1752 + -0.6257*SCA37_ATTTCn + 0.4281*GpG_1:57367607 + -0.0729*GpG_1:57365055	8	0.79	12.355	Intercept: 0.372153; SCA37_ATTTCn: 0.025447; GpG_1:57367607: 0.081365; GpG_1:57365055: 0.642928	0
	Age_of_onset ~ 0.0884 + 0.8575*GpG_1:57368580 + 0.8703*GpG_1:57367607 + 0.0848*GpG_1:57364203	8	0.79	12.357	Intercept: 0.636890; GpG_1:57368580: 0.026062; GpG_1:57367607: 0.021936; GpG_1:57364203: 0.675110	0
	Age_of_onset ~ 6.184e-05 + 0.1778*GpG_1:57363211 + -0.2380*GpG_1:57362885 + 0.8434*GpG_1:57361330	8	0.79	12.359	Intercept: 0.999725; GpG_1:57363211: 0.509723; GpG_1:57362885: 0.144361; GpG_1:57361330: 0.023278	0
	Age_of_onset ~ -0.5658 + 0.9406*GpG_1:57367004 + -1.2496*GpG_1:57365681 + 0.0808*GpG_1:57365055	8	0.789	12.36	Intercept: 0.053907; GpG_1:57367004: 0.020006; GpG_1:57365681: 0.029161; GpG_1:57365055: 0.584079	0
	Age_of_onset ~ -0.0141 + -0.7797*WT_total_repeat_lenght + -0.2058*GpG_1:57371220 + -0.4748*GpG_1:57359038	8	0.789	12.363	Intercept: 0.935761; WT_total_repeat_lenght: 0.032192; GpG_1:57371220: 0.316983; GpG_1:57359038: 0.039826	0
	Age_of_onset ~ -0.0597 + 0.2616*GpG_1:57364720 + 0.0991*GpG_1:57363211 + 0.6321*GpG_1:57361330	8	0.789	12.363	Intercept: 0.737068; GpG_1:57364720: 0.144511; GpG_1:57363211: 0.703921; GpG_1:57361330: 0.052301	0
	Age_of_onset ~ -0.1073 + -0.6285*Gender + -0.6628*SCA37_ATTTCn + -0.3544*GpG_1:57359038	8	0.789	12.365	Intercept: 0.610390; Gender: 0.230227; SCA37_ATTTCn: 0.022914; GpG_1:57359038: 0.079799	0
	Age_of_onset ~ -0.0193 + -0.4144*WT_ATTTTn + 0.3563*GpG_1:57361330 + -0.2481*GpG_1:57359038	8	0.789	12.368	Intercept: 0.911698; WT_ATTTTn: 0.137628; GpG_1:57361330: 0.315869; GpG_1:57359038: 0.243599	0
	Age_of_onset ~ -0.5802 + 0.4218*GpG_1:57370049 + -0.4727*GpG_1:57360506 + -0.5809*GpG_1:57359079	8	0.789	12.369	Intercept: 0.041503; GpG_1:57370049: 0.246925; GpG_1:57360506: 0.122436; GpG_1:57359079: 0.025934	0
	Age_of_onset ~ -0.2429 + -0.6182*SCA37_ATTTCn + 0.3094*GpG_1:57367607 + 0.1687*GpG_1:57363211	8	0.789	12.376	Intercept: 0.242572; SCA37_ATTTCn: 0.025395; GpG_1:57367607: 0.279531; GpG_1:57363211: 0.650222	0
	Age_of_onset ~ 0.0988 + 0.9370*GpG_1:57368580 + 0.9100*GpG_1:57367607 + -0.0651*GpG_1:57363376	8	0.789	12.381	Intercept: 0.607141; GpG_1:57368580: 0.037843; GpG_1:57367607: 0.024435; GpG_1:57363376: 0.684721	0
	Age_of_onset ~ -0.2812 + 0.6461*GpG_1:57367004 + -0.6954*GpG_1:57365681 + 0.3476*GpG_1:57361330	8	0.789	12.381	Intercept: 0.584544; GpG_1:57367004: 0.324585; GpG_1:57365681: 0.531632; GpG_1:57361330: 0.590046	0
	Age_of_onset ~ 0.1429 + -0.6452*SCA37_total_repeat_lenght + -0.7111*GpG_1:57370049 + 0.4307*GpG_1:57367607	8	0.789	12.386	Intercept: 0.502941; SCA37_total_repeat_lenght: 0.025476; GpG_1:57370049: 0.115821; GpG_1:57367607: 0.080222	0
	Age_of_onset ~ 0.3843 + 0.9381*GpG_1:57367004 + 0.7176*GpG_1:57364203 + -1.0111*GpG_1:57360934	8	0.789	12.387	Intercept: 0.183432; GpG_1:57367004: 0.019282; GpG_1:57364203: 0.059772; GpG_1:57360934: 0.101200	0
	Age_of_onset ~ -0.1120 + 0.3590*GpG_1:57367607 + -1.2381*GpG_1:57367328 + -0.3592*GpG_1:57366020	8	0.789	12.388	Intercept: 0.525262; GpG_1:57367607: 0.104989; GpG_1:57367328: 0.028846; GpG_1:57366020: 0.066412	0
	Age_of_onset ~ -0.0784 + 0.2464*GpG_1:57362650 + -0.0314*GpG_1:57362080 + 0.8151*GpG_1:57361330	8	0.789	12.388	Intercept: 0.663597; GpG_1:57362650: 0.139039; GpG_1:57362080: 0.814277; GpG_1:57361330: 0.023999	0
	Age_of_onset ~ -0.1894 + 0.3195*SCA37_5ATTTTn + 0.7520*GpG_1:57361330 + 0.2107*GpG_1:57360934	8	0.789	12.393	Intercept: 0.454128; SCA37_5ATTTTn: 0.148328; GpG_1:57361330: 0.027003; GpG_1:57360934: 0.670758	0
	Age_of_onset ~ -0.1233 + 0.2749*SCA37_5ATTTTn + 0.0582*GpG_1:57368819 + 0.7422*GpG_1:57361330	8	0.789	12.395	Intercept: 0.505673; SCA37_5ATTTTn: 0.152361; GpG_1:57368819: 0.671520; GpG_1:57361330: 0.027801	0
	Age_of_onset ~ -0.2393 + -0.7561*SCA37_ATTTCn + -0.1905*GpG_1:57361565 + -0.3065*GpG_1:57356831	8	0.789	12.396	Intercept: 0.209947; SCA37_ATTTCn: 0.018909; GpG_1:57361565: 0.230521; GpG_1:57356831: 0.108713	0
	Age_of_onset ~ 0.0966 + -0.4942*Gender + -0.6289*WT_ATTTTn + -0.4888*GpG_1:57359038	8	0.788	12.4	Intercept: 0.664138; Gender: 0.319307; WT_ATTTTn: 0.023125; GpG_1:57359038: 0.042842	0
	Age_of_onset ~ 0.0412 + -0.3544*WT_total_repeat_lenght + -0.2123*GpG_1:57361565 + 0.5950*GpG_1:57361330	8	0.788	12.4	Intercept: 0.821486; WT_total_repeat_lenght: 0.148655; GpG_1:57361565: 0.236828; GpG_1:57361330: 0.067626	0
	Age_of_onset ~ 0.0428 + 0.2524*GpG_1:57369553 + 0.2542*GpG_1:57364473 + 0.7675*GpG_1:57361330	8	0.788	12.4	Intercept: 0.821970; GpG_1:57369553: 0.138249; GpG_1:57364473: 0.396901; GpG_1:57361330: 0.028303	0
	Age_of_onset ~ -0.0684 + -0.0493*GpG_1:57364203 + 0.2364*GpG_1:57362650 + 0.8436*GpG_1:57361330	8	0.788	12.4	Intercept: 0.698323; GpG_1:57364203: 0.823057; GpG_1:57362650: 0.163850; GpG_1:57361330: 0.022507	0
	Age_of_onset ~ -0.2700 + -0.3332*WT_ATTTTn + -0.2621*GpG_1:57360976 + -0.4838*GpG_1:57359079	8	0.788	12.402	Intercept: 0.198259; WT_ATTTTn: 0.105022; GpG_1:57360976: 0.389915; GpG_1:57359079: 0.040356	0
	Age_of_onset ~ 0.0541 + 0.7630*GpG_1:57368580 + 0.0759*GpG_1:57367636 + 0.8038*GpG_1:57367607	8	0.788	12.405	Intercept: 0.784922; GpG_1:57368580: 0.086243; GpG_1:57367636: 0.694555; GpG_1:57367607: 0.046804	0
	Age_of_onset ~ -0.4988 + -1.0389*GpG_1:57366050 + 1.2449*GpG_1:57363591 + -0.2163*GpG_1:57361565	8	0.788	12.406	Intercept: 0.049310; GpG_1:57366050: 0.018640; GpG_1:57363591: 0.048671; GpG_1:57361565: 0.196349	0
	Age_of_onset ~ -0.1265 + -0.1155*GpG_1:57364762 + 0.2634*GpG_1:57362650 + 0.8297*GpG_1:57361330	8	0.788	12.406	Intercept: 0.689145; GpG_1:57364762: 0.827996; GpG_1:57362650: 0.163969; GpG_1:57361330: 0.020938	0
	Age_of_onset ~ 0.0417 + 0.2429*GpG_1:57367004 + 0.1431*GpG_1:57365870 + 0.8723*GpG_1:57361330	8	0.788	12.417	Intercept: 0.818730; GpG_1:57367004: 0.201787; GpG_1:57365870: 0.540150; GpG_1:57361330: 0.048665	0
	Age_of_onset ~ 0.0103 + -0.5785*WT_ATTTTn + -0.4241*GpG_1:57361565 + 0.3611*GpG_1:57357954	8	0.788	12.419	Intercept: 0.954259; WT_ATTTTn: 0.034479; GpG_1:57361565: 0.062989; GpG_1:57357954: 0.069632	0
	Age_of_onset ~ -0.2726 + 0.3370*GpG_1:57364720 + -0.1143*GpG_1:57362080 + -0.4335*GpG_1:57359079	8	0.788	12.423	Intercept: 0.163988; GpG_1:57364720: 0.076569; GpG_1:57362080: 0.403405; GpG_1:57359079: 0.047845	0
	Age_of_onset ~ -0.0322 + -0.1016*GpG_1:57371178 + 0.7326*GpG_1:57361330 + 0.2441*GpG_1:57359676	8	0.788	12.429	Intercept: 0.859859; GpG_1:57371178: 0.502336; GpG_1:57361330: 0.029336; GpG_1:57359676: 0.187883	0
	Age_of_onset ~ 0.0657 + 0.8399*GpG_1:57368580 + 0.8401*GpG_1:57367607 + 0.0566*GpG_1:57366344	8	0.788	12.433	Intercept: 0.731078; GpG_1:57368580: 0.029770; GpG_1:57367607: 0.028023; GpG_1:57366344: 0.706233	0
	Age_of_onset ~ 0.1254 + 0.2296*GpG_1:57362873 + 0.7787*GpG_1:57361330 + -0.3074*GpG_1:57360934	8	0.788	12.433	Intercept: 0.581485; GpG_1:57362873: 0.150101; GpG_1:57361330: 0.024779; GpG_1:57360934: 0.491550	0
	Age_of_onset ~ 0.0754 + 0.0584*GpG_1:57371220 + 0.8067*GpG_1:57368580 + 0.8421*GpG_1:57367607	8	0.788	12.434	Intercept: 0.687736; GpG_1:57371220: 0.706725; GpG_1:57368580: 0.045401; GpG_1:57367607: 0.027411	0
	Age_of_onset ~ -0.3522 + 0.4412*GpG_1:57370049 + 0.2381*GpG_1:57369553 + -0.5639*GpG_1:57359079	8	0.787	12.436	Intercept: 0.117595; GpG_1:57370049: 0.228725; GpG_1:57369553: 0.124816; GpG_1:57359079: 0.028580	0
	Age_of_onset ~ -0.0611 + -0.0696*GpG_1:57369911 + 0.2621*GpG_1:57364720 + 0.6567*GpG_1:57361330	8	0.787	12.439	Intercept: 0.735138; GpG_1:57369911: 0.739250; GpG_1:57364720: 0.145372; GpG_1:57361330: 0.043801	0
	Age_of_onset ~ 0.1418 + 0.8079*GpG_1:57368580 + 0.8802*GpG_1:57367607 + -0.2109*GpG_1:57360934	8	0.787	12.439	Intercept: 0.569511; GpG_1:57368580: 0.044909; GpG_1:57367607: 0.022106; GpG_1:57360934: 0.709298	0
	Age_of_onset ~ -0.0927 + 0.2879*GpG_1:57364720 + 0.6526*GpG_1:57361330 + 0.1599*GpG_1:57360934	8	0.787	12.439	Intercept: 0.678884; GpG_1:57364720: 0.150368; GpG_1:57361330: 0.044601; GpG_1:57360934: 0.739386	0
	Age_of_onset ~ 0.0261 + 0.3017*GpG_1:57367004 + 0.1162*GpG_1:57363265 + 0.7324*GpG_1:57361330	8	0.787	12.44	Intercept: 0.884069; GpG_1:57367004: 0.139708; GpG_1:57363265: 0.545581; GpG_1:57361330: 0.029464	0
	Age_of_onset ~ 0.0633 + 0.7546*GpG_1:57368580 + 0.8108*GpG_1:57367607 + 0.0821*GpG_1:57364720	8	0.787	12.447	Intercept: 0.742791; GpG_1:57368580: 0.106236; GpG_1:57367607: 0.044125; GpG_1:57364720: 0.712717	0
	Age_of_onset ~ -0.0514 + 0.0450*GpG_1:57368819 + 0.2562*GpG_1:57364720 + 0.6559*GpG_1:57361330	8	0.787	12.448	Intercept: 0.770149; GpG_1:57368819: 0.743970; GpG_1:57364720: 0.154784; GpG_1:57361330: 0.044014	0
	Age_of_onset ~ -0.0186 + -0.7719*WT_ATTTTn + -0.2025*GpG_1:57371220 + -0.4661*GpG_1:57359038	8	0.787	12.45	Intercept: 0.915278; WT_ATTTTn: 0.032942; GpG_1:57371220: 0.324853; GpG_1:57359038: 0.041532	0
	Age_of_onset ~ -0.0699 + 0.2497*GpG_1:57362650 + 0.8457*GpG_1:57361330 + 0.0242*GpG_1:57359038	8	0.787	12.451	Intercept: 0.692682; GpG_1:57362650: 0.140984; GpG_1:57361330: 0.026294; GpG_1:57359038: 0.868060	0
	Age_of_onset ~ -0.2892 + 0.6608*GpG_1:57366344 + -0.7737*GpG_1:57365870 + -0.1262*GpG_1:57363726	8	0.787	12.455	Intercept: 0.146626; GpG_1:57366344: 0.025169; GpG_1:57365870: 0.022732; GpG_1:57363726: 0.482561	0
	Age_of_onset ~ -0.3308 + -0.6705*SCA37_ATTTCn + 0.5509*GpG_1:57363211 + 0.1687*GpG_1:57360907	8	0.787	12.458	Intercept: 0.109359; SCA37_ATTTCn: 0.022234; GpG_1:57363211: 0.092401; GpG_1:57360907: 0.287088	0
	Age_of_onset ~ 0.1097 + -0.6438*WT_ATTTTn + 0.2978*GpG_1:57365681 + -0.4680*GpG_1:57359038	8	0.787	12.459	Intercept: 0.637534; WT_ATTTTn: 0.023253; GpG_1:57365681: 0.325779; GpG_1:57359038: 0.041768	0
	Age_of_onset ~ -0.1186 + -0.3764*SCA37_ATTTCn + -0.1313*GpG_1:57361565 + 0.5259*GpG_1:57361330	8	0.787	12.462	Intercept: 0.536719; SCA37_ATTTCn: 0.151360; GpG_1:57361565: 0.381768; GpG_1:57361330: 0.110762	0
	Age_of_onset ~ -0.0674 + -0.0202*GpG_1:57363376 + 0.2487*GpG_1:57362650 + 0.8438*GpG_1:57361330	8	0.787	12.467	Intercept: 0.704499; GpG_1:57363376: 0.886609; GpG_1:57362650: 0.141481; GpG_1:57361330: 0.027150	0
	Age_of_onset ~ -0.6330 + 1.0865*Gender + -0.4029*GpG_1:57363408 + -0.5207*GpG_1:57359079	8	0.787	12.468	Intercept: 0.040611; Gender: 0.073551; GpG_1:57363408: 0.098457; GpG_1:57359079: 0.033205	0
	Age_of_onset ~ 0.1514 + 0.8607*GpG_1:57368580 + 0.8892*GpG_1:57367607 + 0.2043*GpG_1:57360276	8	0.787	12.47	Intercept: 0.580826; GpG_1:57368580: 0.026354; GpG_1:57367607: 0.022877; GpG_1:57360276: 0.723202	0
	Age_of_onset ~ -0.0451 + 0.2731*GpG_1:57364720 + -0.0571*GpG_1:57363265 + 0.6459*GpG_1:57361330	8	0.787	12.47	Intercept: 0.797000; GpG_1:57364720: 0.140953; GpG_1:57363265: 0.755710; GpG_1:57361330: 0.047010	0
	Age_of_onset ~ -0.1290 + 0.2888*SCA37_5ATTTTn + 0.0546*GpG_1:57363376 + 0.7037*GpG_1:57361330	8	0.787	12.471	Intercept: 0.493259; SCA37_5ATTTTn: 0.141623; GpG_1:57363376: 0.702167; GpG_1:57361330: 0.042997	0
	Age_of_onset ~ 0.0478 + -0.6131*WT_total_repeat_lenght + -0.1935*GpG_1:57370373 + -0.3769*GpG_1:57359038	8	0.787	12.472	Intercept: 0.807070; WT_total_repeat_lenght: 0.024378; GpG_1:57370373: 0.328909; GpG_1:57359038: 0.054716	0
	Age_of_onset ~ 0.0645 + -0.5133*SCA37_ATTTCn + 1.1275*GpG_1:57366956 + -0.4368*GpG_1:57359079	8	0.787	12.472	Intercept: 0.847384; SCA37_ATTTCn: 0.062029; GpG_1:57366956: 0.231535; GpG_1:57359079: 0.083691	0
	Age_of_onset ~ -0.3176 + -0.4627*SCA37_ATTTCn + 0.4571*GpG_1:57364720 + 0.7924*GpG_1:57363591	8	0.786	12.474	Intercept: 0.124757; SCA37_ATTTCn: 0.092221; GpG_1:57364720: 0.106059; GpG_1:57363591: 0.104164	0
	Age_of_onset ~ -0.2536 + 0.3421*GpG_1:57367636 + 0.1404*GpG_1:57359676 + -0.3580*GpG_1:57359079	8	0.786	12.475	Intercept: 0.195496; GpG_1:57367636: 0.063462; GpG_1:57359676: 0.450315; GpG_1:57359079: 0.101125	0
	Age_of_onset ~ -0.5451 + 0.9132*GpG_1:57367004 + -1.2517*GpG_1:57365681 + -0.0821*GpG_1:57364442	8	0.786	12.477	Intercept: 0.055895; GpG_1:57367004: 0.024963; GpG_1:57365681: 0.029683; GpG_1:57364442: 0.618400	0
	Age_of_onset ~ -0.0754 + 0.2514*GpG_1:57362650 + 0.0175*GpG_1:57361565 + 0.8267*GpG_1:57361330	8	0.786	12.48	Intercept: 0.680516; GpG_1:57362650: 0.152170; GpG_1:57361565: 0.903599; GpG_1:57361330: 0.021565	0
	Age_of_onset ~ -0.1511 + -0.6675*SCA37_total_repeat_lenght + -0.3086*GpG_1:57367692 + -0.3731*GpG_1:57359038	8	0.786	12.483	Intercept: 0.427464; SCA37_total_repeat_lenght: 0.025760; GpG_1:57367692: 0.314099; GpG_1:57359038: 0.060380	0
	Age_of_onset ~ -0.0693 + -0.0158*GpG_1:57363389 + 0.2440*GpG_1:57362650 + 0.8209*GpG_1:57361330	8	0.786	12.484	Intercept: 0.695927; GpG_1:57363389: 0.910238; GpG_1:57362650: 0.144768; GpG_1:57361330: 0.024583	0
	Age_of_onset ~ 0.0813 + 0.8786*GpG_1:57368580 + 0.8865*GpG_1:57367607 + 0.0469*GpG_1:57362885	8	0.786	12.485	Intercept: 0.664853; GpG_1:57368580: 0.026574; GpG_1:57367607: 0.022786; GpG_1:57362885: 0.730134	0
	Age_of_onset ~ -0.3562 + -0.4937*SCA37_ATTTCn + 0.3739*GpG_1:57367636 + 0.6649*GpG_1:57363591	8	0.786	12.486	Intercept: 0.096438; SCA37_ATTTCn: 0.073783; GpG_1:57367636: 0.106405; GpG_1:57363591: 0.124507	0
	Age_of_onset ~ 0.0114 + -0.4323*WT_ATTTTn + 0.5551*GpG_1:57361330 + -0.2345*GpG_1:57357746	8	0.786	12.488	Intercept: 0.949031; WT_ATTTTn: 0.141527; GpG_1:57361330: 0.086431; GpG_1:57357746: 0.253066	0
	Age_of_onset ~ -0.0656 + -0.1770*SCA37_ATTTCn + 0.6281*GpG_1:57361330 + 0.1819*GpG_1:57359676	8	0.786	12.488	Intercept: 0.746835; SCA37_ATTTCn: 0.515020; GpG_1:57361330: 0.083247; GpG_1:57359676: 0.385465	0
	Age_of_onset ~ -0.5790 + 0.9592*GpG_1:57367004 + -1.3336*GpG_1:57365681 + -0.0812*GpG_1:57360907	8	0.786	12.488	Intercept: 0.059139; GpG_1:57367004: 0.019336; GpG_1:57365681: 0.031553; GpG_1:57360907: 0.622154	0
	Age_of_onset ~ -0.0530 + 0.2668*GpG_1:57364720 + 0.0422*GpG_1:57363376 + 0.6225*GpG_1:57361330	8	0.786	12.489	Intercept: 0.764653; GpG_1:57364720: 0.142373; GpG_1:57363376: 0.765748; GpG_1:57361330: 0.065754	0
	Age_of_onset ~ 0.1925 + 0.2208*GpG_1:57370373 + 0.5603*GpG_1:57365681 + 1.1177*GpG_1:57361330	8	0.786	12.491	Intercept: 0.443767; GpG_1:57370373: 0.337072; GpG_1:57365681: 0.145365; GpG_1:57361330: 0.021236	0
	Age_of_onset ~ -0.1984 + 0.5642*GpG_1:57367636 + 0.1067*GpG_1:57367004 + -0.4112*GpG_1:57365807	8	0.786	12.494	Intercept: 0.299191; GpG_1:57367636: 0.029395; GpG_1:57367004: 0.637338; GpG_1:57365807: 0.157459	0
	Age_of_onset ~ -0.0603 + 0.0354*GpG_1:57367940 + 0.2511*GpG_1:57362650 + 0.8385*GpG_1:57361330	8	0.786	12.497	Intercept: 0.774292; GpG_1:57367940: 0.933038; GpG_1:57362650: 0.167587; GpG_1:57361330: 0.029751	0
	Age_of_onset ~ -0.0550 + -0.7206*GpG_1:57367328 + 0.6283*GpG_1:57361330 + -0.1895*GpG_1:57357619	8	0.786	12.497	Intercept: 0.755145; GpG_1:57367328: 0.146713; GpG_1:57361330: 0.053512; GpG_1:57357619: 0.277678	0
	Age_of_onset ~ -0.2385 + 0.6347*GpG_1:57367636 + -0.4473*GpG_1:57365807 + -0.1399*GpG_1:57364203	8	0.786	12.499	Intercept: 0.208193; GpG_1:57367636: 0.024559; GpG_1:57365807: 0.086016; GpG_1:57364203: 0.639011	0
	Age_of_onset ~ -0.0183 + -0.4172*WT_total_repeat_lenght + 0.3498*GpG_1:57361330 + -0.2535*GpG_1:57359038	8	0.786	12.5	Intercept: 0.916967; WT_total_repeat_lenght: 0.143049; GpG_1:57361330: 0.332181; GpG_1:57359038: 0.244458	0
	Age_of_onset ~ 0.1099 + -0.1986*GpG_1:57366050 + 0.4002*GpG_1:57365681 + 0.8130*GpG_1:57361330	8	0.786	12.505	Intercept: 0.667447; GpG_1:57366050: 0.338706; GpG_1:57365681: 0.219865; GpG_1:57361330: 0.048221	0
	Age_of_onset ~ -0.0681 + 0.0113*GpG_1:57367607 + 0.2429*GpG_1:57362650 + 0.8225*GpG_1:57361330	8	0.786	12.506	Intercept: 0.705802; GpG_1:57367607: 0.955492; GpG_1:57362650: 0.159689; GpG_1:57361330: 0.028493	0
	Age_of_onset ~ 0.0388 + 0.1429*GpG_1:57365870 + -0.2018*GpG_1:57362885 + 1.0079*GpG_1:57361330	8	0.786	12.506	Intercept: 0.831658; GpG_1:57365870: 0.543118; GpG_1:57362885: 0.207316; GpG_1:57361330: 0.030824	0
	Age_of_onset ~ -0.4101 + -0.9540*SCA37_ATTTCn + -0.5251*GpG_1:57368580 + -0.2279*GpG_1:57366020	8	0.786	12.509	Intercept: 0.074164; SCA37_ATTTCn: 0.024426; GpG_1:57368580: 0.130079; GpG_1:57366020: 0.155487	0
	Age_of_onset ~ -0.2036 + 0.5963*GpG_1:57367636 + -0.4987*GpG_1:57365807 + 0.0828*GpG_1:57360184	8	0.786	12.51	Intercept: 0.281470; GpG_1:57367636: 0.020660; GpG_1:57365807: 0.048751; GpG_1:57360184: 0.642473	0
	Age_of_onset ~ -0.0699 + 0.2454*GpG_1:57362650 + 0.8282*GpG_1:57361330	8	0.785	10.434	Intercept: 0.655769; GpG_1:57362650: 0.097178; GpG_1:57361330: 0.009379	0
	Age_of_onset ~ -0.0711 + -0.0044*GpG_1:57367692 + 0.2459*GpG_1:57362650 + 0.8295*GpG_1:57361330	8	0.785	12.512	Intercept: 0.707615; GpG_1:57367692: 0.985678; GpG_1:57362650: 0.147963; GpG_1:57361330: 0.024462	0
	Age_of_onset ~ -0.0692 + 0.0032*GpG_1:57366020 + 0.2442*GpG_1:57362650 + 0.8304*GpG_1:57361330	8	0.785	12.512	Intercept: 0.703178; GpG_1:57366020: 0.984361; GpG_1:57362650: 0.169413; GpG_1:57361330: 0.029077	0
	Age_of_onset ~ -0.0702 + 0.2455*GpG_1:57362650 + 0.8277*GpG_1:57361330 + 0.0028*GpG_1:57357746	8	0.785	12.512	Intercept: 0.693333; GpG_1:57362650: 0.142542; GpG_1:57361330: 0.021849; GpG_1:57357746: 0.982807	0
	Age_of_onset ~ -0.2652 + 0.4355*GpG_1:57369553 + 0.5137*GpG_1:57363591 + -0.4852*GpG_1:57359079	8	0.785	12.513	Intercept: 0.174118; GpG_1:57369553: 0.063034; GpG_1:57363591: 0.234327; GpG_1:57359079: 0.035642	0
	Age_of_onset ~ -0.2712 + 0.2878*GpG_1:57369553 + -0.1727*GpG_1:57362080 + -0.4837*GpG_1:57359079	8	0.785	12.513	Intercept: 0.167728; GpG_1:57369553: 0.078495; GpG_1:57362080: 0.234328; GpG_1:57359079: 0.035937	0
	Age_of_onset ~ -0.1193 + -0.5226*SCA37_total_repeat_lenght + -0.1616*GpG_1:57368380 + -0.3390*GpG_1:57359038	8	0.785	12.514	Intercept: 0.507308; SCA37_total_repeat_lenght: 0.033170; GpG_1:57368380: 0.317497; GpG_1:57359038: 0.065286	0
	Age_of_onset ~ -0.4385 + 0.9453*GpG_1:57367004 + -1.2793*GpG_1:57365681 + 0.2340*GpG_1:57364762	8	0.785	12.516	Intercept: 0.181264; GpG_1:57367004: 0.020241; GpG_1:57365681: 0.029043; GpG_1:57364762: 0.631129	0
	Age_of_onset ~ -0.2801 + -0.5670*SCA37_ATTTCn + 0.1925*GpG_1:57367004 + 0.4614*GpG_1:57363211	8	0.785	12.52	Intercept: 0.172047; SCA37_ATTTCn: 0.036287; GpG_1:57367004: 0.293105; GpG_1:57363211: 0.131461	0
	Age_of_onset ~ -0.3520 + -0.3476*GpG_1:57367940 + 0.6264*GpG_1:57366344 + -0.6176*GpG_1:57365870	8	0.785	12.52	Intercept: 0.146241; GpG_1:57367940: 0.495660; GpG_1:57366344: 0.029498; GpG_1:57365870: 0.078863	0
	Age_of_onset ~ -0.6862 + -0.3503*GpG_1:57368819 + -1.7555*GpG_1:57367940 + 1.2430*GpG_1:57363211	8	0.785	12.521	Intercept: 0.027710; GpG_1:57368819: 0.112957; GpG_1:57367940: 0.022377; GpG_1:57363211: 0.028956	0
	Age_of_onset ~ -0.2402 + 0.5971*GpG_1:57367636 + -0.5198*GpG_1:57365807 + -0.0840*GpG_1:57363726	8	0.785	12.521	Intercept: 0.207621; GpG_1:57367636: 0.020651; GpG_1:57365807: 0.049610; GpG_1:57363726: 0.646359	0
	Age_of_onset ~ -0.2468 + -0.0971*GpG_1:57369911 + 0.5962*GpG_1:57367636 + -0.4990*GpG_1:57365807	8	0.785	12.525	Intercept: 0.204344; GpG_1:57369911: 0.647763; GpG_1:57367636: 0.020738; GpG_1:57365807: 0.048858	0
	Age_of_onset ~ 0.2693 + 0.5026*GpG_1:57365681 + -0.2982*GpG_1:57363591 + 1.0038*GpG_1:57361330	8	0.785	12.526	Intercept: 0.324264; GpG_1:57365681: 0.158715; GpG_1:57363591: 0.341171; GpG_1:57361330: 0.019663	0
	Age_of_onset ~ -0.1406 + 0.2796*SCA37_5ATTTTn + 0.0511*GpG_1:57365055 + 0.7332*GpG_1:57361330	8	0.785	12.53	Intercept: 0.478365; SCA37_5ATTTTn: 0.149188; GpG_1:57365055: 0.728918; GpG_1:57361330: 0.030307	0
	Age_of_onset ~ -0.5577 + 0.0668*GpG_1:57371070 + 0.9671*GpG_1:57367004 + -1.2827*GpG_1:57365681	8	0.785	12.533	Intercept: 0.056450; GpG_1:57371070: 0.636513; GpG_1:57367004: 0.019417; GpG_1:57365681: 0.029191	0
	Age_of_onset ~ -0.0566 + 0.2566*GpG_1:57364720 + 0.6710*GpG_1:57361330 + -0.0471*GpG_1:57360184	8	0.785	12.54	Intercept: 0.753857; GpG_1:57364720: 0.156947; GpG_1:57361330: 0.046209; GpG_1:57360184: 0.797028	0
	Age_of_onset ~ 0.0943 + -0.4773*Gender + -0.6288*WT_total_repeat_lenght + -0.4903*GpG_1:57359038	8	0.785	12.541	Intercept: 0.673724; Gender: 0.336885; WT_total_repeat_lenght: 0.024000; GpG_1:57359038: 0.043813	0
	Age_of_onset ~ -0.0033 + 0.0913*GpG_1:57367557 + -0.2210*GpG_1:57362885 + 0.8907*GpG_1:57361330	8	0.785	12.544	Intercept: 0.985669; GpG_1:57367557: 0.552564; GpG_1:57362885: 0.167074; GpG_1:57361330: 0.019515	0
	Age_of_onset ~ -0.0515 + -0.0605*GpG_1:57368580 + 0.2916*GpG_1:57364720 + 0.6533*GpG_1:57361330	8	0.784	12.547	Intercept: 0.771445; GpG_1:57368580: 0.802182; GpG_1:57364720: 0.186035; GpG_1:57361330: 0.045329	0
	Age_of_onset ~ -0.1132 + 0.2935*SCA37_5ATTTTn + 0.0591*GpG_1:57363726 + 0.7403*GpG_1:57361330	8	0.784	12.549	Intercept: 0.543787; SCA37_5ATTTTn: 0.144405; GpG_1:57363726: 0.738645; GpG_1:57361330: 0.028938	0
	Age_of_onset ~ -0.0429 + -0.1778*SCA37_ATTTCn + 0.1500*GpG_1:57362873 + 0.6597*GpG_1:57361330	8	0.784	12.55	Intercept: 0.841591; SCA37_ATTTCn: 0.516391; GpG_1:57362873: 0.394313; GpG_1:57361330: 0.083817	0
	Age_of_onset ~ 0.0766 + 0.8669*GpG_1:57368580 + 0.8374*GpG_1:57367607 + -0.0565*GpG_1:57365807	8	0.784	12.554	Intercept: 0.685445; GpG_1:57368580: 0.026608; GpG_1:57367607: 0.032022; GpG_1:57365807: 0.766002	0
	Age_of_onset ~ -0.2482 + 0.5808*WT_ATTTTn + -0.9901*SCA37_total_repeat_lenght + 1.1131*GpG_1:57363211	8	0.784	12.556	Intercept: 0.215418; WT_ATTTTn: 0.188138; SCA37_total_repeat_lenght: 0.042105; GpG_1:57363211: 0.072026	0
	Age_of_onset ~ -0.3625 + -0.2084*GpG_1:57367692 + 0.3589*GpG_1:57367636 + -0.4844*GpG_1:57359079	8	0.784	12.557	Intercept: 0.123055; GpG_1:57367692: 0.465098; GpG_1:57367636: 0.060504; GpG_1:57359079: 0.051978	0
	Age_of_onset ~ 0.0235 + 0.1171*GpG_1:57368580 + -0.2108*GpG_1:57362885 + 0.8506*GpG_1:57361330	8	0.784	12.558	Intercept: 0.896095; GpG_1:57368580: 0.555985; GpG_1:57362885: 0.186613; GpG_1:57361330: 0.023226	0
	Age_of_onset ~ 0.0432 + -0.6086*WT_ATTTTn + -0.1907*GpG_1:57370373 + -0.3711*GpG_1:57359038	8	0.784	12.559	Intercept: 0.825988; WT_ATTTTn: 0.024941; GpG_1:57370373: 0.337170; GpG_1:57359038: 0.057231	0
	Age_of_onset ~ 0.0179 + 0.1253*GpG_1:57367607 + 0.6895*GpG_1:57361330 + 0.2638*GpG_1:57359676	8	0.784	12.562	Intercept: 0.920923; GpG_1:57367607: 0.531552; GpG_1:57361330: 0.042818; GpG_1:57359676: 0.162334	0
	Age_of_onset ~ -0.4892 + -0.8414*GpG_1:57366050 + 0.6778*GpG_1:57363591 + 0.4276*GpG_1:57363211	8	0.784	12.564	Intercept: 0.053413; GpG_1:57366050: 0.028758; GpG_1:57363591: 0.209283; GpG_1:57363211: 0.206069	0
	Age_of_onset ~ -0.5322 + 0.9090*GpG_1:57367004 + -1.2285*GpG_1:57365681 + 0.0645*GpG_1:57363376	8	0.784	12.567	Intercept: 0.059428; GpG_1:57367004: 0.027072; GpG_1:57365681: 0.032516; GpG_1:57363376: 0.648288	0
	Age_of_onset ~ -0.0755 + 0.2275*GpG_1:57369553 + 0.1295*GpG_1:57365055 + 0.6805*GpG_1:57361330	8	0.784	12.57	Intercept: 0.689126; GpG_1:57369553: 0.150967; GpG_1:57365055: 0.422856; GpG_1:57361330: 0.039367	0
	Age_of_onset ~ -0.2004 + -0.5665*SCA37_ATTTCn + 0.3949*GpG_1:57367607 + 0.0577*GpG_1:57357954	8	0.784	12.571	Intercept: 0.291969; SCA37_ATTTCn: 0.053237; GpG_1:57367607: 0.087673; GpG_1:57357954: 0.729743	0
	Age_of_onset ~ -0.0450 + 0.2753*GpG_1:57364720 + 0.6458*GpG_1:57361330 + -0.0521*GpG_1:57360197	8	0.784	12.571	Intercept: 0.798956; GpG_1:57364720: 0.152154; GpG_1:57361330: 0.048650; GpG_1:57360197: 0.819156	0
	Age_of_onset ~ -0.5377 + 0.9178*GpG_1:57367004 + 0.0689*GpG_1:57366344 + -1.2219*GpG_1:57365681	8	0.784	12.572	Intercept: 0.058107; GpG_1:57367004: 0.024813; GpG_1:57366344: 0.649850; GpG_1:57365681: 0.033529	0
	Age_of_onset ~ 0.0809 + -0.7250*WT_total_repeat_lenght + 0.4872*GpG_1:57367607 + -0.5676*GpG_1:57357746	8	0.784	12.573	Intercept: 0.670336; WT_total_repeat_lenght: 0.029269; GpG_1:57367607: 0.084970; GpG_1:57357746: 0.048405	0
	Age_of_onset ~ 0.7011 + -0.8449*SCA37_ATTTCn + -1.1543*GpG_1:57370049 + 1.7186*GpG_1:57364762	8	0.784	12.575	Intercept: 0.206482; SCA37_ATTTCn: 0.019518; GpG_1:57370049: 0.097054; GpG_1:57364762: 0.091796	0
	Age_of_onset ~ 0.1034 + 0.8904*GpG_1:57368580 + 0.8757*GpG_1:57367607 + 0.0828*GpG_1:57360976	8	0.784	12.581	Intercept: 0.614610; GpG_1:57368580: 0.031360; GpG_1:57367607: 0.022968; GpG_1:57360976: 0.782294	0
	Age_of_onset ~ -0.1317 + 0.2784*SCA37_5ATTTTn + -0.0653*GpG_1:57369911 + 0.7452*GpG_1:57361330	8	0.784	12.584	Intercept: 0.493719; SCA37_5ATTTTn: 0.151689; GpG_1:57369911: 0.756609; GpG_1:57361330: 0.028528	0
	Age_of_onset ~ -0.0624 + 0.0414*GpG_1:57370373 + 0.2611*GpG_1:57364720 + 0.6719*GpG_1:57361330	8	0.783	12.585	Intercept: 0.744238; GpG_1:57370373: 0.829992; GpG_1:57364720: 0.149418; GpG_1:57361330: 0.048989	0
	Age_of_onset ~ 0.2109 + -0.3744*WT_ATTTTn + 0.7493*GpG_1:57367692 + 0.4863*GpG_1:57367607	8	0.783	12.586	Intercept: 0.349234; WT_ATTTTn: 0.085196; GpG_1:57367692: 0.049635; GpG_1:57367607: 0.085919	0
	Age_of_onset ~ -0.1502 + 0.2677*SCA37_5ATTTTn + -0.1204*GpG_1:57367940 + 0.7147*GpG_1:57361330	8	0.783	12.59	Intercept: 0.486282; SCA37_5ATTTTn: 0.172283; GpG_1:57367940: 0.759781; GpG_1:57361330: 0.040137	0
	Age_of_onset ~ -0.3294 + -0.6794*SCA37_ATTTCn + 0.7418*GpG_1:57363211 + 0.2288*GpG_1:57357189	8	0.783	12.592	Intercept: 0.112688; SCA37_ATTTCn: 0.022816; GpG_1:57363211: 0.088707; GpG_1:57357189: 0.300130	0
	Age_of_onset ~ 0.0183 + 0.1025*GpG_1:57368556 + 0.2589*GpG_1:57367004 + 0.7821*GpG_1:57361330	8	0.783	12.593	Intercept: 0.919175; GpG_1:57368556: 0.585552; GpG_1:57367004: 0.175222; GpG_1:57361330: 0.032119	0
	Age_of_onset ~ -0.2506 + 0.5892*GpG_1:57367636 + -0.4793*GpG_1:57365807 + 0.0632*GpG_1:57365055	8	0.783	12.593	Intercept: 0.207713; GpG_1:57367636: 0.021858; GpG_1:57365807: 0.056424; GpG_1:57365055: 0.672398	0
[truncated: 50,522 more rows]

## Sheet: Suppl. Table 16
Suppl. Table 16 Regression analysis models for "disease evolution" as dependent variable with other independent variables including methylation frequencies.
[truncated: 51,912 more rows]
